# Supplementary material for: Global Transcriptome Sequencing Using the Illumina Platform and the Development of EST-SSR Markers in Autotetraploid Alfalfa
Source: PLoS One. 2013 Dec 12;8(12):e83549. doi: 10.1371/journal.pone.0083549 (PMC3861513; doi:10.1371/journal.pone.0083549)
Supplement: Table S1 — Alfalfa germplasm accessions used in this study. (XLSX) [file pone.0083549.s001.xlsx]

## Sheet: Sheet1
No.	Accession Name	Type	Source
1	AmeriStand 403T	Cultivar	USA
2	Ladak DL	Cultivar	India
3	AmeriStand 801S	Cultivar	USA
4	WL363HQ	Cultivar	USA
5	Longdong I	Landrace	China
6	Algonquin	Cultivar	Canada
7	Xinjiangdaye	Landrace	China
8	Longdong III	Landrace	China
9	Qingyang	Landrace	China
10	Queen	Cultivar	USA
