# Supplementary material for: Global Transcriptome Sequencing Using the Illumina Platform and the Development of EST-SSR Markers in Autotetraploid Alfalfa
Source: PLoS One. 2013 Dec 12;8(12):e83549. doi: 10.1371/journal.pone.0083549 (PMC3861513; doi:10.1371/journal.pone.0083549)
Supplement: Table S2 — Sequences of 100 primer pairs for EST-SSR markers. (XLSX) [file pone.0083549.s002.xlsx]

## Sheet: Sheet1
Primer	Unigenes	Forward primer	Reverse primer	Tm (℃)	Expected size (bp)	SSR motif	Start	End	Sequence
Ms-01	T1_Unigene_BMK.268	GGGATCACATAGGACCACGACA	GCCGGTGCGCTTACTCTCTAAA	64	176	(CA)6	140	151	ttttgtttttgtatctctgtacagttatataattcttattctctacttcagcaactcccgtgaaccgacccggggatcacataggaccacgacaagacacatgccgacggaaataaggagcgtctcgcgacgcgtctttCACACACACACAagctctcactttttagagagtaagcgcaccggccaccacggccacggcgaagggcaccgccgccgcgcacacgttggccaacgtggcccccgaaccaggcaaaggggggaggacaatctcgttacgaaaggcttggatctggagcgtctcctgcaactcgcgtgtgggctggactttcgcacgcaacttgcgggcagtacgtcccacagacatgaccgcgtcgccgctgatttccacaatcaagttgg…
Ms-02	T1_Unigene_BMK.7431	CATTTTCCATTTCAATACCTTC	ATTTGGTACCCATCACACCAAC	51	171	(GCA)6	179	196	ctttgctgttgttggtgttgtgtttcattctcttctcttttgagataacgcaatcgagcgtagtgaagtgattcaatatgtctatcatttcctcaccattttccatttcaataccttcttctaattcttcttcttcactttccttttcaacttctttttctactcaatttgtgaaattGCAGCAGCAGCAGCAGCAaagaaaaagaggaggagcgatggtggtgaaaatgagcttagaggctggtgttggtgtgatgggtaccaaattgggaatgatgagctttttccaacctaacggtgaagttgttcccgtcactgttgtcggtttcaaagaaggcaacatcgtcactcaaatcaaaaccgacgccaccgacggttacaacgccgtccaagttggtt…
Ms-03	T1_Unigene_BMK.9757	GCTCAACAACAGCAGGAGGAA	TTTGTGTTTGGAATGTACAAACAG	54	202	(GCC)5	904	918	catgttaaaacttgagggtttatataatgaagctaatgctggggtacaaaatgatggaggttaccagataggccaagtgaattccaacccttttgatttccagactattcatgatcctacccaatataacatggcattggaagtacccccaaatgtcttttgtgtttcccctaacattccaccccaatttgtaagcatgcaaccctaccaagtttctaataataatgctcaacaacagcaggaggaaccattcacaatgattaaaaaatcaaccaatccatttgatgaaccaaatatattGCCGCCGCCGCCGCCgtcttcaacctcagttgtggcccaacatccagctcagactaattattctgattagatataagagacagatggttgattgcttca…
Ms-04	T1_Unigene_BMK.9966	AATGCTTGTTCGTATAACATGTCC	CCACTTCTTCCTCCGTCGATT	54	170	(TCG)5	1373	1387	gaaaagaaacaatgcctgagggcgacaatatttggatggtcgagcatttgcataatctgtaactctctgttcttgtaacgcttgtcctggagaaccttcttgatggcaacaatctctcctgtttctctacatttagcttgaaaaacagttccgaaagagcctgtcccaactacgtgttccgcaatataactaacattctgcttagattgaccgtttcgtgcagcaatgcttgttcgtataacatgtccagtttcagcaccaacaccatcaatgatgtcaggctcactctctctggcatcaTCGTCGTCGTCGTCGtcatcatcatggtcatgatcacgattgaggttcatgtgaagcatctctctgccaagccaatcgacggaggaagaagtggaagaa…
Ms-05	T1_Unigene_BMK.9966	GGAGGAAGAAGTGGAAGAAGCA	CATCATCGTTGCAATTGAAGTTG	56	203	(ACTC)5	1546	1565	gtgttccgcaatataactaacattctgcttagattgaccgtttcgtgcagcaatgcttgttcgtataacatgtccagtttcagcaccaacaccatcaatgatgtcaggctcactctctctggcatcatcgtcgtcgtcgtcgtcatcatcatggtcatgatcacgattgaggttcatgtgaagcatctctctgccaagccaatcgacggaggaagaagtggaagaagcagctctcaaggcagcagcagaccttgaactgctgccaataccgccatttccaaggctagcagacgccataatACTCACTCACTCACTCACTCacaattcaattcaatccaatccaatccaaaagcactcactcactaactcgaataataatactatctgcaacttcaattg…
Ms-06	T1_Unigene_BMK.10672	AAGTAGTCAGTCATGCTAGAGACC	TGAATCGTACCAGTCTCTACTGGG	57	191	(AT)7	503	516	tcaaagaaagagtggatccccgttgagttcttatgctttcatttcgaaaacttaattcatcctattattacagggatgatcccaatccggaatatgaaccataaaagaaaataccaactaaaccgatcacgacaatacctgttacagtacctattatccaaagaggaatccttcctgtagtatcggccatttatcccactttcctccacatttgatcaagtagtcagtcatgctagagacctaaacagtcatagataattatgaaatgatatccttccgaatgggataagagaattcctaATATATATATATATtcccttttcttctattaattgaagaaataatttgaaaataaaacagcaagtacaaaaatgagtaataaaccccagtagagactgg…
Ms-07	T1_Unigene_BMK.11694	GGAAGAAGAAGGTGGATAGGAT	ATGTTTCCGTTATTGAAGGTTTC	53	206	(CAT)7tcg(CAT)5	66	104	tggaagaagaaggtggataggataactcactcgttcttcgctcttaaactcgttctttccatttcCATCATCATCATCATCATCATtcgCATCATCATCATCATataaatttcaatttcaatttcaatttgatttgaatttcaattatggaggattatttattcgatgttatggagtttatgaagaaaccttcaataacggaaacattcgtcgatattttgctatgtgcggttccgatttggcttgcggtcatgatcggtttggtgatcggttggtcatggcgtccacggtggaccggacttctcttcatcggtcttcggagcaagtttcgtttcttatggacggttccgccgggattcggtgctcgccgtctctggttagcgttcaccgctctttctg…
Ms-08	T1_Unigene_BMK.11721	CATTGAATAGAGAGAGAGAAGAAC	TGGCGAACCGGAACAGCAAA	48	192	(TCA)5	160	174	ggagggagtagaatatatcgaaagggtgagataaggtaaaagctattgatgaggaatagggtgcaccttcacttcaccattgaatagagagagagaagaacagaatcagcatcacaaaacaaagagaaagaaaaccctaactcgcgttacagagaaagcTCATCATCATCATCAaccatggcactcgcttcacgcctcgcatccaaatccaaattgctgtatggcggtcaaatgcttctgcaacgggagtttgctgttccggttcgccactttgctaaagggtccgaagggtccgaacttcctgcccttaagggagacgagatgctgaaaaacatttatttggaagtgaagaacaaatttgagactgccatcggaatattaaggaaggagaagatcacc…
Ms-09	T1_Unigene_BMK.12538	TACATCTGCTGCTTAATTTTGGAC	AAAATAGGAAACTGGTCTCTAGT	54	183	(GTG)5	1483	1497	cccagaaggtgaaaatgaatttcctcagcattctcaagtcataatatccttgtgataccattgtggggggaatacatatcacatgcttgataagagccagtttggattgatggatagcagatatgatttatatatggtgtgcctcaatctttgtgaatgtgtgtgatatattggctttgcctttcttgagaatattactaaatctcatattgtagcattcttagctctaaatattcattcacaatacatctgctgcttaattttggactgtaacagcaggtattgtaattgtattgtataGTGGTGGTGGTGGTGgttatgtttacagtaggcactgtaacagtagggcttgttaattgttagaatagcttatagttttcccttttccctcttcctgcc…
Ms-10	T1_Unigene_BMK.12670	AAGAATCTTGGTTGTCGGTGT	CATTCTCCTGAAATCAATCAAATC	52	196	(GACG)5	1224	1243	attcaatatgggttgggtttctaaagaatcttggttgtcggtgtttgaagctaattgcatttcgggaaatgtataagttggattacagaatgagtttcattgatcatttcctgccctgccctgccctgccctgccctgccctgccctgccctgccctgccctggatgatgatgagagaagaaagaggattgatttgatttgattgatttcaggagaatgaatgaatgaatctagggttcgttcgttcgtagacgagagcggcgaccgatgatagacaaacaaaaatattctcaattggacGACGGACGGACGGACGGACGgacccacttaccaattttcaatctaataatagagggacggacgttgttggatctctccaccacacatcactccccctcg
Ms-11	T1_Unigene_BMK.13825	ATGACGACAAGTGTGATTATCCTA	ACAAATAACCCAACAATATTGGA	52	173	(TCC)5	254	268	ttatagtagtcgtaacaacgtgagaacctttcccttgagctttcaccgttttggtcctataatagcggcgcatcaagctcatctgtattcgtatgtcttgcctgaaaaggccctggatttagctgtttagctttagtttaagacataagggcggcctcgtgcccctttggcggcgcccatcctttatgacgacaagtgtgattatcctaagacaagtgtgattattcttgatatggaggtccataacccatgaTCCTCCTCCTCCTCCcaacattccagtccaaatccctgttgaatatccttgttgatcttccttattattattctgatccaaatccaatattgttgggttatttgtactagaaacatgtttcaaatcctcaaaaggaaacaaaaccc…
Ms-12	T1_Unigene_BMK.15217	CGATTGTTGATGGAGATAGAGTTT	CTTCCCAGATTTGAACTTGAAATG	53	178	(TGA)5	857	871	tcatacgccggtttgggatgaaagagtttctgatccgcgtgaggataaggttgaacaagctagacagcggaggaaggctgagagatcgttgttgaatttgcagaagcggttgttgctttgtaatggtaaccgtaatcgaaacgaatccactgaaacaacaactacaagaagtgatcctgatgaagatgttgctccagttgttttgccggtgaagctaccgattgttgatggagatagagtttcagtgttggaggcatttgcacctgcaattgagaagctagggggtggtggtgttttatgTGATGATGATGATGAtgggattgcagagaaaacacggttattcccactgctactgcaagaagacctactgtgcatttcaagttcaaatctgggaagaag…
Ms-13	T1_Unigene_BMK.16770	GAAAAGGTATGTGACGTTCGC	ACAAACTCATCATTCATCATGGA	53	201	(GAA)5	617	631	aatggcacattgtatgtcatctctccaggaagaactcgaacgcacgaagcaagagctcgaacaattgaagcaacgcgaaactgaaaaaaatcaagtggaatcatcagaaactgaagatgtgaagtttgttgagaatttaacatcctttgaagtgaaaagttcaagatttgatgaagaattaatgatggagtttcaaaagaaaaggtatgtgacgttcgcgaatccaccgtccatttctcatgtcatgttacctcaaggtcatcaaggtgttgagaagttggaaaggcacccttctcttagGAAGAAGAAGAAGAAgtcattaattccacttatcggaggtatttttttctaggaaaaagggaactagccaagaagttccatgatgaatgatgagtttgt…
Ms-14	T1_Unigene_BMK.16957	ATCTCCATTTCCCTTCAAGCCT	TACGTTCCAGATCAACGGTTTC	57	175	(AAC)5	168	182	gtactattgggtgagtaatatagtataaaaagagagctcttgcgcagctcttacaatcccttcttcacatttttcatctccatttcccttcaagcctcatgaaccctttctctctcctctgatttcccttcaatcctaaattctctctgcttgctttcagatttctgAACAACAACAACAACcaccatggctgaaagcaagtccatctctcttgagcaaatcaagaatgaaaccgttgatctggaacgtatccctgttgaagaagtttttgaacagctgaaatgtaccaaagaaggattgtcgtcggaggaaggagccaatcggcttcaaatctttggaccaaacaagctagaagagaaaaaggacagcaaaattctcaagtttcttgggttcatgtgg…
Ms-15	T1_Unigene_BMK.17289	TTTGAGAATCTTAACAATGGTGCT	CATGACCAACATTTTCATCCA	51	178	(CTT)5	1001	1015	aaggaaattatcaatatggtcatcaagagtttcaaagcattaatgatgatattattgatgataataatgagtttgaaaataatgggaaattgttagtgaagtctgcttcagttccagctgatttaaaccttgaaatccatcatcatcatcacaaaattagcaccaaaggtgaattattacaagatggtggagtttcacatgatcaagagtttgattctattctttcatttgagaatcttaacaatggtgctgcttgggacaagtcaacttgtgattctatgcctcatgaaaagggttcagCTTCTTCTTCTTCTTctcatcacaagaatattaagaatttatgtgcagctcctcctcctttgtcatttcttgagaaatggttattggatgaaaatgttg…
Ms-16	T1_Unigene_BMK.17899	CATCATATGTTTTAGTCCTAACA	AGAGATCAGCTTCGTAAGGAATTG	46	249	(TCA)5	162	176	atttaatattaagtgcttgaaagtactcataaaaaaaaatacatcatataaacatcatatgttttagtcctaacaaaatgcaacatactttttttcattcagattcactatctaattcctcgtcataatactcaccaccagtgtcatcatcatcaccaaccTCATCATCATCATCAtgaactcggtctctggtatgtgacatgtgccgaaagttcaagctttccatcaattgttttagcatttggttgttttgctcaacagctctgtttgttttagccaattccttacgaagctgatctctttcctttctcatttcctcaaattcgtgtctttgttgatctctttcatttctcatttcttcaaattcatttctttgtacccactcagttgatgaagaac…
Ms-17	T1_Unigene_BMK.17971	TCCAAAGAAGAAGAAGCATAGACA	ACGGCGAAACAGAGTTAAGTT	54	161	(CTT)5	698	712	cagtaaacacatctttgaaaggaaagaacaagaagaagcaaggatcagaaacgcagcaatctgaaacaactgagaaaacgaaaaataacactgctgcagaaagaaagaataaaaaggtaattgtaacgaaggatgagaaaatgcaacaatctttgaaaggaaagaagaaacatagacataaaagcgttgaaaattttcagaacattatgaattctgaacctccaaagaagaagaagcatagacataaaagctttgaaaattttcagagcattctgaattctgaacctgctactactatgcCTTCTTCTTCTTCTTctccttttcatgatttgttctattctaagaaaaacaaacagaagaaacttaactctgtttcgccgtcacaacatcatgtttcag…
Ms-18	T1_Unigene_BMK.18143	AATAACCATCAAAACACTCCTGG	ACCTTTTGACAGTTGATGTAGGC	53	161	(TCT)5	330	344	ggtgcttttggagaaaacagtggtgggctatgtcctccaatgatgatgatgcctttagtcacttcatctcatcataatgctcatcatccaataaattccaataaccacaacaatactaatgcaaacaacataagcggtcttttccttcccatccctaattccactaacaataataacaatcactacaccaactgtaataacaacacctcttctaccatgcttcaaaataaccatcaaaacactcctggtttaggttactatttcatggacaacatcaacaaccatggaagctcttcttccTCTTCTTCTTCTTCTgtcaaatccaagatcatggctcatcctcactatcaccgtctcttggaagcctacatcaactgtcaaaaggttggagcaccaagt…
Ms-19	T1_Unigene_BMK.18431	ACTATCGTGAGATATTAGAGCAGG	AAACATAACCCAAAGTAGGGTCA	50	195	(TCT)6	471	488	attccgaattttgagtctctgttttgtgatcaatacagtgtgtcactaaggaatgaattaaacacggttttaaagaaattgggagaaacaatagtgggcactttaagggagttggaaaatacaattcgcctcgaagctccagggaacgcgccagtttttggtggccagcttcaccccgttgtccgtttcatcatgaattacctaacctacatatgtgactatcgtgagatattagagcaggtgtttgaagatcatggacatgtgttgctggaacacaccaagcatgattatactttgccgTCTTCTTCTTCTTCTTCTctttcactgcagatggaacggattatggaggtgttgcagagtactttagaaggtacgtccaatatcattaatgaccctact…
Ms-20	T1_Unigene_BMK.18843	CTTGTTGATAGGAATAGCTGCTC	TCTTTTCGTTCTTCTCGTTTGA	52	208	(AGA)6	668	685	ctttttctgagattcagggtgaaatggaaggagcttctcaacaatggttttctcgtgctctgggcttagtctatctccattttcatattgtccagaatgaaggattgttctaacaaaaccaaccaaaggaacggtatcttccaaaatctgatcttcccaatcaacccacttatcttgttcatcagtactatcttcttcttctacttcctcttgttgataggaatagctgctctgttcctccacaattcctcctttaccttgtgaaagaaccggtttcccttgcaaattgttttgagcttcAGAAGAAGAAGAAGAAGAagctactttgagggaagaagagaaacgagaatgaagcaactgtggtttgtttttggagtagaaaggaatggatagaatcaa…
Ms-21	T1_Unigene_BMK.18942	TTGTTGAAGAGCACGACTGCAA	CAACTACTAATGGTCGGTGTCGTC	56	175	(AGA)5	2121	2135	ggaattaccagtgcctaaagtaatagaagctgcaatagcctttaagaaagggcgggaattgaaattggaaagaaggttgagaagagaaacaagaagacctccaaaagcgggaacaagtattacccttttccatgtttcttgaataggcgcttctctcaaccatgaggcacctctatccggaatcccatcccacaacaaatcacgaatttcatgaacaacattgttgaagagcacgactgcaacacctgttaagagaccaaccaagcatgaagatattattcccgaattacgaatccattcAGAAGAAGAAGAAGAcgaaactccttcctcaacttctccttctctatctttgctattgtgaagcggcacacgacgacaccgaccattagtagttgtgaa…
Ms-22	T1_Unigene_BMK.18996	CGACCACGAGGATTCTCTTTCA	TAATTGGATATTGGCGTAGATGG	54	171	(CAC)5	1171	1185	tgacagaagcttcagacacctttaagaaacggcctcttctattctctccaatgtcaaagtagaaaaccttggtatcaagctgcaattccttgctgaaaagttcttgatcctcagaattaacataataattgaagagatcaagaaaccaggaaatgccggagaaaggaacgatgatggtagacctagtagcagaggttttttcagaaatcttaaggtaacgaccacgaggattctctttcagatcgaagtaaaatagcttgtgttccacttgtaacgtcttacaaagaagctccacgtcagCACCACCACCACCACctccaccgctgctaccaccaccgccgccaccaccacccccggagcttccctccatctacgccaatatccaattacggaatcaga…
Ms-23	T1_Unigene_BMK.19044	CTAATATAGCTGCTGCGAATCCA	GTGCCGGTAACTATTATTACCAA	54	201	(ACC)6	863	880	aaagcttccattattcactatttcttaaacgtgaagaagcattcgagtggcaagtgaagcggagagcagataactgaatcaaggatgttcattcgtgttatcttttttatacacttttgctttctcaatggtgttcatggcttcttcaaaagatttcccagaattttgcatcttccataaagattctccacttgaatcaacaacaaccatcgcacctaatatagctgctgcgaatccaagattaagaagcgaagacctggccgtcaaaatccgaataaaaaccccaaatttatccccaaaACCACCACCACCACCACCagcagacccacttctaccataataaccactcccactcccactcccacttctaccatatccataactatactgagattggta…
Ms-24	T1_Unigene_BMK.19292	CATACATGCAACATTGATCTCAA	TGTGGGAAAACACCTCCTCCT	52	195	(AG)7	244	257	taaaactggtgtatgatccccgattgaaacaaatgataatataaatatataatactagaagctcgaatcagttcaatattcaccaaaacacaaatgaaatgaataattttaaaaggttacatagaagcatgtttgctgcaactttacttgcctaagattaaacatacatgcaacattgatctcaattaaaaacaaatggttttacaaataattaatagccaaacaaacaacaatccagagagaAGAGAGAGAGAGAGtggctcgacatcctctcatgtcgatttcaaccatatattcctcaatccattcactggtttagagggagcaagtgtaaccaggaggaggtgttttcccacaagtcaaaagcagctgaagagcaagtggaacataaatgttaag…
Ms-25	T1_Unigene_BMK.19323	TGGTTTGAGTTTTGAAAAGGCAC	TTCTCAGTTCTTATCCGTCTTCTC	57	150	(TGA)5	805	819	gttgtctgtgtaaactgttcctgtaacggttgcgttaacagcgccagttgtcatactaacatggctaccaccagaagtggttacattaagttgtaaccgtttggcatcatcaccagcttgtgtttgaaccgggttggttaaggtgtcgaagttcgagattgagatgaatgaggaaagtgtgtggaattgtaatagttctactttgtgtctgtcactgagggaattaaggaaacctggtttgagttttgaaaaggcactgtcttctggtgcaaaaagagttaagccaccactgctagaatcTGATGATGATGATGAtgtaactatttgtgagttgagttggtttattaactgagttgttttgagaagacggataagaactgagaatctttttgctttttt…
Ms-26	T1_Unigene_BMK.19447	TCTTGTACATGCTTTTTCGAACA	AGTTGAGAAGTGAATAAGAATGGA	54	186	(ATT)6	366	383	ctactaatgtgtgtgttccatccgatgtgggacttccacttttttcaattcacacaacactagttctacccaacatgggaatttgtgtttagtctttttactcaatatccacacatgttccaacagaaaatttccaggcaaaaccagcatcagaggcatagtacatgtattatgttgtgaaggtactgatcatgttcaactaatttttcgaattgtttttgaattactttcttgtacatgctttttcgaacaatcacacataatgaagggttcacatgagttttattatttaaagccttgATTATTATTATTATTATTgttacaaatagaagtccctaatgagacaaataaattaaattacaaccacatatatgaatgatcacagtgttgatccattct…
Ms-27	T1_Unigene_BMK.19762	GTAGTGAAGGACCAAGAAATGA	CAAGAAATTGTAATCTCCATTG	51	182	(TCA)5	611	625	agagaagaagttgaaaagagtacagatcaaagaacctgcttgtgttagagcaagtaagatgaaggagtcaagggaaaaagcaagagcaagagcaagggaaagaactagtaacaagatctccaacataaggggggtgcaagaagtagaactgaagaaaaaatatgaaaataatcttcaagcttatcaacaagatcatcatcaagttgttgtgagtagtagtgaaggaccaagaaatgattttaatgttattgaagaatcaattgtgattaagaggaagttgaaaccatccatgatggtttcTCATCATCATCATCAtcctcctcattaccatcaaaatcatgtgatccctaaggaatcatcaacaagtttcaacaacaatggagattacaatttcttgcc…
Ms-28	T1_Unigene_BMK.19839	CTCACGAATTTCGGACACCCAT	TTGAACAACCTCATAACTCAGAAA	59	167	(TGG)5	952	966	gtgagcggctttggtagcggctgcttgaatatcacggggagcgagtgaagccggacgaggaagcaagtttactaactcagggaagttgagaatggcggcgcttccttttatactaagagcagctacatcgtgtgctcgagctgccatttctggtgtgggaaatgtgccgagccatattcgggattttttcttaggctcacgaatttcggacacccattttccccaatttcgcattcggacaccacggtatactggatgcttgcttgtgtctcttatgccttttatttgtagggattgtgaTGGTGGTGGTGGTGGtgatgaatttgagctactcttggtttctgagttatgaggttgttcaatagtactactattcatattgtttggtttggcaatggg…
Ms-29	T1_Unigene_BMK.19850	GTCGTAGTAAACGTAAACAAAGAA	ACGGCAGGAACAGATCCTTGAA	54	184	(GAA)6	49	66	gtcgtagtaaacgtaaacaaagaaagcttgagagtgtaaaaagaaataAAGAAGAAGAAGAAGAAGagaagaagaaaaagagatagatctgtggatctgaagaagaagaaggaaagatgatgcaaggaggaggaaaatatacaactattgatagtcaacagcttcaaggatctgttcctgccgttccagatccaccaccggtcaccgtcaagttcactgattcaaatcttcagacatttcctccatcgcaagctcaggggaagattaccggtggttctaggccacctcgagatgcagatgattcattttcaaaacctgcatctggttcttctgatgaacctcagcagggtggttggcttcggaatt
Ms-30	T1_Unigene_BMK.20033	CAAAGAGGTCGTCGGGAT	GTTCGTGTGCAGTGATTATCACTA	54	227	(TCC)5	1760	1774	gttaatacttatatagctacagaaagtttctcccaagtaaattgctccgaaggattgagggagaacgaggaggccagagagacccatggaatctgagaagtgatgaaggaggaatctattgcgataattgggatcggaatcgggagcaatgaggtcggaggaggaaggggcggagggatcatcgaagtggtcttcaccgacaaagaggtcgtcgggatcgatacgaagaggagggtcgacgttgaaggagggacgacagagtcgcatgacacgaaaggctactgagtgagaagatgaagaTCCTCCTCCTCCTCCacttccttgactcatcttcaaaatattcaaattcaaatgcgaaatgtgtttttcttttcaaatgatgaaatcaaattgattttc…
Ms-31	T1_Unigene_BMK.20155	CCACCTTCCCCTCTAAATTGT	TTCTGCTTTTGTTAGGACTTATGC	53	192	(CCA)5	1783	1797	aatgcaatcaaaatcatcctattgttcttagccaacccagttggcctacaagccaagaaacgatccaaaagcctctgcaaatgactcatcttcccgaaaatcctctccggcttcatatccctcaaaggagtcacagtaacaatccttctatcatcattccccgacacttcattcacatcaccatacgacctcgtcttcctcatcccaccttcccctctaaattgtccacctccatactcatactcattcggtggcgacctgaaattattttctctcccactgaacctctcatccccacctCCACCACCACCACCAacactaccagcttttctatcaaacaacatcaactcaagcctctgatcgagatacaaagcataagtcctaacaaaagcagaatga…
Ms-32	T1_Unigene_BMK.20224	CTAAACAACAAGAAGAATTAGGA	AAAGGACAACTTGCTATCTCC	47	182	(ATA)5	148	162	gccgtattgtggtcgtggttcttgttagtcttgcactacttgtgattgcagcagtaatagtatatgtccttatgaaaagaagaaaaactaaacaacaagaagaattaggagaaggagctggtgtaggtgcaaacacgagcagcagggATAATAATAATAATAatcaaaagaaaggatcatcatcaaataataatacagacgatggttcagtaagatcacgcggaagcagtaataccagtagcagaaaaggagatagcaagttgtcctttgtgagggaagaagtatctgcagaatttgatttgcaagatcttttgagagccgctgctgagatattaggaagtggttgtcacagttcatcctacaaggctgctctgttgactggccctaccgttgtcgtca…
Ms-33	T1_Unigene_BMK.20305	CTTGTCGAGAACAAAATCTGAATC	ATGGTTTTATCAGTTCTAAGGGC	53	185	(CAT)5	974	988	ccctcttaggtgcatttggatcctttttcttcttctgtttcttcttcactcctccttcgtcatcagcatcttttgatttcttcttagaagtagatgccttagaaggcaaatccttctttggttccttcttggcaggtttctctgtctcaccaccactttggctagcatcagagtcatctgcaccagaatcatcagtaggagaacctccatcatccttgtcgagaacaaaatctgaatcctcctcgtcactttcatctccaccagcttcatttctgatgcgctcgagatgtggatcgacggCATCATCATCATCATtctcaagcaccttggccacaccaacagttggttgggcatcagctaaattcataattttcaagcccttagaactgataaaaccat…
Ms-34	T1_Unigene_BMK.20347	AAACCGTGTCCGCGCTCTT	CAAAAGAACAACAACTTGTGTAGG	54	184	(TG)8	972	987	tccagcagtgacaattgcttatttgttctggttttgtgacatgaatctaaatgaagcctatgatatgctaacttcaaagagaccttgtggaccaaataaaagagcaatacaaggagcaacttatgatttggctaaaaatgatccatggaaggagccatttgagagtcttccagaccatgcttttggggatatagcagattgggagaggaacctgattcaaaaccgtgtccgcgctcttcgtggaacctgacgaattaggtattagtctattgtgaaaatcagctccaggatattggatttTGTGTGTGTGTGTGTGcattatgtgatgttgagatgcaatgctatacttgtgattgacaggtcagtgcttatggagattcctacacaagttgttgttct…
Ms-35	T1_Unigene_BMK.20425	GTGAAGACCCTTTGTTCAATTTT	TCCATACACATTGTAGTGTGCAT	53	154	(CTG)6	121	138	tgtttctctctctgtatgtgtcaaccttagcttccaacaatacattgttccaagaacaaaggtgaagaccctttgttcaatttttaacaccaaacatggccacaaaagagtcaagctcttCTGCTGCTGCTGCTGCTGcttcagcttcaggggacactaaaatcaaaagggttcttactcatggtggtaaatatgcacactacaatgtgtatggaaacttgtttgaggtgtcttctaagtatgtgccacccattcgccctattggtagaggcgcttatggtatcgtttgtgctgctgttaattctgatacacatgaacaagttgccatcaagaagattggtaatgcatttgacaatataattgatgctaaaaggactttgagagaaatcaagctccttc…
Ms-36	T1_Unigene_BMK.20486	AAAGGAAAGTCTTGAATGCTTCTC	ATGATGTCACACCAGATTTTGGG	54	178	(ATC)5	319	333	accaaaaattatgcacaagcaatctctcaatacgtgcaaggtcaataaattatcttcatctacctctccataatcaggcagcaaaaactgttgataagattcgttcgccaaatcaagagaaacaataacgaatggattttgctgatacccagtagtagaggccagccaattaatcttgccactcacaaacttcccagacaggccaataggggcaacaccaaaaggaaagtcttgaatgcttctccaaaaatcaccacccattgtataaaccttcacctcagttttgcagcaaacataattATCATCATCATCATCatatcaacatcagcagctttgttgtcattgtatcatctacatcagcagctcattcacccacccaaaatctggtgtgacatcatt…
Ms-37	T1_Unigene_BMK.20831	TTGTCGTGTGTATTTGTGTTTTCG	TTTTACGTGGGGCCATTCCTT	56	168	(CAC)5	142	156	aggtaacaagcatgaaattttttaaggaaggtaaaacttcctcttaccaaacacttttattattgttgttgtcgtgtgtatttgtgttttcgggtttggaaatttgtcatggacaatttgacgactatgatgacgcagcagCACCACCACCACCACctaagggtcttgacacctgcaacggaatatttctaacctatagtttgaattcaagggagaaggaatggccccacgtaaaagatgtgaagaaacaagcgtgggcgtttaaagctgaagcgtcgttgacgaatgttggagatgaggaattgaaaggttggcagatgtatattgggtttcagcataaggaggttcttgtttcagccgatggggctgttccggttgactcggaagattttccggctg…
Ms-38	T1_Unigene_BMK.20932	TTTCTTACTACGACCTGCCTCTT	TCATTGGAGGAGTTTGAAGAAGG	53	153	(ATC)6	211	228	tggttggattggattggattttgaagaaaacctgatctcatcttctcaactcttcaagcgttctaacgatgatggcttctgctaaatcttttacaatttctgctttaccacctttcttactacgacctgcctcttcacctttcaatgttgttaacgcagccacaggaacactcagaaagagcttcagtggcaccaagttgttttcaatgaATCATCATCATCATCATCgcagattctctatcccttcttcaaactcctccaatgatttggatcaggacacctcctctaataataatcagactaagactaaggcaccatttggatattcaaggaaagatgtcatattaatcggacttggagttactttccttggcattgccttaaaatccggacttgagt…
Ms-39	T1_Unigene_BMK.21059	CCAAACTCAGAACCCTAACCCAA	GAACTTGTCAAGACCCATGAAGA	55	162	(CGTG)7	96	123	gttttatgcagcaattcggatatcaattccccaaattgaaattcaactcccaaactcagaaccctaacccaacgcactttccctcctctcgtgttCGTGCGTGCGTGCGTGCGTGCGTGCGTGaaatctaagcaactcaataatggtgttctacttcaaagcacgccctgaagctggcgattacaccatcttcatgggtcttgacaagttcgagaacgaggagctcatcaaatacggtttcatcgaagacatctggttccatgttgataagatgtcttcagcccatgtttatgtcaggctgcacaaaggtcaaactattgatgacatgagtgaaggtttattggaagactgtgctcaacttgtcaaagcaaattcaattcaagggaataaagtaaacaa…
Ms-40	T1_Unigene_BMK.21127	AGATTATTCCCATTTTTTCCCTG	CGAATGAGAGTATTAAGGAAGTCG	53	174	(CAA)5	204	218	atcacaatattcttcagcgttcacacaaaaaaagtactaatactcatttttcacatggagattgattcactcacattccctccttcttttgaagattattcccattttttccctgaaatggaacaaccaaatgtaaacccaaagaaaagaaatcaccccgaagattcatcacaatcacagttacaatgggaatcaatcaacccCAACAACAACAACAActgcaatgacactaattctttaaacgacttccttaatactctcattcgatttgatacaccacaacaacaaataccaacaacacaacaacaatcaccaacaacaacaatggacaactccagctttgagattgattttgatttcgacgacttgttatcgtcagttagaaagaaaccgcgtcgc…
Ms-41	T1_Unigene_BMK.21192	AAGAATAGAATATGACGGAATTGG	AACAGGGAACCATAAGAATAACTC	52	180	(CT)6	127	138	ataataataataataataataagtataatgttcaaatagaagaagaatagaatatgacggaattggtttactcgcctcctgtatgggcaactgtaatcggagctgcctttctcctcaccactgttaCTCTCTCTCTCTatcttcttttggagcatctttcctcttacaagaatcccgaggagcagaagtttttgattggagttattcttatggttccctgttactctattgaatcttttgtatctttggtcaatccatccatcagtgttgattgtgcgatactcagggattgctacgaatcatttgccatgtattgctttggaagataccttgttgcctgcctcggcggcgaagacaggactcttgactttatggaaaaagaaggtcgtgctactttta…
Ms-42	T1_Unigene_BMK.21204	TTCCACTTCAACACCACTTGTAG	ATTCTTTGATGCCAAACTCAAATG	53	215	(CCA)5	405	419	aatttttccagtagtgcatgtgcattgatcctattgttagttttgaacaacttaagacaaatgatacctattaaaggagaaaaaaaaataatagagaaataaagaagataatgcatgatgtttatctcactttccttgtccttcaacttctttctcttgattaattaccatgatccttcacccatcattccattccaatatccagttgaatttccttgttgatctttattgtgttccacttcaacaccacttgtagaaagctgtttattattaacatctccaaatgggaacaaaagtcttCCACCACCACCACCAccttcttgaacttgaacatgatcatatgatctatttccattaattccatcaattgaaaatccaagactaggtttaacctcttgc…
Ms-43	T1_Unigene_BMK.21224	AACCACACACTCTAGTTCCCACC	TGAAGCTTTGATTCTTAGAATTGG	55	186	(CCA)5	107	121	aaaacaccaacactctcatgagagaataaaccacacactctagttcccaccatcaaattcaacactcatgaactgtaaccatgccactttccttttggtttcattgCCACCACCACCACCActgcttttcccaaaattcgattatccagtgccaaagaaaactcttttaacactaaacctgaagagaaatccaattctaagaatcaaagcttcaaaagatgataatgggccatcaccaaattggtctaagtggattcccactggttcttttgccgctgataaagttttcagattgatttcaagtgctactgctagtcccattggacagtttgtttcttcccccactacgtttcttcactctattgatccacgagttaaattggtatggcttttagttct…
Ms-44	T1_Unigene_BMK.21231	AGGAGTGAATCAAAGGAAGAAAAA	TATGTGGTGTTGCGTCGTG	54	190	(ATT)5	129	143	aaagaactgagtaacggaacaagcggtgactgtgtctgagtctattcagagagtatgaaggagtgaatcaaaggaagaaaaataccatttcccctttcttcttttcttcacgcaattcatcaaccctaATTATTATTATTATTctctttttcaattttcaatttctaatttcaatactatcatggctacaatattcagactcgcttcttcctcctctccctctctacgccacgacgcaacaccacataacttccatattcggaaaaccaccaccatttccaacactttctctttctcttcaaagaattcttgttctttgaagagaatcgttacttccagtggtggtcgtagattcattattgctgctagtcctcctactgaagatgctgttgttgctac…
Ms-45	T1_Unigene_BMK.21298	CGTTGGAACAGGCTGATGCTAA	CCTAATCCATGATTAATGATTTCC	59	172	(GCT)5	221	235	aaatgccactcctgagaagactggaatggctctcactatgcaggcacgtttaactccagactcgcacgacgctaaacttcactttgacactgcagcggtttacctcaaacgagctttttgccaggatccctccaatccagcttaccaaatatcgttggaacaggctgatgctaaggttcacgagcaaatctgggattcacagtggtcttccgccgccgccGCTGCTGCTGCTGCTacagagtttcatgagcaaatccacgattcacaatggcctgctacaaaggttcttgagagacatacggaaatcattaatcatggattaggtcagcaatcaaaagggtcttcttctgctagaaaggtaataagacatgtgccacaatgctctatcggaccattcgt…
Ms-46	T1_Unigene_BMK.21308	GTTCGGTGTTGTTGTTGTTTG	TCTCACCCCTTATAATCTCCTTC	52	165	(AG)7	4245	4258	acagctcacaaactcacgaaatcacgaacttgttcttgtacttaactaatcttaatcaaatctaagaaacccacaacgttaattcacataaagatccaattttgcattgtaaaacccataaacgaacggatccaaaattaaattaccccttttttttgtgtaattgataattgaaacgaaaaaaaaaatgtgttttttgggagagagaagaaaagggagttgaatgttcggtgttgttgttgtttgattccttaagaagacaacaaccaccgtgtcctgtcctaaactatggcaatgtttAGAGAGAGAGAGAGaaaaatgggtagtgtttgtgtctgtgtgagtggaaatgaagacgcgtaagatagaaggagattataaggggtgagagagaaagac…
Ms-47	T1_Unigene_BMK.21383	TTTTCTTCTTAGCATCTGAAGCTG	GCAAACCCTCAATCCCTCCTT	54	180	(AAG)6	1183	1200	ttgttttctctgattcatctcccataacaagaagaaactcaacgtcgttacatgttcggcttaggtcaaccaagaaagggtatatctcaatgctttctgagtcgtcgcttgtagcgtactcaacaacaacgagtttgtcttttgcagattgaagtgctgcatcgaactcttctatgctgtgaactctttgaactctttcatcttttttcttcttagcatctgaagctgctgtgcctgttgctttggtgataacaacacgtctctgcagtcctacccgagaagtagaatgaatttttggtaAAGAAGAAGAAGAAGAAGaacgaagagaatgaagggtaaggaagttaggatgagttgaaattgaaggagggattgagggtttgcatatgaaattggtgc…
Ms-48	T1_Unigene_BMK.21453	ACCATCAGTACCCAACTATCACC	TGAAGCAGCAGTAGAACGAAGA	53	194	(AGA)5	1579	1593	agctctggaatcttcccccggaaagagaaatttccttgccattgagccacatacgatcttgttgaaaggaaggactaacagaaacggtagttgtggtgcaaagatgagcgggatcaagagtgacactgatactatcattaacaggtaagattagggtttcatctctcttaccccaatacttgatcacagcaatgttggttggtgtctgagcagtaaccatcagtacccaactatcacccgccatttccaataaatcaatcaaagaggaagaaagaaactgagtaacagatctaagtgaggAGAAGAAGAAGAAGAgagaagaagcgtatttatatatattagttagtaatgggagagagagattaaattgaattcgttcggtccccttcttcgttctac…
Ms-49	T1_Unigene_BMK.21525	TGAGTGATCTAAGACCACGTTTGG	TCTTCTCTTCTCCCATATGGCT	57	173	(GTG)5	1251	1265	agatctctatgaaagccaccatcagcccaaaccatccaagctgaaagtcccatcaagaagcttgaagcaggtaacataaggtgtaaggcccatgatggtggaaaccaaaaaggctttttagaactggttattacttctttgttgtggtttgagaaggtgaaagaagaggatatgtaaatagataaaagggttattgagagaggcaatgaaagtgctattatgagtgatctaagaccacgtttggccaacttcattcttttgtctcttttgtgattaattgttccattttggtcgtttgttGTGGTGGTGGTGGTGgtttggtcgggtgtgatgtttctttgtctttgtttgaggtctgtggttgtagaagaagccatatgggagaagagaagagaggag…
Ms-50	T1_Unigene_BMK.21644	GCCTACGACCAACGACATCA	GACTTGGGTTCAGCATCACAA	55	169	(GTT)6	833	850	agtcactacagatcctgcggcagctggctgtcgcagggtcacgttagtgactgttccactcccactaaggacacagatccctctttgacgctttcttgcataggtagccacagagtcaaacacatcacaaccactacttacttcaaggatgtgagccctaagtgtgtttgcactctctcttgtgatgatcaccggtggtttaggtttgttctttgagcccggaggtcttcccctcggcctacgaccaacgacatcaccaagaccatgatttggtgaaactaggtcaagcccttcatggtgGTTGTTGTTGTTGTTGTTtccatcttggtcttgactctcatcatgaacttctaggtcaggacgttgaaggcgatgaacaaagtgttgtgatgctgaacc…
Ms-51	T1_Unigene_BMK.21693	CAGAGACATTTTTTCCCCTTTT	AGAGAAGAAAGCTTCTTAGATGCA	52	155	(GAAC)6	71	94	caagcatggagggtagtcagagacattttttccccttttttcgattctaaaaatcgtttcgtattgtgtaGAACGAACGAACGAACGAACGAACcagctcacagcgaagaaagagaaccaagaagacgaagaagaagatgttgagggttgcatctaagaagctttcttctctctctgcatctccctcatggaggtcttaccacgccgcctcctctttcctctctaagaaccccatcccaccgccttcttccacctccgatcaacgcagatctgaccccttttccatccaccctgaattctttctccccttcagaggttttgctactgagtcactgatccacacaaaagaaaacagcattattcctgaaattcctgcaactgtttctgctgttaa
Ms-52	T1_Unigene_BMK.21712	GAGAAGAGGAGGTTGCTGATATTC	GGAGTCCTAGAGTCGATGGAGAT	54	176	(TTA)7	1931	1951	tgcttcagcttccaaccttcaaccctttccttccagtcaacatttcccaaaccatatgagtttaagtcctttgatggatccacaattctcaccggaactggttgccttggatcaatatagggaagtgagtgagctttctcagatgggcccaaaggaccagaagtagttcggacagattgattatcaggtgtaggaatctcgccagacatagtttggccattggtgagaagaggaggttgctgatattcgcgtctagaagatgaagctgatctgtctgaatcatcccactgtctccttgacTTATTATTATTATTATTATTAtttccttgtcgataattgaactcgttctcgatatcatcaacatcatcttcttcatcatctccatcgactctaggactc…
Ms-53	T1_Unigene_BMK.21726	AAATCATCAATATTCAACCCCAA	TGACAAGGATCAAGGTGATTGTG	54	183	(AAT)5	1347	1361	aatctataaagacgaaccaccaaggatcacgctgcaaagaagaacaatgacaaggctgagaaatcaatattaacgatgccaatatcgaacctttcaaagattgaaaggatatcttctcttaacaatgaatccaaaacgttatttcaagatgaattgaacttagccagagttctatttaaaacttgttgcagaaggaagctctcaaaatcatcaatattcaaccccaaaaaataatatattcaaatctcctttgggatgagtattgatgattttgggagtttcctactgcaaaaagttttcAATAATAATAATAATaacaagtgtatatcattatacataataatcaaattaattaatgcacaatcacaatcaccttgatccttgtcaaga
Ms-54	T1_Unigene_BMK.21989	GAAAGAAGAGGGCAAAGTATCTG	TCAGCTTACTAGGATCATTGGTC	53	170	(AGA)5	1030	1044	aggagaaaaagaaaaaggaaaagaaggagaagggaaaagaagatggagacaaagatggtgaagagaagaagtctaagaaagacaaggagaagaaaaaggaaaagaaggacaagaatgaagatgatgagggcgaggatggtgatggaagtaagaaaaagaagaataaggataagaaagagaaaaagaaggataaaaatgaggaggaggatgagaaagaagagggcaaagtatctgtaagggatattgatatagaagaaaccgcgaaatgtgaaaaagaagatgataagaaagaaggtaaagAGAAGAAGAAGAAGAaagaagacaaggaagagaagaagaagaaatctggaaaggagaagaccaatgatcctagtaagctgaaacagaagcttgaaaaag…
Ms-55	T1_Unigene_BMK.22282	AAGTCGATTTTCCAGCTGAGAG	GGAATACTCTTCCACTTCGTTGG	54	183	(GGA)5	76	90	gagaagtcgattttccagctgagagttttggcgcttacagttgaagtccagtttccagctgcaacattgcgagttGGAGGAGGAGGAGGAgcatcatcagtaataacaatgggagaagaagaagtagaagagttagttgaatcccaacccgacgcatctatccccaacgaagtggaagagtattcctggcccgtgcttcgtttcgatgtctctcctcacagaacctaccatttccatcaacagttcacttctcccactaaccctaacaatttcctcaaagctgttaaatggtcacccgatggctcctctttcctcacctcttccgacgataacactctccgcctcttcactctaccgggcgctgatagtgacattcctcttaatacttct
Ms-56	T1_Unigene_BMK.22380	TATCTTATGGATTAGTCCATGGTT	TTTGTCCTTCACCTTAATTTCC	50	219	(TATC)5	1139	1158	tgcagaagaaaaaagagaataaatccaaaattgagtttgattgttcaacagtgcatatgaaaaagaagcagaaacttgaagcaaaaccatctcatcaaactagaaaagagtttatcacttttgaggatttgaaattaagcttgagtgagaatttgggtgttcaacaagttttcccccaggatgagagagaggctgcaatccttctcatggcgttatcttatggattagtccatggttgagcttagttcattggttcaatttaaggatattgttcactaggtttttgatactactattttaTATCTATCTATCTATCTATCttaattaggagttagattagtttgaatttgattaatggtttatggtgtacgagaataaggttcaataaagttagttatg…
Ms-57	T1_Unigene_BMK.22414	CAGGAGAGTGAGAAAGGCAAG	TGAAAGTGTGAATTTAGGGTTTTG	53	174	(TAT)5	1462	1476	ctgctctcaaccttgttcgatactcagcagtgctgctcagtgcataacatcctagtaagaactcccaaacttcgggtctaatcgatggatctataccccctaacacaaccaatttcagtgccttccggaaaccagacacctttccttcactatcagacaaggcttgccatatgtccggcttaagcattctgtttacctttacaggagagtgagaaaggcaaggctctcgaatatcgcgaacgaacgagctcacttttcgcaaattcacagtaccagcttttccacaactccattgcttgaTATTATTATTATTATcttccccgttacaatacatcacaaactcaacaatgtcaaaaccctaaattcacactttca
Ms-58	T1_Unigene_BMK.22483	CTCATCACAAACACTACTCTGCTT	TGTGGGCACAGAAACTCTTTTG	52	178	(ATG)6	1223	1240	ttgaaatggccactggcagacctccttgggtcgacgatgacctcatttccatttcaaatccaatggctgctatgtttaagattgcatgtggtgatgggatacctcaatttccaattcatttctctcaggagggtttcgatttcttgaggaggtgtttggtgagagatcccaaaaagaggtctaccgcacaggagttgcttaaccatccatttcttgtttcaactactttaactcatcacaaacactactctgcttcctcgcccgcatctgtcttggaggttcatcagtttgaggatacatATGATGATGATGATGATGacgacgacgacgactcagatgataatgatgaattagtaagtccagcaggagggaatcatttctccatcacaaaagagtttc…
Ms-59	T1_Unigene_BMK.22536	GTTTTAATCACACTCTCATCTCA	TGGGTTTGTTTGTTGAGGTG	47	178	(CAA)5	160	174	taattctttgatccagattccctagcttttttactaaaatttcaaagctttgaaatgaaactgaaactgaaactgctttgaaaaacttgctaatctcaaaggttttaatcacactctcatctcatggcgatcataacagaagaacaagaaccagatcatCAACAACAACAACAAgagcaaaaacaaaaacaaaaacaacaacctaaacaacattccaacaaaaccaaatccaaaacccaaaggccaacaacaacacaaccacctcaacaaacaaacccattatctttctggttctacttcactctttcagtctcactcatcacccttttcttcctcttcacttcttcatctctttcttcttcctcaccacaacaatggttcctcactttacccaccact…
Ms-60	T1_Unigene_BMK.22582	GTTGTTGAGCAATGCTTTGAAGA	AGGTGTTATAGCGAGATGGGT	56	171	(CCT)5	360	374	gagatgggatgcaacgcaactgtgagtaggtatgtatgtaagagatgggagggcacactgcacacaaatgatggggaattagggctagatgcatccagcattaatcacttgatatttctcattaaattaaatggtagcaacttcccattccatcatttccctctttttttattcaatcttttcatcaatcaaacccataacattcccaattgaactcaacgattctgtttcgttgttgagcaatgctttgaagataattagaaaatgaaagacgttgaagaagaaaatgcatctcctcccCCTCCTCCTCCTCCTccgtcgaagtcgaaatatgattattacggagtttgctttatcggaggtatgcttagttccggcgccacccatctcgctataaca…
Ms-61	T1_Unigene_BMK.22610	CTCAAACCCAACAAGCCCAACTA	TCTGCACCATATCCACAAGCAT	59	174	(TGG)5	531	545	ccctacaacaccaggaacaggaggaaatccttatcctactataaacccaacatctcctcaaccacctgatacaagtactggacaaaccccaccaagcccagacacaggcacaacaagcccaacaaatccatactcaaatcccccaacctctacaagtccatattcaaacccaccagcttctacaaacccatactcaaacccaccaagttcaacaaatccatactcaaacccaacaagcccaactacaacaactccaacaagcccaaatgtgactcccacaacaccaggaacaggatcatcTGGTGGTGGTGGTGGtcagtggtgtgttgcaagtgaatcagctgcagagactactttaaaggtagctttggattatgcttgtggatatggtgcagattg…
Ms-62	T1_Unigene_BMK.22669	CTTTTCCAAATTTGTCTAAACCA	AATTTTGGAAGTGGGTTTTCTGG	52	178	(TGA)5	806	820	tgtatttgaagggattgtgttaccatgttgacctgttattggtgcttgatgattactagctacatctccattgttaacactagtaatatcatggatactagaccttcttctatctctattcattgaattcaacctaatgaaatacttttgtgcgtgacttgctacttgtgttggtgtcctagatatcacaaaattccttgatatgctcctccaatctccttttccaaatttgtctaaaccaagtaaaaataacctatgctcttcttctgtccatggaattccttttctcctttcttgttcTGATGATGATGATGAccttgacaatccacctttaccactactatggtgtgtggagtcatgtccaaatccagaaccagaaaacccacttccaaaattaca…
Ms-63	T1_Unigene_BMK.22695	AAAACTATGGAGGTAAGAAGATAG	TGGTCAGAGTTTCACAGAAACA	47	172	(AG)6	1098	1109	gtaacgttgccttaaaaatcgaacttcagcagatagtatcaactttttctgcttaacagcctccaatttccttctcatggcttctgtttccttgttcaaatcttcatagtcttgcaagagactctgatgcctcatcatggatctatgatccatgtaaacatcaggtggagggttcatggagacagcaacacccttcatcttcttcatcatatcaaagaagaaaagagaaacagaaaactatggaggtaagaagatagagagaaggaagaggaagaagaaggaagaaaaagtgagagaaatAGAGAGAGAGAGaataagaaaagaagagaataataaaggaagagagaaaagaaagaaagggttaagaaggttctcggtttctttgtttctgtgaaactc…
Ms-64	T1_Unigene_BMK.22736	CGCTTTCGCTGTCGAACT	GGATTCAGCAACCGGAAA	51	164	(CGG)5	1259	1273	ttgagccttgacatcatgagcaccagtgagtttgaatctgggaccaacgtcaatggaactcttaactagagcactgtggtcttcaaggtcgtagtggaggctaaggtgcttcgatatgaagctgatctgaggctcggagatatcgcctttactgttgttctgaaaagataatttcaatttggcgaggctgtccaaaaatttacaggaaactttgtggaagaagtttgcgctttcgctgtcgaactcggtggtaattctgagggcaggcctactcggaaatgacaagatatggtttgttgaCGGCGGCGGCGGCGGcagaggatcaactaccgccggtgaggattggattttatggagcgtgtaattattagggtttccggttgctgaatccatctccac…
Ms-65	T1_Unigene_BMK.22743	GGTTTTTAAGAAGGTTTTGTG	TCTTGTGTTATTGCTGAAGTG	47	196	(GA)6	1990	2001	cgcgtttggtaaaacagcatcttcttccatagatctcctcgttttccattgtaacacctcgttagggtttctctcaccatcaacctcaacatcatctggaatacgtaaggaagaggtggagagaaagaagaaagagagaaagaaaagaaggaagagaaatatagatttagagaagaaaagcataatgtgaatgaatgaatgattaggtttttaagaaggttttgtgttttgttttgcggttagcccagagtttttgattttgaagagagaaacaaaggaaaagaatgggtggtagaggatGAGAGAGAGAGAtatgatttgattgaagagagttgttcggcatttgattcacatatttaaggaaattacacttcagcaataacacaagatagacagaca…
Ms-66	T1_Unigene_BMK.22936	TCCCAATTCCTAATTCCAATGG	CGTGTTCATCGTTTTCTTCTAGT	51	184	(GAA)5	203	217	taaatatatataatattccgtgaaattgattctcgattcgatcattctactttttcttccctctattcatattcgttcagtctctttttcttcttcccaattcctaattccaatggagaacgacaccaccgccaccaacaacggcacggccaaagtaggttcaggcggaggaggaggagtcaaatccaacaatcacatccgcGAAGAAGAAGAAGAAcattccaatttgaatagcgtcgaaaacctaccagaaaaactagaagaaaacgatgaacacgaagcggaacaacaacaaactggatctgaaaccaatgctcaacaaccttccagaactcctttcactaatctcagccaagtcgatgctgacctcgccctcgctcgaacccttcaagagcagga…
Ms-67	T1_Unigene_BMK.23071	GTGCTCCTCTTTCCATTGTTGA	AAATTCCCATTTTCTGCTGC	52	182	(TCA)5	1122	1136	gctgttaaagaaatagagaaaaacttgattgagttgcatcaagtatttttggacatggcagcacttgttgagtcacaaggacaacaattgaataacatagagagtcatgttgcacatgctagttcttttgttagaagaggtactgaacaacttcatgaggcaagagagcatcaaaaggattcaaggaaatggacttgttatgtcatacttcttgctatcgtcctcgtcatcgtgctcctctttccattgttgatgtcaattctacctcacttgtttctgtagaattaaaaggtcaagtcgTCATCATCATCATCAtcgttattacacaaagaatcttagagagtattagattttatgcattctgaaatgtcaatggaaatgctgcatgagctagcagca…
Ms-68	T1_Unigene_BMK.23099	CCCTCCAACATCAACATAGTATCC	TGCAAGAGGACAAGGTCATT	54	180	(TTA)5	1102	1116	gaattgttctctttagaacaggttacaaattctccttttccagtaacaacatccaattgatgaacactagtaatttgaggaccataacgaaaggtttgtccactaataccagcattagagagtgtccctccaatagtcaagtaaagataatcagtccaagtaacaggtgcaagtccatactcaagtgtttcatacaacacatcaatccatagttgttcccctccaacatcaacatagtatccaaatccaaccttaggatcctcaaaaaccttaattccaacaacaccatcattaacatttTTATTATTATTATTAatcttctcaaccctttcatgtcaacaacaacaccatcacgtgccatagcttgtcctcgtgtggaatgaccttgtcctcttgcag…
Ms-69	T1_Unigene_BMK.23200	CAAACGAGAACATAGGCTTAAATA	ACCATTGTAACTTCAATGTCTGCC	52	169	(AAC)5	641	655	aaagaggagattgaaaatcaaaggatgactcatattactgttgaacgcaatcgaagaaaacaaatgaatgagtacttgaatgttcttcggtctctgatgccttcttcttatgttcaaaggggtgaccaagcttctattattggaggagcaataaactttgtgaaggagttagaacaacatttacagtctatggggggccaaaagaaaacgaaagaaccaaacgagaacataggcttaaataatggaccaccttttgctgaattcttcacttttcctcagtacacaacaagtgcaactcagAACAACAACAACAACgtcacaatggaacaacacaattaccaagaacacaaacaatgggctgtggcagacattgaagttacaatggtagatagtcatgcc…
Ms-70	T1_Unigene_BMK.23205	TTTCACGTCGGTGAACACAA	TAATTTGGAAATGTGCTAAAGCA	54	205	(AC)6	137	148	gagcaatcaaatgatttcctctttttatttaaaaaaaatgtagtttcacgtcggtgaacacaaagattatacgtcactaaaatcagtagtttttttgggggatttaactagaccccttgaacttaaaaaaaaatgtACACACACACACtactattttgctagcgagacttatttgaactttaatcaataagacagtgtgataaaaggtacatgctaattaaacggtgctttagcacatttccaaattagaaccgtttgttggctaagtccctaaatgaaatgtgttttcttgtggcacaaaacatcattttattctaccttaagctcttggtaactcttggagataagcagattatcattcttccggtaagggtttgtcaaaatcccaaagatgtgtcg…
Ms-71	T1_Unigene_BMK.23279	ACAGACTGAACACCATCTTCAAA	ATCGAAGAAGAAGTTGAATTAGTG	52	200	(TCC)6	131	148	gtcaataacatcaggtgtctccactccagtaggagtgcttgatagactatcaacagactgaacaccatcttcaaattcctcctcttccattccttcttcttcctgctcatcctcttgttcttcctcttctTCCTCCTCCTCCTCCTCCtcaaatcagttgttgtttggttcagccgtcactccaactcttccctcttgtcttagattcccatcactctctttaacgatcactaattcaacttcttcttcgattcgcctcaaacccatccgctccacttcttcttcacaaatggcttcaaaggattctcaagatcctcgtattgctagaatttcatcttcgatccgtatcatccccgattttcccaagccagggattatgtttcaagacataaccacact…
Ms-72	T1_Unigene_BMK.23361	GTGGTAGCGGAAGTGGAACA	AGAAATGAGATGAGGCCGATTC	54	175	(TGT)5	1057	1071	ctgattcctcgtgatgtccgtatatcaccttcaaagcataagcacgaccgttgattttgtgaactactttgtaaaccgttcctccacttccgcttccgatccggttcaatctttctagctcggaaaaaggaatcactagctgttgactcgctcctccgcttccgctaccgcttccgtttcctccaccaccgcttccaccgctgccaccggatggtggtagcggaagtggaacagcgaggtttgtgtcacgctgtggaagcggtagagttagatgatctttgcggcggcgttgagggcggcTGTTGTTGTTGTTGTttggtgaaccggaggcggtggctgagccggtggcggttggtggtggaagctgaatcggcctcatctcatttctttctcaaatga…
Ms-73	T1_Unigene_BMK.23419	GGCAACTACCTTCACTTCAATCGT	GGGAGAATCGGAGAAGAGAGAGT	57	193	(ATC)5	170	184	ttctagtcacaccacaccactgtcgagggtttttcatggctcaatccccacttctaccaccgccggcgccggcaactaccttcacttcaatcgtcccctttccccttcagatggaggacgaaccaccgttaggattcaacgaagttctagaattccaagacgattcaaaATCATCATCATCATCaaattcccgtaaactagttccatggttgaactggaacgagtggcttttcgttagagactctctcttctccgattctcccaactcattttccgatgctcttaaacgcatttcgacgtggcgaactcgaggttgcttgcccgagctcattgatgtcactgctctctaccttgaaattcagcgcatggacccattttttagacaggatctatcaaatg…
Ms-74	T1_Unigene_BMK.23439	ACTAGCATAGAAGTCGATCATTCT	TGTAATCAGGCTTGAATGGCTG	53	229	(ATG)5	302	316	ttcctccttaaattctgaaagaactttacttgacatagaggattaggtagactgaatttagaatttcattgtttgggagattaaagtgaattgtggtatttaattgtgcaaagatgggggatcactttgatttactcgttgatcggttgctcactgaatcgacattagaagctgcgattgaaagcagaaagcgtgcgatgcaggctgcgtcctcggaggtgactagcatagaagtcgatcattctctgttgaagatgggtatcaaatgttacgggaagcttgcagaatgcaggatatgtcATGATGATGATGATGattccaatatggagacaccctgttcctgttgtggtagtttgaagtacgcccacagaagatgtatacagcggtggtgtaatgaga…
Ms-75	T1_Unigene_BMK.23621	TCTCATTTTTTCTTTTTCTCTGC	AAGATTGAACTCGTTTTTGGTG	51	205	(AAG)5	70	84	tctcattttttctttttctctgcacatctctctcttgtttcttctcatagcaacagagcagattcatcaAAGAAGAAGAAGAAGaatggcggggtacagagcagacgacgactatgactacctattcaaggtagttctgatcggcgactccggcgttggcaaatccaatcttctctctcgtttcaccaaaaacgagttcaatcttgaatccaaatccaccattggtgttgaattcgctactcgtactttaaatgttgattctaaagttattaaggctcagatctgggataccgctggtcaagaaaggtatcgcgccattacaagtgcttactatcgtggggcagttggtgcacttcttgtatatgatgttacacgccatgcaac
Ms-76	T1_Unigene_BMK.23631	AAGGTAATTCACGATGCCTTG	ATAGCTCACTTGTTCGGCACACTA	54	178	(AT)6	979	990	ctcattagcctgagccaacacctgcgccattgcagccaaagcctctgcaatctccgaatcatgtctaccaccagccatctcacttctcaattagcaattatcctaacaaaaactttaagcttctccctcttctcttcctcttttcttttctctatctctgcttcgttactttagcgggtaacaaaattagtttttttgggttgatactttttctcaaggtaattcacgatgccttgttgttctcctatcagcgccgttttcactaatttcttcttatgtgtaactaattttattgttggcATATATATATATacacactaatggttttaagactaatgggctgaatataactttcgttaaaataatggttagtgtgccgaacaagtgagctatccttat…
Ms-77	T1_Unigene_BMK.23668	AGGGGATTGGGAATGGGA	GCTAAGCTAGGGTTTTGTATTCCA	56	194	(GGA)5	2039	2053	tcattttaacggcttcgaagtcttcattagatgcggcgggaaatccggcttcgatgatgtctaccccaagtttggcaagctggcgagcaatgtcgagtttctccttagaagtcatggaggcgccgggggactgttcgccgtcgcggagggtagtgtcgaagatgcggacataggagggatcagggatgtgattggggatgtaaggaggacggtggcgaggggattgggaatgggaggagcatgaaatggagaaattgggaaaggaggagtgagttgttggttgtttagatgaatggagacGGAGGAGGAGGAGGActtggttgttgttggaagagggaaaggtggtcggagagaagaatggtgttcgaattgcggtggccatggaaatggaatacaaaa…
Ms-78	T1_Unigene_BMK.23807	ATCACGTTCAGCAACAACAGCA	AATCTCGCAGCTGATGAATTCG	58	166	(CTT)5	253	267	tctgccaacatcctagcagtctcaagccatttgaggcaaacagaggcttatttggcaagaaggagggtgcaggtagcaaaaaaatgcagcaatgtctgagtgccaggcccaggcccacgcagcatcttcttcttcctctttctccctactggttcggttcattcctttccaattcacaaacatcacgttcagcaacaacagcatcgcaagtcctcttctcctcgacggcaccgttttgatcctccaccgtcaCTTCTTCTTCTTCTTcacgaatcttattctgcacaagtttctccaccgcacattccaccgttttcaacaatcacgaattcatcagctgcgagattcatcagctgcgaaatccaccaatcaccgttcttggcctcttcttctcgaatc…
Ms-79	T1_Unigene_BMK.23857	TGATTGGTGAGGAATGAGAGGA	ACCTTGTCTTTTGCTCTTATATCA	55	195	(GT)6(T)11	1644	1665	cgtacaactcaacagtaccaacaagagaactttgtcgaaaatcaggtcttgagaatccaaactcaacatcagcaacatcaccagatgaaagaacaccatcgttctggaaacttccagaagcgcttcttgggtcggtgaggtaactatcgagtgtgtcagagacggtgattggtgaggaatgagaggaagatgatgggattgtgaatgttaagggttcttctctttctctgttgttgttacccatcattgtttgtttgagagagtgaaaatggagaacaagaatgaaagtgagtgtgttcaGTGTGTGTGTGTTTTTTTTTTTccaacattccaaaatgatataagagcaaaagacaaggt
Ms-80	T1_Unigene_BMK.23909	CTTCTCTTTCCCAAACCCAAAC	TCTGGTCTTCACTCAAAAAATGG	55	174	(TCT)5	185	199	ggaatccctaaaaatacaatttacaccagaatttcaccaaacccaaacccatttcatgaacaaactctcttccaaactcaaacccatcatttctttcagatccttctgtgcctcttctctttcccaaacccaaacccaaaaccctgaaatcatagttcccgtaagaagaaaacgtagggttgtaTCTTCTTCTTCTTCTtccgatgctcaactcaaggaaaattggttggcttcaatctcttactcttccccagcaaattctacccattttttgagtgaagaccagaatctgacatcgaaaatcgagggctctaaatggtttctcggaattgacccagatgtttctggtgctgttgcgttgttgaaaatgcatgattctgtttgctctgctcaggtatt…
Ms-81	T1_Unigene_BMK.24097	GGTTTTGTTTGTGGCCTTCT	CAGTCATTTGAGCCAAGTAATGT	53	210	(TGC)5	311	325	ccctctcccaacagcattccagctccaatggcaaaattccaacatggcccttttcttccacttcggcacaaacaccttcacagactccgaatggggtacaggtcaagctgacccaacaatcttcaacccaacaaaactcaacgcttctcaatggattcatgttgctaaagattctggtttttcaagagttttgttaactgctaagcatcatgatgggttttgtttgtggccttctgagtatactgattattcgattcggtcgagtggttggagaaatgggaatggtgatgttgttgctgaTGCTGCTGCTGCTGCtagagacgctggtgttgggtttgggatttatctttctccgtgggatcggcatgaagagtgttatggtgataccttgcggtataa…
Ms-82	T1_Unigene_BMK.24138	TATTGTTGTTGTGGCTATGGTGG	ACCAAACAAACTAAGGTTGTGTTT	56	179	(ATG)6	1667	1684	aacaccagacctagctgaaccggatgggttgactcggtttcctgatgggtctaatccagaaggtgggtctggcccacagaagaattttctgaagaagagacttcttgctgctaagatgcatctgtgtgcgtggactaaacgtccttcgacgctgaaaacaacgtcgctgaacgcttgtccgttgatgagaaggtttaagtaatctaaagaaagagatcttagtgagtcttcaagggacatgattgtttagggttatggtttttatggattgaaagagagagaggtttggttcatatgtttATGATGATGATGATGATGttactgttgttgtttgtttttgttattgttgatgtctt
Ms-83	T1_Unigene_BMK.24344	TCAATTTGACCTAAGTGCCCC	ATTGACAAAGCCATCTTCCTC	55	180	(GGT)5	342	356	aaccagaaccttctttcgtcaatggcagaaactgcagcggttttcggtgtttgcagttcaacacttccttccctctctcttcgccctacaacccgatcccacactcccaccactatttctcgctccttccttgcttctcctgcttctttcccttacttgtctctttccaattcacattctcaactcgctgttgtttcttctgattccaaaaccagtcaatttgacctaagtgcccccgatttagacattaccggcggcggcggtgatatcaaaggaaacggagacgatttcggcggaggaGGTGGTGGTGGTGGTgaaggaggaggcggaggagacgatagtaacaaaggcgaggaaggatctgacggtgataagaggaagatggctttgtcaatgtcg…
Ms-84	T1_Unigene_BMK.24374	GGTGTTATCACTCTTCCTTGTTGG	CTACAAAACTAATTCACACTCTCA	55	193	(TTC)6	1672	1689	tccttctttaagggcatcttcaccatattgatcatacagttctttcttttcaggatcgctcaacacttcatatgcttggcccaactccttgaacttctcaggatccccacccttatctggatggttcttcatcgctgcctttctataggctttcttgatttcatcttcactagcactttttgaaacaccaagaatatcgtaatatttggtgttatcactcttccttgttggtccgcgcccaaacatgattgatgcaccttaaaaacaccaacagaatttcgcacgttggtgttgttgatgTTCTTCTTCTTCTTCTTCaagggaaaaaaacgaaaccctcgaagagagaaaaagagagagagaaagaaaataagagtgagagtgtgaattagttttgtag
Ms-85	T1_Unigene_BMK.24387	ACTTGAAAATTATCATAAGGGACC	TTATAGTGAAGGTGAATTGAGG	51	189	(CAT)5	1144	1158	actgacttgctcggcaatctttacatgaacaagttcctcgacaaactggacacgccttcttaacctcattttgagtgtcgaaataccgttgtttaatgcaatccatgcagaaaaactctttctggcagttgttacacttgatcaaattcaaagaatcactactctgacaccaatgacacttcttcctcctacacttcttcaaaacttgaaaattatcataagggacccttctatcaacattcttggacctgaagtaaggtggtgtaacaacagctttaccattacagtgaaaatcaacaaCATCATCATCATCATcacgacgtgaagtcgaaacaggagcaatttccataaccccattgggcaattctttcctcaattcaccttcactataattcactt…
Ms-86	T1_Unigene_BMK.24447	AGGAGATCGGAAGTGTTGGTGT	CCATCTGATCTGATTTAAACAT	56	210	(TGAA)5	1121	1140	aattaacagaaccggcttctgatgcagaatcttcaccattgtccgaaaatataccatgtccactcatctctttcattttataccctgagcatggcttgcttttggagagagattgagcttcttcttcagtgagctggtcactattgagaaccttgctgattctatcagaaggctgacgagagcgggtggcggaggaatcaacaacaacgggaggaggaggaacttccgaccaagtgaggagatcggaagtgttggtgtgtgtctttctcaccggagtgcttcccattgttgttttgagtgTGAATGAATGAATGAATGAAtggaaagtgaaggaacaacgtggatggatgttaatgtttatttatgctttcgagatacactcactatatctgtacttag…
Ms-87	T1_Unigene_BMK.24455	CCGCCACCGATTACATGTG	ATGGAGACCGTAAGGAGCAGATTA	57	192	(CCA)5	1519	1533	ctttgtatttgtgggtcttgaccatgtggctgcaatttccggtataattccgtgcaacgccaaggacttcatacggttctcgctagcaccacctcacgctatctcattcgcaccttcttccttcgtgtttccgtcggcagcaccgtcgtcttctcctggccacaaaacctcgcctgtgacagcgcatacttcttctccaccgccaccgattacatgtgctcgtgacggcgtcggcttcgcttcgttcttctccgatttcaatcgttttgaaaacggcgtcgtttctgaacccctccgcttCCACCACCACCACCAcgaaaaaaactctccgccttttccacctcacgctatctcattcgaaccaccgtaatctgctccttacggtctccatggccacaa…
Ms-88	T1_Unigene_BMK.24511	CGTGTTTATCTCTGAATATCCAGA	TTGGAGTTGAAGAGGAGAGTAGGT	52	171	(TCA)6	170	187	agttgataaaaattgattatttatcgctaattcattaatgccagttcttaatttcttctaaccaagtctatagtgtcggaaagctagcttcgtgtttatctctgaatatccagaaatggcagcaacattgcaaactccgctctatgcagctatctcctcttctcctgctTCATCATCATCATCATCAccttccattcgaacaacaacatcattctccttcttccgttctacaccgccacctactctcctcttcaactccaaaaactcctttcctcgaattcgtgcttcctccactgacactgttgtcactgaattggatgctgtttccgctttcagcgagatcgttccagataccgttattttcgatgatttccaaaagtttcctccaactgctgctac…
Ms-89	T1_Unigene_BMK.24511	GGAATAGAGGCTGCAAGATTGCTT	TTGTCACCAGAATGATTACGC	59	164	(GCT)5	800	814	caagatcctaatgcaagattatcttgtttcgccaccaaggctttagtgaatgttggtagtgacatgacaaagcttgtccctggccgtgtttcaactgaagtggatgcgcgtcttgcttatgacacacatggcattatcaggaaggtgcacgacttgttgaagttgtacaatgatagtaatgtccctcatgatcgtctgctatttaaaattccttcaacttggcaaggaatagaggctgcaagattgcttgaatccgagggcatacagacacatttgactttcgtttacagctttgcccaaGCTGCTGCTGCTGCTcaagctggtgcttctgttattcaaatttttgttggccgtgtcagggactgggcgcgtaatcattctggtgacaaagagatagaa…
Ms-90	T1_Unigene_BMK.24560	AGAGATTGGTGGAACCAGAAACA	GCATGAAGATGAGTGGTTGAA	56	212	(ACA)5	48	62	agagattggtggaaccagaaacaacatcatcatcaacaataacattgACAACAACAACAACAtggaaacaaaaccaaacaatccaaacattatcagaaaaactaacacaaaaatcgaagctgcaagagaaattcgaagaatggttcgaaaatcatcgaagacacgctccaaacttgctgattctggtgttattcaaccactcatcttcatgctctcttcttccaatattgatgctcgtgaatcctctcttctcgctcttctcaacctggctgttcgcaacgaacggtccaaatagtgacagctggtgcagtgcctcctctggtagagctcctcaagatgcaatctaacggtatacgagaatt
Ms-91	T1_Unigene_BMK.24586	GTAGAGGTGGAGGGTGATAGGAA	GTTTCCCTCCTTACCAATCTCCC	55	168	(GTG)5	982	996	tttggcagagagtataagattggtgatgaagtcggagccacgggtgttgaactgtgaagtgtataggtggaaatcagcgtcggtctttgtgatggcgatgaaaccgtcgtcatggccatcggagaagggggttatggagaggttggagatggtggttatggatggattgaggaggattaggcgacggtagaggtggagggtgataggaagagtgacatgtgcacccattgatatgagtcgcttggcaaattgaagggctgggtttatgtggccttgagctgggtacgttaccagaaggatGTGGTGGTGGTGGTGggacatgattgcaatggggagattggtaaggagggaaac
Ms-92	T1_Unigene_BMK.24624	TTTCCCTGACACTTTTGCTTGC	AGCTTAAAGAGCGTTTGGAAG	58	188	(ATC)6	658	675	ctttgatgacataaacttcaatgctgccatgcgtaggttcttgacaagttcctttatgctcaagttgtacccttcacccatctgagcaatgatagtaatgtcaatggaatccccaaagggtaagacactgctattcacagcaaacaattgtaagctttgaatctcagccatgactttcaccagaatccccttgtgcttctggcagtgaatccgaatcagcatctctttccctgacacttttgcttgcacttgaaaggatgaatcagtagcaccttcaatactctcatcatatgatgagctATCATCATCATCATCATCaatgatactatggtctggtttcttcagaacaaccacggactctacctttgttttcttgttttgttcttccaaaacttccaa…
Ms-93	T1_Unigene_BMK.24636	AATGGCATGCTACTGTAAGCAC	GATACACTACAAAAACCCTTGGAG	53	189	(CAC)5	154	168	cgcgcgttctcttctcccatgccatagcgtttaacttcaatgccattattctttctactctattcaaatggcatgctactgtaagcaccactccttctttcttcactcccatttcttgtttagaacaattccatttcctctccgtcgcattcaCACCACCACCACCACcgtcggaaactactctcgcagttttcaatcaccaaaccttcttcgttcttcacgcgcaccactctccaagggtttttgtagtgtatctttggattcacataaagatggagttgtttctgcaacttctccaaccaccggaacggtgcctccagaaattagttacggagctgctcaacccgtgcacattggttctgttaccaatgccgaagctgcggccaatggcagagttat…
Ms-94	T1_Unigene_BMK.24637	CACGAAGCAGAATCTCATGCA	CTACCGGACTTGCTCTTCC	56	217	(TTC)5	1467	1481	gcaggctcccaagaagggcgacgataaccatcacgaggccttccaagatacaaaaagttgcatacaaaaaaccctaattgtcgataattttggccccattgagtcaaataacgacgatgaaaggaagaagtgcatataaaatggagccatcttttggaaacaaggattgatttgaagacagttgatggtggtacacgaagcagaatctcatgcatgatatcatcacagttaagtacatcataaacactactaataatatcaatattattatcatcattatcatgactcgttttcgctcttTTCTTCTTCTTCTTCgactttgccattttcgtcagctaggttaagtttatgccaagttcatcatcatcttcagaaaaatgattgtgacggcggaagagc…
Ms-95	T1_Unigene_BMK.24692	CAAACATGGATCACCACACCTT	GTCATCAAAGGCATTGCTATCA	56	177	(TATT)5	166	185	gaaaatggaacaatcatacaatatataatatgttgggacagcaaatatattattgagtttatgaaatttataagaggcaattagctctgctgtgtcaaacatggatcaccacaccttcatattatgaattacacaaacagactcttcatggtgatttgtttcttcTATTTATTTATTTATTTATTataaatggaaacaagcttttttcacacattacgtaaatatctatctatttttcattcctttggtttgatagcaatgcctttgatgacaagcccttgtttccacataccaccttcatattcaaacattgatatctccatctcaccgccatctttttcagatgctacaaactcaccaactggaacctctatccaccgtgctcttaacttttccatt…
Ms-96	T1_Unigene_BMK.24739	CCGCCGATAACACCAACGT	TCGTCTTCGGCGAAGTTAGG	56	181	(CAA)6	189	206	agtgtgtctcttctacattctcattcaccaaaaatgccttccgctgcaacattcgacctaggcgccgttcccttcaaccctgacggatggggtccactcgaatccaccgccgataacaccaacgtccccttcgctcctttctcccgttccgacaaactcggcagaatcgccgattggactcggaacttCAACAACAACAACAACAAccctaaccgatctaaaaaccccgccgatactgctttcgatttcacctccgacccttccttccctaacttcgccgaagacgactcctctttccgtctcgttgacggtaaaccccctccccgtcccaaatttggccctaaatggcgcttccaacgccagcttcagcttcctcaacgtcgcgatgaagaagtcgaa…
Ms-97	T1_Unigene_BMK.24760	ACCTTCACAAGGGAAAACACATC	CACCAACAACAACATCAAGATTTC	56	165	(TGA)5	965	979	actaaatcattttgctttgtactttctaaactacaaaactcattgagaagttcttgtgctggaagtaagaacttagagtttttgagaagaaaatgaccttgatacccttgatcttgtaaatgatgattagtagtgtgtcttagttcaaaagattgtaaaccaatagaggaagggtttgttgaactaagagagagtgaaagtccttgacttggtctttcattaccttcacaagggaaaacacatcttaaagatgaatcatcaacttgttgccactgatgtgaagatgatgaatcatgttgtTGATGATGATGATGAaccatgttgtttagattctgatcactacttgttgtatcagaaacagtgaaatcttgatgttgttgttggtgatgatagaaattt…
Ms-98	T1_Unigene_BMK.24760	TTGTTGACTTAGTTTTCCTGAGAA	GGTTTTGTGTCTGATCCAGAGATG	52	165	(TGT)5	1166	1180	ccttgacttggtctttcattaccttcacaagggaaaacacatcttaaagatgaatcatcaacttgttgccactgatgtgaagatgatgaatcatgttgttgatgatgatgatgaaccatgttgtttagattctgatcactacttgttgtatcagaaacagtgaaatcttgatgttgttgttggtgatgatagaaattttcattcatggtttttgaagaagaagagggaccaacatgttgttgacttagttttcctgagaaatttgttttccacatgacagagtttgttgtgtcagtactaTGTTGTTGTTGTTGTtgaagatgttgttgatgttgtttggtaaaacctatcatctccatccctgtagtgagattaaacatctctggatcagacacaaaa…
Ms-99	T1_Unigene_BMK.24828	CAGGCAATCACATTCACGTGCT	AGTAATCAATTCCTCAACAGCTGC	59	191	(TCT)5	169	183	aacaaatggtgcatatgatatgaaaagtcatttttcacattgacacgttttgtttctattttatcaccataatcattacaaggacaagaaacaccgacaggcaatcacattcacgtgctctcaatcatggcagctcgcacactttctcgtttgctctctcgctccctaTCTTCTTCTTCTTCTggagcttctgcttctctgcttcgctcaccactaggaagaaaatctgaagggttgataaacacaaacagatttagcaccgctgcagctgttgaggaattgattactccacaagtttcaataaattatacacagcatcttataaatggaaagtttgtggatgctgcatcagggaaaacatttccaacacttgatccacgtacaggggaagtgattgct…
Ms-100	T1_Unigene_BMK.24873	AAGATCATTCTCATCTGCTTCG	CAGCAAGTTGATCATAACACAACA	52	187	(AGA)6	1471	1488	tctgagtccgcagagcaaaacagagtttagtgaataaatatgaaacagaggaaggacacaaagtatcacatcttcactgctgtaatatagatttggattctctccatctacttgttgtgctatgctactcaccaaacctttgtgtgttaacatcaccccttttggtagacctgttgttcctgatgaatatggcagcgcaaccacatcgtctggctggatctttgcatcaggaagatcattctcatctgcttcgatcagcgttgagaaatgcacatgatcattgttattatcatctatggcAGAAGAAGAAGAAGAAGAgtctaccaacaccacgtccaccaccttatgatgatcattgttgttcaacaaatctttgactttgtcgtagtaacattgttg…
