# Supplementary material for: Global Transcriptome Sequencing Using the Illumina Platform and the Development of EST-SSR Markers in Autotetraploid Alfalfa
Source: PLoS One. 2013 Dec 12;8(12):e83549. doi: 10.1371/journal.pone.0083549 (PMC3861513; doi:10.1371/journal.pone.0083549)
Supplement: Table S3 — Annotation of 4,941 of 5,000 highly expressed sequences by significant BLASTn matches against the Nr database. (XLSX) [file pone.0083549.s003.xlsx]

## Sheet: Highly_expressed_sequences
#Gene	Length	Depth	Coverage	RPKM	TotalReads	UniqReads	MultiPosiReads	COG_class	COG_class_annotation	GO_annotation	KEGG_annotation	Swissprot_annotation	TrEMBL_annotation	ipr_annotation	nr_annotation	nt_annotation
T1_Unigene_BMK.10335	678	293.879	0.99705	106.133	804	804	0	--	--	--	--	Stress-associated endoplasmic reticulum protein 2 OS=Mus musculus GN=Serp2 PE=2 SV=2	Putative uncharacterized protein OS=Medicago truncatula (Barrel medic) PE=4 SV=1	IPR010580: Endoplasmic reticulum, stress-associated Ramp4	unknown [Medicago truncatula]	Medicago truncatula clone MTYFP_FQ_FR_FS1G-H-12 unknown mRNA
T1_Unigene_BMK.10457	528	289.441	0.996212	101.196	597	597	0	--	--	--	--	Snakin-1 OS=Solanum tuberosum GN=SN1 PE=1 SV=1	Snakin-1 OS=Medicago truncatula (Barrel medic) PE=4 SV=1	IPR003854: Gibberellin regulated protein	unknown [Glycine max]	Medicago truncatula chromosome 2 clone mth2-70b22, complete sequence
T1_Unigene_BMK.10593	896	135.503	0.914062	48.0463	481	481	0	--	--	Biological Process: protein folding (GO:0006457);; Molecular Function: peptidyl-prolyl cis-trans isomerase activity (GO:0003755);	--	Peptidyl-prolyl cis-trans isomerase CYP19-3 OS=Arabidopsis thaliana GN=CYP19-3 PE=1 SV=2	Peptidyl-prolyl cis-trans isomerase GN=MTR_7g116340 OS=Medicago truncatula (Barrel medic) PE=2 SV=1	IPR002130: Peptidyl-prolyl cis-trans isomerase, cyclophilin-type; IPR015891: Cyclophilin-like; IPR020892: Peptidyl-prolyl cis-trans isomerase, cyclophilin-type, conserved site	unknown [Medicago truncatula]	Medicago truncatula clone MTYFP_FQ_FR_FS1G-O-15 unknown mRNA
T1_Unigene_BMK.10672	1290	232.053	0.99845	82.7007	1192	1192	0	--	--	Biological Process: photosynthesis light reaction (GO:0019684);; Biological Process: photosynthesis (GO:0015979);; Biological Process: photosynthetic electron transport chain (GO:0009767);; Cellular Component: integral to membrane (GO:0016021);; Cellular Component: photosystem II reaction center (GO:0009539);; Cellular Component: plasma membrane-derived thylakoid photosystem II (GO:0030096);; Cel…	K02707|2e-49|vvi:4025054|photosystem II cytochrome b559 subunit alpha	Cytochrome b559 subunit alpha OS=Spinacia oleracea GN=psbE PE=1 SV=2	Cytochrome b559 subunit alpha GN=MTR_4g034660 OS=Medicago truncatula (Barrel medic) PE=3 SV=1	IPR006216: Photosystem II cytochrome b559, conserved site; IPR006217: Photosystem II cytochrome b559, alpha subunit; IPR013081: Photosystem II cytochrome b559, N-terminal; IPR013082: Photosystem II cytochrome b559, alpha subunit, lumenal region	cytochrome b559	M.truncatula DNA sequence from clone MTH2-41H13 on chromosome 3, complete sequence
T1_Unigene_BMK.10679	657	87.0928	0.996956	30.9231	227	227	0	--	--	--	K13993|3e-07|vvi:100248906|HSP20 family protein	Heat shock 22 kDa protein, mitochondrial OS=Glycine max GN=HSP23.9 PE=2 SV=1	Putative uncharacterized protein GN=MTR_8g106130 OS=Medicago truncatula (Barrel medic) PE=4 SV=1	IPR008978: HSP20-like chaperone	PREDICTED: hypothetical protein [Vitis vinifera] >gi|297741190|emb|CBI31921.3| unnamed protein product [Vitis vinifera]	Medicago truncatula clone mth2-22b18, complete sequence
T1_Unigene_BMK.10683	579	353.592	0.996546	125.362	811	811	0	--	--	--	--	HMG1/2-like protein OS=Vicia faba PE=2 SV=1	HMG1/2-like protein GN=MTR_5g024180 OS=Medicago truncatula (Barrel medic) PE=4 SV=1	--	high mobility group protein 1 [Arachis hypogaea]	Medicago truncatula chromosome 5 clone mth2-176e1, COMPLETE SEQUENCE
T1_Unigene_BMK.10686	312	97.8846	0.903846	36.4311	127	127	0	--	--	--	--	Uncharacterized proline-rich protein (Fragment) OS=Owenia fusiformis PE=4 SV=1	Putative uncharacterized protein GN=MTR_5g084320 OS=Medicago truncatula (Barrel medic) PE=4 SV=1	IPR010800: Glycine rich protein	hypothetical protein VOLCADRAFT_61191 [Volvox carteri f. nagariensis] >gi|300263561|gb|EFJ47761.1| hypothetical protein VOLCADRAFT_61191 [Volvox carteri f. nagariensis]	Medicago truncatula clone mth2-83e4, complete sequence
T1_Unigene_BMK.10735	1203	133.422	0.998337	47.0935	633	633	0	--	--	--	K13989|1e-164|rcu:RCOM_0905230|Derlin-2/3	Derlin-2.2 OS=Arabidopsis thaliana GN=DER2.2 PE=2 SV=1	Putative uncharacterized protein OS=Medicago truncatula (Barrel medic) PE=2 SV=1	IPR007599: Derlin	unknown [Medicago truncatula]	Medicago truncatula clone MTYFP_FQ_FR_FS1G-P-5 unknown mRNA
T1_Unigene_BMK.10805	747	96.1847	0.995984	33.7871	282	282	0	--	--	Molecular Function: electron carrier activity (GO:0009055);; Molecular Function: copper ion binding (GO:0005507);	--	Basic blue protein OS=Arabidopsis thaliana GN=At2g02850 PE=1 SV=2	Putative uncharacterized protein OS=Medicago truncatula (Barrel medic) PE=2 SV=1	IPR000923: Blue (type 1) copper domain; IPR003245: Plastocyanin-like; IPR008972: Cupredoxin	unknown [Medicago truncatula]	Medicago truncatula clone MTYF1_F2_F3_F41G-E-24 unknown mRNA
T1_Unigene_BMK.10885	1181	264.346	0.998307	93.3648	1232	1232	0	--	--	Biological Process: nucleobase-containing compound metabolic process (GO:0006139);; Biological Process: nucleotide phosphorylation (GO:0046939);; Molecular Function: nucleobase-containing compound kinase activity (GO:0019205);; Molecular Function: nucleotide kinase activity (GO:0019201);; Molecular Function: phosphotransferase activity phosphate group as acceptor (GO:0016776);; Molecular Function…	K00939|1e-159|pop:POPTR_835205|adenylate kinase [EC:2.7.4.3]	Adenylate kinase B OS=Oryza sativa subsp. japonica GN=ADK-B PE=2 SV=1	Adenylate kinase B GN=MTR_4g103800 OS=Medicago truncatula (Barrel medic) PE=2 SV=1	IPR000850: Adenylate kinase; IPR006259: Adenylate kinase, subfamily; IPR007862: Adenylate kinase, active site lid domain	unknown [Medicago truncatula]	Medicago truncatula clone MTYFP_FQ_FR_FS1G-A-6 unknown mRNA
T1_Unigene_BMK.11021	1047	403.625	0.966571	141.986	1661	1661	0	--	--	Biological Process: translation (GO:0006412);; Cellular Component: intracellular (GO:0005622);; Cellular Component: ribosome (GO:0005840);; Molecular Function: structural constituent of ribosome (GO:0003735);	--	50S ribosomal protein L19, chloroplastic OS=Spinacia oleracea GN=RPL19 PE=1 SV=2	50S ribosomal protein L19 GN=MTR_5g013300 OS=Medicago truncatula (Barrel medic) PE=2 SV=1	IPR001857: Ribosomal protein L19; IPR008991: Translation protein SH3-like	unknown [Medicago truncatula]	Medicago truncatula clone MTYFH_FI_FJ_FK1G-C-1 unknown mRNA
T1_Unigene_BMK.11309	786	238.21	0.997455	83.5788	734	734	0	--	--	--	K02553|9e-94|vvi:100256628|regulator of ribonuclease activity A	Regulator of ribonuclease-like protein 3 OS=Arabidopsis thaliana GN=At5g56260 PE=2 SV=1	Putative uncharacterized protein OS=Medicago truncatula (Barrel medic) PE=2 SV=1	--	unknown [Medicago truncatula]	Medicago truncatula clone MTYF1_F2_F3_F41G-K-20 unknown mRNA
T1_Unigene_BMK.11611	984	160.33	0.997967	57.0289	627	627	0	--	--	--	--	Fasciclin-like arabinogalactan protein 3 OS=Arabidopsis thaliana GN=FLA3 PE=2 SV=1	Putative surface protein OS=Medicago sativa (Alfalfa) PE=2 SV=1	IPR000782: FAS1 domain	putative surface protein [Medicago sativa]	Medicago sativa putative surface protein mRNA, complete cds
T1_Unigene_BMK.11620	927	274.129	0.997843	96.4514	999	999	0	--	--	Biological Process: oxidation-reduction process (GO:0055114);; Biological Process: response to oxidative stress (GO:0006979);; Molecular Function: glutathione peroxidase activity (GO:0004602);	K00432|1e-96|rcu:RCOM_0574830|glutathione peroxidase [EC:1.11.1.9]	Probable glutathione peroxidase 3, mitochondrial OS=Arabidopsis thaliana GN=GPX3 PE=1 SV=1	Glutathione peroxidase GN=MTR_8g105630 OS=Medicago truncatula (Barrel medic) PE=3 SV=1	IPR000889: Glutathione peroxidase; IPR012336: Thioredoxin-like fold	unknown [Glycine max]	Cicer arietinum mRNA for putative phospholipid hydroperoxide glutathione peroxidase (phgpx gene)
T1_Unigene_BMK.11622	740	205.011	0.997297	72.9303	603	603	0	--	--	--	--	B2 protein OS=Daucus carota PE=2 SV=1	Putative uncharacterized protein OS=Glycine max (Soybean) PE=2 SV=1	IPR013989: Development/cell death domain	unknown [Glycine max]	TSA: Cajanus cajan cultivar UPAS 120 contig05823.UPAS mRNA sequence
T1_Unigene_BMK.11623	727	114.213	0.997249	40.872	332	332	0	--	--	--	--	B2 protein OS=Daucus carota PE=2 SV=1	Putative uncharacterized protein OS=Glycine max (Soybean) PE=2 SV=1	IPR013989: Development/cell death domain	unknown [Glycine max]	Glycine max strain Williams 82 clone GM_WBb0129I17, complete sequence
T1_Unigene_BMK.11624	779	985.923	0.997433	351.566	3060	3060	0	--	--	Molecular Function: calcium ion binding (GO:0005509);	K13448|4e-55|vvi:100253496|calcium-binding protein CML	Probable calcium-binding protein CML27 OS=Arabidopsis thaliana GN=CML27 PE=1 SV=1	Putative calmodulin-related protein GN=pprg1 OS=Medicago sativa (Alfalfa) PE=2 SV=1	IPR002048: Calcium-binding EF-hand; IPR011992: EF-hand-like domain; IPR018247: EF-Hand 1, calcium-binding site; IPR018248: EF-hand; IPR018249: EF-HAND 2	putative calmodulin-related protein [Medicago sativa]	Medicago sativa mRNA for putative calmodulin-related protein (pprg1 gene)
T1_Unigene_BMK.11625	808	287.976	0.997525	101.13	913	913	0	--	--	Biological Process: negative regulation of nucleotide metabolic process (GO:0045980);; Cellular Component: mitochondrion (GO:0005739);; Molecular Function: enzyme inhibitor activity (GO:0004857);	--	--	Putative uncharacterized protein GN=MTR_077s0042 OS=Medicago truncatula (Barrel medic) PE=4 SV=1	IPR007648: ATPase inhibitor, IATP, mitochondria	unknown [Glycine max]	Medicago truncatula clone mth2-151p16, complete sequence
T1_Unigene_BMK.11626	942	69.689	0.95966	24.7977	261	261	0	--	--	--	--	--	Putative uncharacterized protein OS=Glycine max (Soybean) PE=2 SV=1	--	pore protein of 24 kD (OEP24) [Pisum sativum]	Pisum sativum mRNA for pore protein of 24 kD OEP24
T1_Unigene_BMK.11627	526	817.011	0.996198	289.088	1699	1699	0	--	--	Biological Process: translation (GO:0006412);; Cellular Component: intracellular (GO:0005622);; Cellular Component: ribosome (GO:0005840);; Molecular Function: structural constituent of ribosome (GO:0003735);	K02955|6e-94|vvi:100250326|small subunit ribosomal protein S14e	40S ribosomal protein S14 OS=Lupinus luteus GN=RPS14 PE=2 SV=1	40S ribosomal protein S14 GN=MTR_2g019670 OS=Medicago truncatula (Barrel medic) PE=3 SV=1	IPR001971: Ribosomal protein S11; IPR018102: Ribosomal S11, conserved site	unknown [Medicago truncatula]	Medicago truncatula clone MTYF1_F2_F3_F41G-B-8 unknown mRNA
T1_Unigene_BMK.11629	730	250.468	0.99726	89.1321	727	727	0	--	--	Molecular Function: zinc ion binding (GO:0008270);	--	Zinc finger A20 and AN1 domain-containing stress-associated protein 8 OS=Oryza sativa subsp. japonica GN=SAP8 PE=2 SV=1	Zinc finger, AN1-type; Zinc finger, A20-type GN=MtrDRAFT_AC155881g11v1 OS=Medicago truncatula (Barrel medic) PE=4 SV=1	IPR000058: Zinc finger, AN1-type	Zinc finger, AN1-type; Zinc finger, A20-type [Medicago truncatula]	Medicago truncatula chromosome 7 clone mte1-60d3, complete sequence
T1_Unigene_BMK.11635	938	322.45	0.997868	118.22	1239	1235	4	--	--	Biological Process: translation (GO:0006412);; Cellular Component: intracellular (GO:0005622);; Cellular Component: ribosome (GO:0005840);; Molecular Function: structural constituent of ribosome (GO:0003735);	K02875|5e-72|osa:4336397|large subunit ribosomal protein L14e	Probable 60S ribosomal protein L14 OS=Pisum sativum PE=2 SV=1	60S ribosomal protein L14-1 GN=MTR_4g120770 OS=Medicago truncatula (Barrel medic) PE=2 SV=1	IPR002784: Ribosomal protein L14; IPR014722: Translation protein SH3-like, subgroup	unknown [Medicago truncatula]	Medicago truncatula clone MTYFH_FI_FJ_FK1G-J-7 unknown mRNA
T1_Unigene_BMK.11636	701	143.903	0.997147	50.6868	397	397	0	--	--	--	K03963|5e-50|pop:POPTR_822033|NADH dehydrogenase (ubiquinone) 1 beta subcomplex 7 [EC:1.6.5.3 1.6.99.3]	NADH dehydrogenase [ubiquinone] 1 beta subcomplex subunit 7 OS=Dictyostelium discoideum GN=ndufb7 PE=3 SV=1	Putative uncharacterized protein OS=Glycine max (Soybean) PE=4 SV=1	--	unknown [Glycine max]	Lotus japonicus genomic DNA, chromosome 5, clone: LjT14K23, TM1780a, complete sequence
T1_Unigene_BMK.11638	863	2115.33	0.997683	745.556	7189	7189	0	--	--	Biological Process: photosynthesis (GO:0015979);; Cellular Component: photosystem I reaction center (GO:0009538);; Cellular Component: photosystem I (GO:0009522);	K02695|4e-85|pop:POPTR_712066|photosystem I subunit VI	Photosystem I reaction center subunit VI-2, chloroplastic OS=Arabidopsis thaliana GN=PSAH2 PE=2 SV=1	Photosystem I reaction center subunit VI GN=MTR_2g101820 OS=Medicago truncatula (Barrel medic) PE=2 SV=1	IPR004928: Photosystem I PsaH, reaction centre subunit VI	unknown [Medicago truncatula]	Medicago truncatula clone MTYFP_FQ_FR_FS1G-H-14 unknown mRNA
T1_Unigene_BMK.11642	1157	173.162	0.998271	61.1879	791	791	0	--	--	Biological Process: proteolysis (GO:0006508);; Cellular Component: proteasome regulatory particle (GO:0005838);	K03031|1e-165|vvi:100258086|26S proteasome regulatory subunit N12	26S proteasome non-ATPase regulatory subunit RPN12A OS=Arabidopsis thaliana GN=RPN12A PE=1 SV=1	26S proteasome non-ATPase regulatory subunit GN=MTR_1g016750 OS=Medicago truncatula (Barrel medic) PE=2 SV=1	IPR005062: SAC3/GANP/Nin1/mts3/eIF-3 p25; IPR006746: 26S proteasome non-ATPase regulatory subunit Rpn12	unknown [Medicago truncatula]	Medicago truncatula clone MTYFL_FM_FN_FO1G-I-5 unknown mRNA
T1_Unigene_BMK.11643	849	985.501	0.997644	350.515	3325	3325	0	--	--	Molecular Function: acid-amino acid ligase activity (GO:0016881);	K06689|1e-107|vvi:100248397|ubiquitin-conjugating enzyme E2 D/E [EC:6.3.2.19]	Ubiquitin-conjugating enzyme E2-17 kDa OS=Solanum lycopersicum PE=2 SV=1	Putative uncharacterized protein OS=Vitis vinifera (Grape) PE=3 SV=1	IPR000608: Ubiquitin-conjugating enzyme, E2; IPR016135: Ubiquitin-conjugating enzyme/RWD-like; IPR023313: Ubiquitin-conjugating enzyme, active site	predicted protein [Populus trichocarpa] >gi|225426040|ref|XP_002274274.1| PREDICTED: similar to AT4g27960 [Vitis vinifera] >gi|225462705|ref|XP_002267153.1| PREDICTED: similar to AT4g27960 [Vitis vinifera] >gi|118485959|gb|ABK94824.1| unknown [Populus trichocarpa] >gi|217075220|gb|ACJ85970.1| unknown [Medicago truncatula] >gi|222846752|gb|EEE84299.1| predicted protein [Populus trichocarpa] >gi|22…	Medicago truncatula clone MTYFP_FQ_FR_FS1G-I-23 unknown mRNA
T1_Unigene_BMK.11646	1256	412.096	0.998408	145.152	2037	2037	0	--	--	Biological Process: cysteine biosynthetic process from serine (GO:0006535);; Biological Process: metabolic process (GO:0008152);; Molecular Function: pyridoxal phosphate binding (GO:0030170);; Biological Process: cysteine biosynthetic process from serine (GO:0006535);; Molecular Function: catalytic activity (GO:0003824);; Molecular Function: cysteine synthase activity (GO:0004124);	K01738|0.0|vvi:100264196|cysteine synthase A [EC:2.5.1.47]	Cysteine synthase OS=Citrullus lanatus PE=2 SV=1	Cysteine synthase GN=MTR_5g006340 OS=Medicago truncatula (Barrel medic) PE=2 SV=1	IPR001216: Cysteine synthase/cystathionine beta-synthase P-phosphate-binding site; IPR001926: Pyridoxal phosphate-dependent enzyme, beta subunit; IPR005856: Cysteine synthase K/M; IPR005859: Cysteine synthase A	unknown [Medicago truncatula]	Medicago truncatula clone MTYFH_FI_FJ_FK1G-A-1 unknown mRNA
T1_Unigene_BMK.11647	1199	170.102	0.998332	60.6121	812	812	0	--	--	Cellular Component: membrane (GO:0016020);	--	UPF0016 protein 3 OS=Oryza sativa subsp. japonica GN=Os11g0472500 PE=2 SV=1	Transmembrane protein OS=Medicago truncatula (Barrel medic) PE=4 SV=1	IPR001727: Uncharacterised protein family UPF0016	Protein of unknown function UPF0016 [Medicago truncatula]	Lotus japonicus cDNA, clone: LjFL1-035-AH12, HTC
T1_Unigene_BMK.11648	561	75.754	0.962567	26.0044	163	163	0	--	--	--	--	Classical arabinogalactan protein 4 OS=Arabidopsis thaliana GN=AGP4 PE=1 SV=1	Putative uncharacterized protein GN=MTR_3g099520 OS=Medicago truncatula (Barrel medic) PE=4 SV=1	--	arabinogalactan-like protein [Pinus taeda]	M.truncatula DNA sequence from clone MTH2-144G2 on chromosome 3, complete sequence
T1_Unigene_BMK.11651	1043	456.663	0.973154	162.181	1890	1890	0	--	--	Molecular Function: protein domain specific binding (GO:0019904);	--	14-3-3-like protein B (Fragment) OS=Glycine max GN=GF14B PE=2 SV=1	14-3-3-like protein GN=MTR_3g100620 OS=Medicago truncatula (Barrel medic) PE=3 SV=1	IPR000308: 14-3-3 protein; IPR023409: 14-3-3 protein, conserved site; IPR023410: 14-3-3 domain	unknown [Medicago truncatula]	Medicago truncatula clone MTYFD_FE_FF_FG1G-M-9 unknown mRNA
T1_Unigene_BMK.11653	366	519.902	0.994536	179.978	736	736	0	--	--	Biological Process: translation (GO:0006412);; Cellular Component: intracellular (GO:0005622);; Cellular Component: ribosome (GO:0005840);; Molecular Function: structural constituent of ribosome (GO:0003735);	K02983|2e-37|zma:100282946|small subunit ribosomal protein S30e	40S ribosomal protein S30 OS=Arabidopsis thaliana GN=RPS30A PE=1 SV=3	40S ribosomal protein S30 OS=Medicago truncatula (Barrel medic) PE=4 SV=1	IPR006846: Ribosomal protein S30	Os06g0172600 [Oryza sativa Japonica Group] >gi|226499664|ref|NP_001149323.1| LOC100282946 [Zea mays] >gi|224119458|ref|XP_002318077.1| predicted protein [Populus trichocarpa] >gi|224131468|ref|XP_002321092.1| predicted protein [Populus trichocarpa] >gi|224135953|ref|XP_002322202.1| predicted protein [Populus trichocarpa] >gi|225442365|ref|XP_002281376.1| PREDICTED: hypothetical protein [Vitis vin…	TSA: Artemisia annua strain Uganda Contig6500.Uht mRNA sequence
T1_Unigene_BMK.11655	550	117.251	0.947273	41.8209	257	257	0	--	--	Biological Process: response to stress (GO:0006950);	--	Universal stress protein Rv2026c/MT2085 OS=Mycobacterium tuberculosis GN=Rv2026c PE=2 SV=1	Universal stress protein A-like protein OS=Medicago truncatula (Barrel medic) PE=2 SV=1	IPR006015: Universal stress protein A; IPR006016: UspA; IPR014729: Rossmann-like alpha/beta/alpha sandwich fold	unknown [Medicago truncatula]	Medicago truncatula clone MTYF1_F2_F3_F41G-A-8 unknown mRNA
T1_Unigene_BMK.11656	2150	341.804	0.987907	120.388	2892	2892	0	--	--	Biological Process: protein phosphorylation (GO:0006468);; Molecular Function: ATP binding (GO:0005524);; Molecular Function: ATP binding (GO:0005524);; Molecular Function: protein kinase activity (GO:0004672);; Molecular Function: protein serine/threonine kinase activity (GO:0004674);; Molecular Function: protein tyrosine kinase activity (GO:0004713);; Molecular Function: transferase activity tr…	--	Glycogen synthase kinase-3 homolog MsK-1 OS=Medicago sativa GN=MSK-1 PE=2 SV=1	Glycogen synthase kinase GN=MTR_1g084760 OS=Medicago truncatula (Barrel medic) PE=4 SV=1	IPR000719: Protein kinase, catalytic domain; IPR002290: Serine/threonine-protein kinase, catalytic domain; IPR008271: Serine/threonine-protein kinase, active site; IPR011009: Protein kinase-like domain; IPR017441: Protein kinase, ATP binding site; IPR017442: Serine/threonine-protein kinase-like domain; IPR020635: Tyrosine-protein kinase, catalytic domain	RecName: Full=Glycogen synthase kinase-3 homolog MsK-1 >gi|313144|emb|CAA48474.1| protein kinase [Medicago sativa]	A.medicago MSK-1 mRNA for protein kinase
T1_Unigene_BMK.11661	1058	124.509	0.99811	43.904	519	519	0	--	--	Biological Process: translation (GO:0006412);; Cellular Component: large ribosomal subunit (GO:0015934);; Cellular Component: ribosome (GO:0005840);; Molecular Function: structural constituent of ribosome (GO:0003735);	K02874|2e-84|rcu:RCOM_0605290|large subunit ribosomal protein L14	50S ribosomal protein L14 OS=Oligotropha carboxidovorans (strain ATCC 49405 / DSM 1227 / OM5) GN=rplN PE=3 SV=1	50S ribosomal protein L14 OS=Medicago truncatula (Barrel medic) PE=3 SV=1	IPR000218: Ribosomal protein L14b/L23e; IPR005745: Ribosomal protein L14, bacterial-type; IPR019972: Ribosomal protein L14 conserved site; IPR023571: Ribosomal protein L14 domain	unknown [Glycine max]	Medicago truncatula chromosome 5 clone mte1-4f8, COMPLETE SEQUENCE
T1_Unigene_BMK.11663	1784	192.617	0.992152	67.0748	1337	1337	0	--	--	--	--	Probable E3 ubiquitin-protein ligase HERC4 OS=Mus musculus GN=Herc4 PE=2 SV=2	RCC1 and BTB domain-containing protein OS=Medicago truncatula (Barrel medic) PE=4 SV=1	IPR000408: Regulator of chromosome condensation, RCC1; IPR009091: Regulator of chromosome condensation/beta-lactamase-inhibitor protein II	unknown [Glycine max]	Soybean clone JCVI-FLGm-25E1 unknown mRNA
T1_Unigene_BMK.11665	831	71.7232	0.997593	25.4175	236	236	0	--	--	--	--	--	Putative uncharacterized protein GN=MTR_078s1017 OS=Medicago truncatula (Barrel medic) PE=4 SV=1	IPR021374: Protein of unknown function DUF2996	unknown [Medicago truncatula]	Medicago truncatula clone MTYF1_F2_F3_F41G-C-4 unknown mRNA
T1_Unigene_BMK.11669	667	229.319	0.997001	81.5831	608	608	0	--	--	--	--	--	B12D protein GN=MTR_3g085890 OS=Medicago truncatula (Barrel medic) PE=4 SV=1	IPR010530: NADH-ubiquinone reductase complex 1 MLRQ subunit	unknown [Glycine max]	M.truncatula DNA sequence from clone MTH2-27B10 on chromosome 3, complete sequence
T1_Unigene_BMK.11671	488	98.5574	0.995902	34.6629	189	189	0	--	--	Biological Process: regulation of transcription DNA-dependent (GO:0006355);; Molecular Function: DNA binding (GO:0003677);	--	Auxin response factor 6 OS=Arabidopsis thaliana GN=ARF6 PE=2 SV=2	Auxin response factor, putative GN=RCOM_0485460 OS=Ricinus communis (Castor bean) PE=4 SV=1	IPR003340: Transcriptional factor B3; IPR015300: DNA-binding pseudobarrel domain	Auxin response factor, putative [Ricinus communis] >gi|223527247|gb|EEF29407.1| Auxin response factor, putative [Ricinus communis]	Glycine max cDNA, clone: GMFL01-01-F05
T1_Unigene_BMK.11673	1516	954.991	0.998681	334.975	5674	5674	0	--	--	Biological Process: glycine catabolic process (GO:0006546);; Cellular Component: cytoplasm (GO:0005737);; Molecular Function: aminomethyltransferase activity (GO:0004047);	K00605|0.0|vvi:100250401|aminomethyltransferase [EC:2.1.2.10]	Aminomethyltransferase, mitochondrial OS=Pisum sativum GN=GDCST PE=1 SV=2	Aminomethyltransferase GN=MTR_4g132360 OS=Medicago truncatula (Barrel medic) PE=3 SV=1	IPR006222: Glycine cleavage T-protein, N-terminal; IPR006223: Glycine cleavage system T protein; IPR013977: Glycine cleavage T-protein, C-terminal barrel	RecName: Full=Aminomethyltransferase, mitochondrial; AltName: Full=Glycine cleavage system T protein; Short=GCVT; Flags: Precursor >gi|438217|emb|CAA81080.1| T-protein [Pisum sativum] >gi|3021553|emb|CAA10976.1| T protein [Pisum sativum]	Medicago truncatula clone MTYFD_FE_FF_FG1G-G-7 unknown mRNA
T1_Unigene_BMK.11674	1236	192.239	0.998382	68.4283	945	945	0	--	--	--	--	--	Putative uncharacterized protein GN=MTR_5g007050 OS=Medicago truncatula (Barrel medic) PE=4 SV=1	--	unknown [Glycine max]	Medicago truncatula chromosome 5 clone mth2-5j11, COMPLETE SEQUENCE
T1_Unigene_BMK.11679	1037	91.73	0.998071	32.9691	382	382	0	--	--	Biological Process: fatty acid biosynthetic process (GO:0006633);; Biological Process: oxidation-reduction process (GO:0055114);; Molecular Function: oxidoreductase activity (GO:0016491);; Molecular Function: iron ion binding (GO:0005506);	--	Fatty acid 2-hydroxylase OS=Macaca fascicularis GN=FA2H PE=2 SV=1	Putative uncharacterized protein OS=Medicago truncatula (Barrel medic) PE=2 SV=1	IPR006694: Fatty acid hydroxylase	unknown [Medicago truncatula]	Medicago truncatula clone MTYFT1G-M-23 unknown mRNA
T1_Unigene_BMK.11680	1170	179.097	0.998291	63.1089	825	825	0	--	--	Biological Process: heme oxidation (GO:0006788);; Biological Process: oxidation-reduction process (GO:0055114);; Molecular Function: heme oxygenase (decyclizing) activity (GO:0004392);	K00510|1e-139|rcu:RCOM_0223730|heme oxygenase [EC:1.14.99.3]	Heme oxygenase 1 OS=Gallus gallus GN=HMOX1 PE=1 SV=2	Chromoplast heme oxygenase 1 GN=HO1 OS=Medicago sativa (Alfalfa) PE=2 SV=1	IPR002051: Haem oxygenase; IPR016053: Haem oxygenase-like; IPR016084: Haem oxygenase-like, multi-helical; IPR016951: Haem oxygenase (decyclizing), plant	chromoplast heme oxygenase 1 [Medicago sativa]	Medicago truncatula clone MTYFD_FE_FF_FG1G-J-19 unknown mRNA
T1_Unigene_BMK.11681	1139	174.477	0.998244	61.9192	788	788	0	--	--	Molecular Function: binding (GO:0005488);; Molecular Function: protein binding (GO:0005515);	--	Tetratricopeptide repeat protein 35 OS=Danio rerio GN=ttc35 PE=2 SV=1	Tetratricopeptide repeat protein GN=MTR_7g114810 OS=Medicago truncatula (Barrel medic) PE=4 SV=1	IPR011990: Tetratricopeptide-like helical; IPR013026: Tetratricopeptide repeat-containing	unknown [Glycine max]	Lotus japonicus cDNA, clone: LjFL1-077-DD08, HTC
T1_Unigene_BMK.11682	509	239.086	0.996071	84.049	478	478	0	--	--	--	--	Arabinogalactan peptide 14 OS=Arabidopsis thaliana GN=AGP14 PE=1 SV=1	Putative uncharacterized protein GN=MTR_7g085780 OS=Medicago truncatula (Barrel medic) PE=4 SV=1	--	unknown [Glycine max]	Medicago truncatula chromosome 7 clone mte1-32m6, complete sequence
T1_Unigene_BMK.11685	1883	2706.78	0.998938	950.42	19996	19996	0	--	--	Biological Process: spread of virus in host cell to cell (GO:0046740);; Cellular Component: host cell junction (GO:0044156);	--	Movement protein OS=Alfalfa mosaic virus (strain 425 / isolate Madison) GN=ORF3a PE=3 SV=1	--	IPR002538: Bromovirus movement protein	--	--
T1_Unigene_BMK.11688	616	76.4075	0.980519	27.3149	188	188	0	--	--	--	--	--	Putative uncharacterized protein GN=MTR_8g043400 OS=Medicago truncatula (Barrel medic) PE=4 SV=1	--	unknown [Glycine max]	TSA: Cajanus cajan cultivar UPAS 120 contig13989.UPAS mRNA sequence
T1_Unigene_BMK.11693	709	112.781	0.997179	40.6473	322	322	0	--	--	--	--	--	Putative uncharacterized protein GN=MTR_1g015320 OS=Medicago truncatula (Barrel medic) PE=4 SV=1	--	--	Medicago truncatula chromosome 8 clone mth2-21i24, complete sequence
T1_Unigene_BMK.11694	1856	193.225	0.998922	68.0894	1412	1412	0	--	--	--	--	StAR-related lipid transfer protein 7, mitochondrial OS=Mus musculus GN=Stard7 PE=2 SV=2	Membrane related protein-like protein GN=MTR_5g007030 OS=Medicago truncatula (Barrel medic) PE=4 SV=1	IPR002913: Lipid-binding START; IPR023393: START-like domain	phosphatidylcholine transfer protein, putative [Ricinus communis] >gi|223543646|gb|EEF45174.1| phosphatidylcholine transfer protein, putative [Ricinus communis]	Medicago truncatula chromosome 5 clone mth2-5j11, COMPLETE SEQUENCE
T1_Unigene_BMK.11698	709	139.461	0.960508	49.4837	392	392	0	--	--	--	--	--	Putative uncharacterized protein GN=MTR_3g108890 OS=Medicago truncatula (Barrel medic) PE=4 SV=1	--	predicted protein [Populus trichocarpa] >gi|222866386|gb|EEF03517.1| predicted protein [Populus trichocarpa]	M.truncatula DNA sequence from clone MTH2-4O11 on chromosome 3, complete sequence
T1_Unigene_BMK.11702	455	79.8022	0.991209	27.9318	142	142	0	--	--	--	--	--	Putative uncharacterized protein GN=MtrDRAFT_AC147961g12v2 OS=Medicago truncatula (Barrel medic) PE=4 SV=1	--	hypothetical protein MtrDRAFT_AC147961g12v2 [Medicago truncatula]	Medicago truncatula chromosome 7 clone mth2-39i23, complete sequence
T1_Unigene_BMK.11703	547	230.731	0.996344	83.2824	509	509	0	--	--	Biological Process: regulation of transcription DNA-dependent (GO:0006355);; Biological Process: transcription DNA-dependent (GO:0006351);; Molecular Function: DNA-directed RNA polymerase activity (GO:0003899);; Molecular Function: zinc ion binding (GO:0008270);; Molecular Function: DNA binding (GO:0003677);	K03007|4e-43|vvi:100267114|DNA-directed RNA polymerases I, II, and III subunit RPABC5	DNA-directed RNA polymerases I, II, and III subunit RPABC5 OS=Arabidopsis thaliana GN=At1g61700 PE=2 SV=1	DNA-directed RNA polymerases I, II, and III subunit RPABC5 GN=MTR_5g034050 OS=Medicago truncatula (Barrel medic) PE=3 SV=1	IPR000268: RNA polymerase, subunit N/RPB10; IPR012287: Homeodomain-related; IPR020789: RNA polymerases, subunit N, zinc binding site; IPR023580: RNA polymerase subunit RPB10	PREDICTED: hypothetical protein [Vitis vinifera] >gi|297739069|emb|CBI28558.3| unnamed protein product [Vitis vinifera]	Soybean clone JCVI-FLGm-7H20 unknown mRNA
T1_Unigene_BMK.11706	1358	82.1053	0.998527	28.9985	440	440	0	--	--	Biological Process: protein phosphorylation (GO:0006468);; Molecular Function: ATP binding (GO:0005524);; Molecular Function: ATP binding (GO:0005524);; Molecular Function: protein kinase activity (GO:0004672);; Molecular Function: protein serine/threonine kinase activity (GO:0004674);; Molecular Function: protein tyrosine kinase activity (GO:0004713);; Molecular Function: transferase activity tr…	--	Serine/threonine-protein kinase HT1 OS=Arabidopsis thaliana GN=HT1 PE=1 SV=1	Serine/threonine protein kinase TNNI3K GN=MTR_3g076970 OS=Medicago truncatula (Barrel medic) PE=3 SV=1	IPR000719: Protein kinase, catalytic domain; IPR001245: Serine-threonine/tyrosine-protein kinase; IPR002290: Serine/threonine-protein kinase, catalytic domain; IPR008271: Serine/threonine-protein kinase, active site; IPR011009: Protein kinase-like domain; IPR015784: Serine/threonine-protein kinase, ATN1-like; IPR017441: Protein kinase, ATP binding site; IPR020635: Tyrosine-protein kinase, catalyt…	unknown [Glycine max]	Medicago truncatula clone MTYF9_FA_FB_FC1G-K-14 unknown mRNA
T1_Unigene_BMK.11710	1028	1251.65	0.92607	442.45	5082	5082	0	--	--	Biological Process: photosynthesis (GO:0015979);; Cellular Component: photosystem I reaction center (GO:0009538);; Cellular Component: photosystem I (GO:0009522);	K02693|3e-66|rcu:RCOM_1723530|photosystem I subunit IV	Photosystem I reaction center subunit IV A, chloroplastic OS=Nicotiana sylvestris GN=PSAEA PE=1 SV=1	Putative uncharacterized protein OS=Medicago truncatula (Barrel medic) PE=2 SV=1	IPR003375: Photosystem I PsaE, reaction centre subunit IV; IPR008990: Electron transport accessory protein-like domain	unknown [Medicago truncatula]	Medicago truncatula clone MTYFP_FQ_FR_FS1G-D-21 unknown mRNA
T1_Unigene_BMK.11713	642	672.371	0.996885	234.763	1684	1684	0	--	--	Biological Process: translational elongation (GO:0006414);; Cellular Component: intracellular (GO:0005622);; Cellular Component: ribosome (GO:0005840);; Molecular Function: structural constituent of ribosome (GO:0003735);	K02942|2e-53|rcu:RCOM_0969300|large subunit ribosomal protein LP1	60S acidic ribosomal protein P1 OS=Zea mays GN=RPP1A PE=1 SV=1	60S acidic ribosomal protein P1 GN=MTR_3g092600 OS=Medicago truncatula (Barrel medic) PE=4 SV=1	IPR001813: Ribosomal protein 60S	60S acidic ribosomal protein P1, putative [Ricinus communis] >gi|223536300|gb|EEF37951.1| 60S acidic ribosomal protein P1, putative [Ricinus communis]	M.truncatula DNA sequence from clone MTH2-5K22 on chromosome 3, complete sequence
T1_Unigene_BMK.11715	812	407.122	0.997537	144.28	1309	1309	0	--	--	Biological Process: response to stress (GO:0006950);	--	Universal stress protein A-like protein OS=Arabidopsis thaliana GN=At3g01520 PE=1 SV=2	Universal stress protein A-like protein GN=MTR_1g083950 OS=Medicago truncatula (Barrel medic) PE=4 SV=1	IPR006015: Universal stress protein A; IPR006016: UspA; IPR014729: Rossmann-like alpha/beta/alpha sandwich fold	USP-like protein [Astragalus sinicus]	Medicago truncatula clone mth2-75j5, complete sequence
T1_Unigene_BMK.11721	1260	315.466	0.957937	111.023	1563	1563	0	--	--	--	--	Probable ATP synthase 24 kDa subunit, mitochondrial OS=Arabidopsis thaliana GN=At2g21870 PE=1 SV=1	Putative uncharacterized protein GN=MTR_8g092040 OS=Medicago truncatula (Barrel medic) PE=2 SV=1	--	unknown [Medicago truncatula]	Medicago truncatula clone MTYF1_F2_F3_F41G-P-17 unknown mRNA
T1_Unigene_BMK.11722	3405	739.821	0.996182	260.351	9905	9876	29	--	--	Biological Process: nucleotide-excision repair (GO:0006289);; Molecular Function: nuclease activity (GO:0004518);; Molecular Function: nucleoside-triphosphatase activity (GO:0017111);; Biological Process: protein metabolic process (GO:0019538);; Molecular Function: ATP binding (GO:0005524);; Molecular Function: DNA binding (GO:0003677);; Molecular Function: nucleotide binding (GO:0000166);	K03696|0.0|rcu:RCOM_1504150|ATP-dependent Clp protease ATP-binding subunit ClpC	ATP-dependent Clp protease ATP-binding subunit clpC homolog, chloroplastic OS=Pisum sativum PE=2 SV=1	ATP-dependent Clp protease ATP-binding subunit clpA-like protein GN=MTR_8g100040 OS=Medicago truncatula (Barrel medic) PE=3 SV=1	IPR001270: Chaperonin ClpA/B; IPR001943: UvrB/UvrC protein; IPR003593: ATPase, AAA+ type, core; IPR003959: ATPase, AAA-type, core; IPR004176: Clp, N-terminal; IPR013093: ATPase, AAA-2; IPR018368: Chaperonin ClpA/B, conserved site; IPR019489: Clp ATPase, C-terminal; IPR023150: Double Clp-N motif	RecName: Full=ATP-dependent Clp protease ATP-binding subunit clpC homolog, chloroplastic; Flags: Precursor >gi|169128|gb|AAA33680.1| nuclear encoded precursor to chloroplast protein [Pisum sativum]	Pisum sativum (clone pCLp) nuclear encoded precursor to chloroplast protein mRNA, complete cds
T1_Unigene_BMK.11723	4067	911.067	0.999508	323.824	14715	14715	0	--	--	Biological Process: photosynthesis (GO:0015979);; Cellular Component: integral to membrane (GO:0016021);; Cellular Component: thylakoid (GO:0009579);; Cellular Component: photosystem I (GO:0009522);	K02690|0.0|pop:Poptr_cp021|photosystem I P700 chlorophyll a apoprotein A2	Photosystem I P700 chlorophyll a apoprotein A2 OS=Lotus japonicus GN=psaB PE=3 SV=1	Photosystem I P700 chlorophyll a apoprotein GN=MTR_4g051150 OS=Medicago truncatula (Barrel medic) PE=3 SV=1	IPR001280: Photosystem I PsaA/PsaB; IPR006244: Photosystem I PsaB; IPR020586: Photosystem I PsaA/PsaB, conserved site	photosystem I P700 apoprotein A2 [Medicago truncatula]	M.truncatula DNA sequence from clone MTH2-41H13 on chromosome 3, complete sequence
T1_Unigene_BMK.11725	364	93.0962	0.994505	33.1936	135	135	0	--	--	--	--	18.0 kDa class II heat shock protein OS=Oryza sativa subsp. japonica GN=HSP18.0 PE=2 SV=1	Class II small heat shock protein Le-HSP17.6 GN=MTR_3g104780 OS=Medicago truncatula (Barrel medic) PE=3 SV=1	--	HSP19 class II [Citrus x paradisi]	M.truncatula DNA sequence from clone MTH2-189G21 on chromosome 3, complete sequence
T1_Unigene_BMK.11726	383	303.859	0.994778	108.194	463	463	0	--	--	--	--	17.1 kDa class II heat shock protein OS=Pisum sativum GN=HSP17.7 PE=2 SV=1	Class II small heat shock protein Le-HSP17.6 GN=MTR_3g104780 OS=Medicago truncatula (Barrel medic) PE=3 SV=1	IPR002068: Heat shock protein Hsp20; IPR008978: HSP20-like chaperone	RecName: Full=17.1 kDa class II heat shock protein >gi|169099|gb|AAA33670.1| 17.7 kDa heat shock protein (hsp17.7) [Pisum sativum]	M.truncatula DNA sequence from clone MTH2-189G21 on chromosome 3, complete sequence
T1_Unigene_BMK.11727	986	125.692	0.970588	43.8422	483	483	0	--	--	Biological Process: regulation of transcription DNA-dependent (GO:0006355);; Cellular Component: nucleus (GO:0005634);; Molecular Function: protein dimerization activity (GO:0046983);; Molecular Function: DNA binding (GO:0003677);; Molecular Function: sequence-specific DNA binding transcription factor activity (GO:0003700);	K09264|1e-104|vvi:100233029|MADS-box transcription factor, plant	Floral homeotic protein DEFICIENS OS=Antirrhinum majus GN=DEFA PE=1 SV=1	MADS-box transcription factor NMH7 GN=NMH7 OS=Medicago truncatula (Barrel medic) PE=2 SV=1	IPR002100: Transcription factor, MADS-box; IPR002487: Transcription factor, K-box	MADS-box protein NMH 7 [Medicago sativa]	Medicago sativa (clone nmh7) MADS-box protein mRNA, complete cds
T1_Unigene_BMK.11730	1030	312.393	0.970874	110.007	1266	1266	0	--	--	Biological Process: oxidation-reduction process (GO:0055114);; Molecular Function: 4 iron 4 sulfur cluster binding (GO:0051539);; Molecular Function: quinone binding (GO:0048038);; Molecular Function: NADH dehydrogenase (ubiquinone) activity (GO:0008137);; Molecular Function: oxidoreductase activity acting on NADH or NADPH (GO:0016651);	K03940|1e-133|vvi:100262767|NADH dehydrogenase (ubiquinone) Fe-S protein 7 [EC:1.6.5.3 1.6.99.3]	NADH-ubiquinone oxidoreductase 20 kDa subunit, mitochondrial OS=Brassica oleracea PE=2 SV=1	NADH-ubiquinone oxidoreductase subunit-like protein GN=MTR_3g104310 OS=Medicago truncatula (Barrel medic) PE=3 SV=1	IPR006137: NADH:ubiquinone oxidoreductase-like, 20kDa subunit; IPR006138: NADH-ubiquinone oxidoreductase, 20 Kd subunit; IPR014406: [NiFe]-hydrogenase-3-type complex, small subunit/NADH:quinone oxidoreductase, subunit NuoB	unknown [Medicago truncatula]	Medicago truncatula clone MTYFP_FQ_FR_FS1G-E-1 unknown mRNA
T1_Unigene_BMK.11733	897	70.3746	0.99777	25.1438	252	252	0	--	--	--	--	--	Chloroplast channel forming outer membrane protein GN=MTR_3g115990 OS=Medicago truncatula (Barrel medic) PE=4 SV=1	--	chloroplast channel forming outer membrane protein [Pisum sativum]	M.truncatula DNA sequence from clone MTH2-52O4 on chromosome 3, complete sequence
T1_Unigene_BMK.11737	711	191.945	0.900141	67.2193	534	534	0	--	--	--	--	--	Rapid ALkalinization Factor OS=Medicago truncatula (Barrel medic) PE=4 SV=1	IPR008801: Rapid ALkalinization Factor	Rapid ALkalinization Factor [Medicago truncatula]	Medicago truncatula chromosome 7 clone mth2-143d17, complete sequence
T1_Unigene_BMK.11749	706	135.031	0.958924	48.4263	382	382	0	--	--	--	--	--	Putative uncharacterized protein GN=MTR_1g098310 OS=Medicago truncatula (Barrel medic) PE=4 SV=1	IPR021899: Protein of unknown function DUF3511	unknown [Glycine max]	Medicago truncatula clone mth2-22h4, complete sequence
T1_Unigene_BMK.11753	976	852.303	0.997951	303.988	3315	3315	0	--	--	--	--	Protein PHLOEM PROTEIN 2-LIKE A9 OS=Arabidopsis thaliana GN=PP2A9 PE=2 SV=1	Putative uncharacterized protein OS=Medicago truncatula (Barrel medic) PE=2 SV=1	--	unknown [Medicago truncatula]	Medicago truncatula clone MTYF1_F2_F3_F41G-D-19 unknown mRNA
T1_Unigene_BMK.11757	820	135.895	0.997561	48.5701	445	445	0	--	--	Biological Process: transcription DNA-dependent (GO:0006351);	K03016|6e-59|ath:AT3G59600|DNA-directed RNA polymerases I, II, and III subunit RPABC3	DNA-directed RNA polymerases I, II, and III subunit RPABC3 OS=Mus musculus GN=Polr2h PE=2 SV=3	Putative uncharacterized protein OS=Glycine max (Soybean) PE=2 SV=1	IPR005570: RNA polymerase, Rpb8; IPR012340: Nucleic acid-binding, OB-fold; IPR016027: Nucleic acid-binding, OB-fold-like	unknown [Glycine max]	Soybean clone JCVI-FLGm-25B17 unknown mRNA
T1_Unigene_BMK.11758	650	745.317	0.986154	263.405	1913	1913	0	--	--	--	--	Putative lipid-transfer protein DIR1 OS=Arabidopsis thaliana GN=DIR1 PE=1 SV=1	MtN5 protein (Precursor) GN=MtN5 OS=Medicago truncatula (Barrel medic) PE=4 SV=2	--	MtN5 [Medicago truncatula]	Medicago truncatula mRNA for MtN5 gene
T1_Unigene_BMK.11761	342	93.9152	0.994152	34.5438	132	132	0	--	--	--	--	Dolichyl-diphosphooligosaccharide--protein glycosyltransferase subunit 4 homolog OS=Drosophila yakuba GN=GE22313 PE=3 SV=1	Putative uncharacterized protein GN=MTR_7g099720 OS=Medicago truncatula (Barrel medic) PE=4 SV=1	--	hypothetical protein MtrDRAFT_AC150776g30v2 [Medicago truncatula]	Medicago truncatula chromosome 7 clone mte1-45n16, complete sequence
T1_Unigene_BMK.11763	767	124.782	0.947849	44.1082	378	378	0	--	--	--	--	--	Putative uncharacterized protein GN=RCOM_1469480 OS=Ricinus communis (Castor bean) PE=4 SV=1	--	conserved hypothetical protein [Ricinus communis] >gi|223546246|gb|EEF47748.1| conserved hypothetical protein [Ricinus communis]	Cicer arietinum partial mRNA for hypothetical protein (ORF1)
T1_Unigene_BMK.11764	978	572.466	0.980573	201.512	2202	2202	0	--	--	Molecular Function: nucleic acid binding (GO:0003676);; Molecular Function: nucleotide binding (GO:0000166);	K03248|3e-12|ath:AT3G11400|translation initiation factor eIF-3 subunit 4	Eukaryotic translation initiation factor 3 subunit G-B OS=Xenopus laevis GN=eif3g-b PE=2 SV=1	CUG-BP-and ETR-3-like factor GN=MTR_5g017130 OS=Medicago truncatula (Barrel medic) PE=4 SV=1	IPR000504: RNA recognition motif domain; IPR012677: Nucleotide-binding, alpha-beta plait	eukaryotic translation initiation factor 3 subunit like protein [Arabidopsis thaliana]	M.truncatula DNA sequence from clone MTH2-28N4 on chromosome 3, complete sequence
T1_Unigene_BMK.11766	973	817.412	0.997945	288.276	3134	3134	0	--	--	Biological Process: translation (GO:0006412);; Cellular Component: intracellular (GO:0005622);; Cellular Component: ribosome (GO:0005840);; Molecular Function: structural constituent of ribosome (GO:0003735);	K02995|1e-137|rcu:RCOM_0046320|small subunit ribosomal protein S8e	40S ribosomal protein S8 OS=Prunus armeniaca GN=RPS8 PE=2 SV=1	40S ribosomal protein S8 GN=MTR_8g012330 OS=Medicago truncatula (Barrel medic) PE=3 SV=1	IPR001047: Ribosomal protein S8e; IPR018283: Ribosomal protein S8e, conserved site; IPR022309: Ribosomal protein S8e/ribosomal biogenesis NSA2	unknown [Medicago truncatula]	Medicago truncatula clone mth2-14o4, complete sequence
T1_Unigene_BMK.11770	876	238.32	0.981735	84.4936	827	827	0	--	--	Biological Process: regulation of transcription DNA-dependent (GO:0006355);; Cellular Component: nucleus (GO:0005634);; Molecular Function: protein dimerization activity (GO:0046983);; Molecular Function: DNA binding (GO:0003677);; Molecular Function: sequence-specific DNA binding transcription factor activity (GO:0003700);	K09264|9e-86|vvi:100232978|MADS-box transcription factor, plant	Floral homeotic protein PMADS 2 OS=Petunia hybrida GN=PMADS2 PE=2 SV=1	PISTILLATA OS=Medicago truncatula (Barrel medic) PE=2 SV=1	IPR002100: Transcription factor, MADS-box; IPR002487: Transcription factor, K-box	PISTILLATA [Medicago truncatula]	Medicago truncatula clone MTYF1_F2_F3_F41G-A-19 unknown mRNA
T1_Unigene_BMK.11771	648	279.802	0.970679	104.693	758	758	0	--	--	--	--	Glycine-rich cell wall structural protein 1.8 OS=Phaseolus vulgaris PE=2 SV=1	Putative uncharacterized protein GN=MTR_5g030340 OS=Medicago truncatula (Barrel medic) PE=4 SV=1	--	RecName: Full=Glycine-rich cell wall structural protein 1.8; Short=GRP 1.8; Flags: Precursor >gi|21003|emb|CAA31932.1| unnamed protein product [Phaseolus vulgaris]	Medicago truncatula chromosome 5 clone mtf83-16f21, COMPLETE SEQUENCE
T1_Unigene_BMK.11772	1028	598.223	0.998054	210.865	2422	2422	0	--	--	Biological Process: translation (GO:0006412);; Cellular Component: intracellular (GO:0005622);; Cellular Component: ribosome (GO:0005840);; Molecular Function: structural constituent of ribosome (GO:0003735);	K02934|1e-138|rcu:RCOM_1526800|large subunit ribosomal protein L6e	60S ribosomal protein L6-3 OS=Arabidopsis thaliana GN=RPL6C PE=1 SV=1	Putative uncharacterized protein OS=Medicago truncatula (Barrel medic) PE=2 SV=1	IPR000915: Ribosomal protein L6E; IPR005568: Ribosomal protein L6, N-terminal; IPR014722: Translation protein SH3-like, subgroup	unknown [Medicago truncatula]	Medicago truncatula clone MTYF1_F2_F3_F41G-F-18 unknown mRNA
T1_Unigene_BMK.11775	824	249.674	0.997573	88.9568	819	819	0	--	--	--	--	--	Putative uncharacterized protein GN=MTR_4g084320 OS=Medicago truncatula (Barrel medic) PE=4 SV=1	--	unknown [Glycine max]	TSA: Cajanus cajan cultivar Asha contig07660.Asha mRNA sequence
T1_Unigene_BMK.11779	612	149.444	0.995098	52.062	356	356	0	--	--	--	K03626|5e-65|pop:POPTR_574643|nascent polypeptide-associated complex subunit alpha	Nascent polypeptide-associated complex subunit alpha-like protein 2 OS=Arabidopsis thaliana GN=At3g49470 PE=2 SV=2	Nascent polypeptide-associated complex alpha subunit-like protein GN=MTR_3g092980 OS=Medicago truncatula (Barrel medic) PE=4 SV=1	IPR002715: Nascent polypeptide-associated complex NAC	unknown [Medicago truncatula]	Soybean clone JCVI-FLGm-3N23 unknown mRNA
T1_Unigene_BMK.11781	786	150.389	0.997455	53.4039	469	469	0	--	--	Biological Process: ATP synthesis coupled proton transport (GO:0015986);; Molecular Function: hydrogen ion transmembrane transporter activity (GO:0015078);; Cellular Component: mitochondrial proton-transporting ATP synthase complex coupling factor F(o) (GO:0000276);	K02140|4e-68|vvi:100247007|F-type H+-transporting ATPase subunit g [EC:3.6.3.14]	--	Putative uncharacterized protein GN=MTR_8g101880 OS=Medicago truncatula (Barrel medic) PE=2 SV=1	IPR006808: ATPase, F0 complex, subunit G, mitochondrial	unknown [Medicago truncatula]	Medicago truncatula clone MTYF1_F2_F3_F41G-B-20 unknown mRNA
T1_Unigene_BMK.11782	484	255.605	0.995868	91.7189	496	496	0	--	--	Biological Process: translation (GO:0006412);; Cellular Component: intracellular (GO:0005622);; Cellular Component: ribosome (GO:0005840);; Molecular Function: structural constituent of ribosome (GO:0003735);	--	60S ribosomal protein L34 OS=Pisum sativum GN=RPL34 PE=2 SV=1	Ribosomal protein L34e OS=Medicago truncatula (Barrel medic) PE=2 SV=1	IPR008195: Ribosomal protein L34Ae	Ribosomal protein L34e [Medicago truncatula] >gi|124360947|gb|ABN08919.1| Ribosomal protein L34e [Medicago truncatula] >gi|217071138|gb|ACJ83929.1| unknown [Medicago truncatula]	Medicago truncatula clone MTYF1_F2_F3_F41G-E-3 unknown mRNA
T1_Unigene_BMK.11784	1341	91.3333	0.998509	31.8355	477	477	0	--	--	Molecular Function: calcium-dependent phospholipid binding (GO:0005544);; Molecular Function: calcium ion binding (GO:0005509);	--	Annexin D5 OS=Arabidopsis thaliana GN=ANN5 PE=2 SV=2	Annexin GN=MTR_8g107640 OS=Medicago truncatula (Barrel medic) PE=3 SV=1	IPR001464: Annexin; IPR009118: Annexin, plant; IPR018252: Annexin repeat, conserved site; IPR018502: Annexin repeat	unknown [Glycine max]	Medicago truncatula clone MTYF5_F6_F7_F81G-G-14 unknown mRNA
T1_Unigene_BMK.11785	819	115.205	0.997558	40.8705	374	374	0	--	--	--	--	15 kDa selenoprotein OS=Bos taurus GN=SEP15 PE=2 SV=2	15 kDa selenoprotein GN=MTR_4g087310 OS=Medicago truncatula (Barrel medic) PE=4 SV=1	IPR012336: Thioredoxin-like fold; IPR014912: Sep15/SelM redox	unknown [Glycine max]	Medicago truncatula clone mth2-146b13, complete sequence
T1_Unigene_BMK.11786	1462	85.4569	0.998632	31.6494	517	517	0	--	--	Molecular Function: protein binding (GO:0005515);	--	Suppressor protein SRP40 OS=Saccharomyces cerevisiae GN=SRP40 PE=1 SV=2	Nucleolar and coiled-body phosphoprotein GN=MTR_4g127160 OS=Medicago truncatula (Barrel medic) PE=4 SV=1	IPR006594: LisH dimerisation motif; IPR007718: SRP40, C-terminal	unnamed protein product [Vitis vinifera]	Medicago truncatula chromosome 8 clone mth2-26c10, complete sequence
T1_Unigene_BMK.12599	695	70.3482	0.935252	24.7252	192	192	0	--	--	Biological Process: protein import into mitochondrial outer membrane (GO:0045040);; Cellular Component: mitochondrial outer membrane translocase complex (GO:0005742);; Molecular Function: binding (GO:0005488);; Molecular Function: protein binding (GO:0005515);	--	Mitochondrial import receptor subunit TOM20 OS=Solanum tuberosum GN=TOM20 PE=1 SV=1	Mitochondrial import receptor subunit TOM20 GN=MTR_3g085410 OS=Medicago truncatula (Barrel medic) PE=4 SV=1	IPR010547: Plant specific mitochondrial import receptor subunit TOM20; IPR011990: Tetratricopeptide-like helical; IPR013026: Tetratricopeptide repeat-containing; IPR019734: Tetratricopeptide repeat	unknown [Glycine max]	M.truncatula DNA sequence from clone MTH2-117L19 on chromosome 3, complete sequence
T1_Unigene_BMK.15334	609	382.585	0.996716	135.499	922	922	0	--	--	--	K02891|9e-75|pop:POPTR_552449|large subunit ribosomal protein L22e	60S ribosomal protein L22-2 OS=Arabidopsis thaliana GN=RPL22B PE=2 SV=1	60S ribosomal protein L22-like protein GN=MTR_1g088450 OS=Medicago truncatula (Barrel medic) PE=4 SV=1	--	unknown [Glycine max]	Medicago truncatula clone mth2-96n6, complete sequence
T1_Unigene_BMK.15473	750	104.631	0.997333	36.516	306	306	0	--	--	--	--	--	Putative uncharacterized protein GN=MTR_2g088460 OS=Medicago truncatula (Barrel medic) PE=4 SV=1	--	unknown [Glycine max]	Soybean clone JCVI-FLGm-9P17 unknown mRNA
T1_Unigene_BMK.15509	541	71.7135	0.996303	25.6423	155	155	0	--	--	--	--	--	Predicted protein GN=POPTRDRAFT_572811 OS=Populus trichocarpa (Western balsam poplar) PE=4 SV=1	--	predicted protein [Populus trichocarpa] >gi|222861166|gb|EEE98708.1| predicted protein [Populus trichocarpa]	Medicago truncatula clone mth2-36m14, complete sequence
T1_Unigene_BMK.15645	2435	160.834	0.989733	57.0447	1552	1552	0	--	--	Biological Process: regulation of transcription DNA-dependent (GO:0006355);; Molecular Function: DNA binding (GO:0003677);	--	NAC domain-containing protein 78 OS=Arabidopsis thaliana GN=NAC078 PE=2 SV=2	NAC domain protein, IPR003441 GN=NAC029 OS=Populus trichocarpa (Western balsam poplar) PE=4 SV=1	IPR003441: No apical meristem (NAM) protein	NAC domain protein, IPR003441 [Populus trichocarpa] >gi|222843876|gb|EEE81423.1| NAC domain protein, IPR003441 [Populus trichocarpa]	Lotus japonicus cDNA, clone: LjFL2-017-CF03, HTC
T1_Unigene_BMK.15735	989	142.459	0.958544	50.8584	562	562	0	--	--	Molecular Function: protein binding (GO:0005515);	--	Probable glutathione S-transferase OS=Glycine max GN=HSP26-A PE=2 SV=1	Receptor-like protein kinase GN=MTR_8g087420 OS=Medicago truncatula (Barrel medic) PE=4 SV=1	IPR004045: Glutathione S-transferase, N-terminal; IPR004046: Glutathione S-transferase, C-terminal; IPR010987: Glutathione S-transferase, C-terminal-like; IPR012336: Thioredoxin-like fold; IPR017933: Glutathione S-transferase/chloride channel, C-terminal	unknown [Medicago truncatula]	Medicago truncatula clone MTYF1_F2_F3_F41G-L-9 unknown mRNA
T1_Unigene_BMK.15759	598	118.87	0.996656	31.8787	213	213	0	--	--	--	--	Defensin-like protein 2 OS=Arabidopsis thaliana GN=PDF2.2 PE=2 SV=1	Defensin GN=MTR_8g095375 OS=Medicago truncatula (Barrel medic) PE=4 SV=1	--	low-molecular-weight cysteine-rich 69 [Jatropha curcas]	Medicago truncatula clone mth2-24n16, complete sequence
T1_Unigene_BMK.15766	797	154.299	0.997491	54.239	483	483	0	--	--	--	--	UPF0047 protein yjbQ OS=Escherichia coli (strain K12) GN=yjbQ PE=3 SV=1	Putative uncharacterized protein OS=Medicago truncatula (Barrel medic) PE=4 SV=1	IPR001602: Uncharacterised protein family UPF0047	Protein of unknown function UPF0047 [Medicago truncatula]	TSA: Cajanus cajan cultivar UPAS 120 contig08687.UPAS mRNA sequence
T1_Unigene_BMK.15785	1251	128.412	0.919265	45.6442	638	638	0	--	--	Biological Process: intracellular protein transport (GO:0006886);; Biological Process: small GTPase mediated signal transduction (GO:0007264);; Cellular Component: intracellular (GO:0005622);; Molecular Function: GTP binding (GO:0005525);	K07942|1e-121|vvi:100249651|ADP-ribosylation factor-like 1	ADP-ribosylation factor 1 OS=Brassica rapa subsp. pekinensis GN=ARF1 PE=2 SV=3	ADP-ribosylation factor GN=MTR_4g128910 OS=Medicago truncatula (Barrel medic) PE=3 SV=1	IPR005225: Small GTP-binding protein domain; IPR006687: Small GTPase superfamily, SAR1-type; IPR006689: Small GTPase superfamily, ARF/SAR type; IPR024156: Small GTPase superfamily, ARF type	unknown [Glycine max] >gi|255646651|gb|ACU23799.1| unknown [Glycine max]	Medicago truncatula clone MTYF1_F2_F3_F41G-N-22 unknown mRNA
T1_Unigene_BMK.15786	857	82.3699	0.997666	28.7193	275	275	0	--	--	--	--	Polygalacturonase non-catalytic subunit AroGP3 OS=Solanum lycopersicum GN=GP3 PE=3 SV=1	Polygalacturonase-1 non-catalytic subunit beta GN=MTR_5g034320 OS=Medicago truncatula (Barrel medic) PE=4 SV=1	IPR004873: BURP	hypothetical protein VITISV_037214 [Vitis vinifera]	--
T1_Unigene_BMK.15975	1281	149.6	0.998439	52.6799	754	754	0	--	--	Molecular Function: calcium-dependent phospholipid binding (GO:0005544);; Molecular Function: calcium ion binding (GO:0005509);	--	Annexin D2 OS=Arabidopsis thaliana GN=ANN2 PE=2 SV=1	Annexin (Fragment) GN=ann OS=Medicago sativa (Alfalfa) PE=2 SV=1	IPR001464: Annexin; IPR009118: Annexin, plant; IPR018252: Annexin repeat, conserved site; IPR018502: Annexin repeat	annexin [Medicago sativa]	M.sativa mRNA for annexin
T1_Unigene_BMK.16051	1069	122.617	0.998129	51.071	610	610	0	--	--	Biological Process: adenine salvage (GO:0006168);; Cellular Component: cytoplasm (GO:0005737);; Biological Process: nucleoside metabolic process (GO:0009116);; Molecular Function: adenine phosphoribosyltransferase activity (GO:0003999);	K00759|3e-85|pop:POPTR_669073|adenine phosphoribosyltransferase [EC:2.4.2.7]	Adenine phosphoribosyltransferase 2 OS=Arabidopsis thaliana GN=APT2 PE=2 SV=1	Adenine phosphoribosyltransferase GN=MTR_3g106780 OS=Medicago truncatula (Barrel medic) PE=3 SV=1	IPR000836: Phosphoribosyltransferase; IPR005764: Adenine phosphoribosyl transferase	unknown [Glycine max]	M.truncatula DNA sequence from clone MTH2-172I10 on chromosome 3, complete sequence
T1_Unigene_BMK.16112	685	84.9606	0.99708	30.0511	230	230	0	--	--	--	--	--	Putative uncharacterized protein GN=MTR_3g089990 OS=Medicago truncatula (Barrel medic) PE=4 SV=1	--	--	M.truncatula DNA sequence from clone MTH2-178K9 on chromosome 3, complete sequence
T1_Unigene_BMK.16166	1337	130.957	0.998504	47.0594	703	703	0	--	--	Biological Process: oxidation-reduction process (GO:0055114);; Molecular Function: oxidoreductase activity acting on paired donors with incorporation or reduction of molecular oxygen 2-oxoglutarate as one donor and incorporation of one atom each of oxygen into both donors (GO:0016706);; Molecular Function: oxidoreductase activity (GO:0016491);	K05277|0.0|vvi:100233142|leucoanthocyanidin dioxygenase [EC:1.14.11.19]	Leucoanthocyanidin dioxygenase OS=Malus domestica GN=ANS PE=2 SV=1	Leucoanthocyanidin dioxygenase GN=ANS OS=Medicago truncatula (Barrel medic) PE=2 SV=1	IPR005123: Oxoglutarate/iron-dependent oxygenase	anthocyanidin synthase [Medicago truncatula]	Medicago truncatula anthocyanidin synthase (ANS) mRNA, complete cds
T1_Unigene_BMK.16180	735	100.732	0.994558	36.0435	296	296	0	--	--	Cellular Component: integral to membrane (GO:0016021);	--	Bidirectional sugar transporter SWEET15 OS=Oryza sativa subsp. indica GN=SWEET15 PE=3 SV=1	Protein RUPTURED POLLEN GRAIN GN=MTR_3g098910 OS=Medicago truncatula (Barrel medic) PE=4 SV=1	IPR004316: RAG1-activating protein-1-related	unknown [Medicago truncatula]	M.truncatula DNA sequence from clone MTH2-14C23 on chromosome 3, complete sequence
T1_Unigene_BMK.16188	389	82.1774	0.971722	29.2198	127	127	0	--	--	Biological Process: aromatic amino acid family biosynthetic process (GO:0009073);; Molecular Function: 3-deoxy-7-phosphoheptulonate synthase activity (GO:0003849);	K01626|2e-18|ath:AT4G33510|3-deoxy-7-phosphoheptulonate synthase [EC:2.5.1.54]	Phospho-2-dehydro-3-deoxyheptonate aldolase 2, chloroplastic OS=Arabidopsis thaliana GN=DHS2 PE=2 SV=2	Phospho-2-dehydro-3-deoxyheptonate aldolase GN=MTR_2g009080 OS=Medicago truncatula (Barrel medic) PE=4 SV=1	IPR002480: DAHP synthetase, class II	2-dehydro-3-deoxyphosphoheptonate aldolase [Arabidopsis thaliana]	Medicago truncatula chromosome 2 BAC clone mte1-34m3, complete sequence
T1_Unigene_BMK.16220	817	72.0416	0.997552	25.1958	230	230	0	--	--	Cellular Component: prefoldin complex (GO:0016272);; Molecular Function: chaperone binding (GO:0051087);; Molecular Function: unfolded protein binding (GO:0051082);; Biological Process: protein folding (GO:0006457);	K09550|2e-73|pop:POPTR_595413|prefoldin subunit 4	Probable prefoldin subunit 4 OS=Avena fatua GN=VIP3 PE=2 SV=1	Putative uncharacterized protein OS=Glycine max (Soybean) PE=2 SV=1	IPR002777: Prefoldin beta-like; IPR009053: Prefoldin; IPR016661: Prefoldin, subunit 4	unknown [Glycine max]	TSA: Cajanus cajan cultivar Asha contig33529.Asha mRNA sequence
T1_Unigene_BMK.16250	650	115.277	0.996923	40.8946	297	297	0	--	--	--	--	--	Putative uncharacterized protein OS=Glycine max (Soybean) PE=2 SV=1	--	unknown [Glycine max]	TSA: Arachis hypogaea CL6082Contig1.Arhy mRNA sequence
T1_Unigene_BMK.16296	905	109.968	0.99779	38.7668	392	392	0	--	--	Molecular Function: pectinesterase activity (GO:0030599);; Molecular Function: enzyme inhibitor activity (GO:0004857);	--	Putative invertase inhibitor OS=Platanus acerifolia PE=1 SV=1	Putative uncharacterized protein GN=MTR_4g071020 OS=Medicago truncatula (Barrel medic) PE=4 SV=1	IPR006501: Pectinesterase inhibitor	Pectinesterase inhibitor, putative [Ricinus communis] >gi|223537673|gb|EEF39296.1| Pectinesterase inhibitor, putative [Ricinus communis]	--
T1_Unigene_BMK.16307	1057	120.926	0.998108	43.2682	511	511	0	--	--	Molecular Function: zinc ion binding (GO:0008270);; Molecular Function: protein binding (GO:0005515);	K10666|1e-142|rcu:RCOM_1593560|E3 ubiquitin-protein ligase RNF5 [EC:6.3.2.19]	RING finger protein 5 OS=Caenorhabditis elegans GN=rnf-5 PE=1 SV=1	Putative uncharacterized protein (Fragment) OS=Glycine max (Soybean) PE=2 SV=1	IPR001841: Zinc finger, RING-type; IPR013083: Zinc finger, RING/FYVE/PHD-type; IPR017907: Zinc finger, RING-type, conserved site; IPR018957: Zinc finger, C3HC4 RING-type	unknown [Glycine max]	TSA: Cajanus cajan cultivar Asha contig08993.Asha mRNA sequence
T1_Unigene_BMK.16321	712	96.1404	0.841292	34.3167	273	273	0	--	--	--	--	--	Putative uncharacterized protein GN=MTR_3g094970 OS=Medicago truncatula (Barrel medic) PE=4 SV=1	IPR008700: Pathogenic type III effector avirulence factor Avr cleavage site	hypothetical protein [Cicer arietinum]	M.truncatula DNA sequence from clone MTH2-80K13 on chromosome 3, complete sequence
T1_Unigene_BMK.16438	615	108.267	0.996748	37.9829	261	261	0	--	--	Biological Process: tubulin complex assembly (GO:0007021);; Molecular Function: unfolded protein binding (GO:0051082);; Cellular Component: microtubule (GO:0005874);	--	Tubulin-specific chaperone A OS=Arabidopsis thaliana GN=At2g30410 PE=1 SV=2	Tubulin-specific chaperone A GN=MTR_5g094290 OS=Medicago truncatula (Barrel medic) PE=4 SV=1	IPR004226: Tubulin binding cofactor A	unknown [Glycine max]	Medicago truncatula chromosome 5 clone mth2-155c8, COMPLETE SEQUENCE
T1_Unigene_BMK.16525	933	96.9453	0.997856	34.5337	360	360	0	--	--	--	--	Mucin-2 OS=Homo sapiens GN=MUC2 PE=1 SV=2	ENOD2 (Fragment) GN=ENOD2 OS=Styphnolobium japonicum (Japanese pagoda tree) PE=2 SV=1	--	N-75 [Glycine max]	Medicago truncatula chromosome 5 clone mth2-62a22, COMPLETE SEQUENCE
T1_Unigene_BMK.16527	802	77.3392	0.928928	27.899	250	250	0	--	--	--	--	UPF0467 protein At2g41420 OS=Arabidopsis thaliana GN=At2g41420 PE=2 SV=1	Putative uncharacterized protein GN=MTR_5g030870 OS=Medicago truncatula (Barrel medic) PE=4 SV=1	--	PREDICTED: hypothetical protein [Vitis vinifera] >gi|296084629|emb|CBI25717.3| unnamed protein product [Vitis vinifera]	Medicago truncatula zinc finger protein, GH1 protein, hydroxyproline-rich glycoprotein, and bHLH transcription factor genes, complete cds; LTR-retrotransposon, complete sequence; beta-D-xylosidase, glycine-rich protein, putative protein, ABC transporter, NORK, BRICK1, oligopeptidase A, serine-hydroxymethyltransferase, and MADS-box protein genes, complete cds; tRNA-Ile genes, complete sequence; le…
T1_Unigene_BMK.16557	490	93.9612	0.991837	32.8775	180	180	0	--	--	--	--	--	Putative uncharacterized protein OS=Phaseolus vulgaris (Kidney bean) PE=4 SV=1	--	hypothetical protein [Phaseolus vulgaris]	Ricinus communis conserved hypothetical protein, mRNA
T1_Unigene_BMK.16600	889	98.369	0.99775	35.1355	349	349	0	--	--	--	--	Transmembrane protein 208 homolog OS=Dictyostelium discoideum GN=tmem208 PE=3 SV=1	Transmembrane protein-like protein GN=MTR_4g130180 OS=Medicago truncatula (Barrel medic) PE=4 SV=1	IPR008506: Protein of unknown function DUF788, TMEM208	unknown [Glycine max]	Medicago truncatula chromosome 8 clone mth2-36b12, complete sequence
T1_Unigene_BMK.16609	759	229.661	0.997365	80.5381	683	683	0	--	--	Biological Process: translation (GO:0006412);; Cellular Component: intracellular (GO:0005622);; Cellular Component: ribosome (GO:0005840);; Molecular Function: structural constituent of ribosome (GO:0003735);	K02883|1e-100|vvi:100254541|large subunit ribosomal protein L18e	60S ribosomal protein L18 (Fragment) OS=Cicer arietinum GN=RPL18 PE=2 SV=1	60S ribosomal protein L18 GN=MTR_7g112880 OS=Medicago truncatula (Barrel medic) PE=2 SV=1	IPR000039: Ribosomal protein L18e; IPR021131: Ribosomal protein L18e/L15P; IPR021132: Ribosomal protein L18e, conserved site	unknown [Medicago truncatula]	Medicago truncatula clone MTYFP_FQ_FR_FS1G-I-16 unknown mRNA
T1_Unigene_BMK.16668	3114	234.413	0.988439	86.9132	3024	3024	0	--	--	Biological Process: ATP metabolic process (GO:0046034);; Cellular Component: proton-transporting ATP synthase complex catalytic core F(1) (GO:0045261);; Cellular Component: proton-transporting two-sector ATPase complex catalytic domain (GO:0033178);; Cellular Component: proton-transporting two-sector ATPase complex (GO:0016469);; Molecular Function: hydrogen ion transporting ATP synthase activity…	K02111|0.0|vvi:7498527|F-type H+-transporting ATPase subunit alpha [EC:3.6.3.14]	ATP synthase subunit alpha, chloroplastic OS=Lotus japonicus GN=atpA PE=3 SV=1	ATP synthase subunit alpha, chloroplastic GN=atpA OS=Cicer arietinum (Chickpea) PE=3 SV=1	IPR000194: ATPase, F1/V1/A1 complex, alpha/beta subunit, nucleotide-binding domain; IPR000793: ATPase, F1/V1/A1 complex, alpha/beta subunit, C-terminal; IPR004100: ATPase, F1/V1/A1 complex, alpha/beta subunit, N-terminal; IPR005294: ATPase, F1 complex, alpha subunit; IPR018118: ATPase, F1/A1 complex, alpha/beta subunit, N-terminal; IPR020003: ATPase, alpha/beta subunit, nucleotide-binding domain,…	ATP synthase CF1 alpha subunit [Lotus japonicus] >gi|23813720|sp|Q9BBS3.1|ATPA_LOTJA RecName: Full=ATP synthase subunit alpha, chloroplastic; AltName: Full=ATP synthase F1 sector subunit alpha; AltName: Full=F-ATPase subunit alpha >gi|13358984|dbj|BAB33201.1| ATPase alpha subunit [Lotus japonicus]	M.truncatula DNA sequence from clone MTH2-41H13 on chromosome 3, complete sequence
T1_Unigene_BMK.16670	2638	347.621	0.988628	122.681	3616	3616	0	--	--	Biological Process: transmembrane transport (GO:0055085);	--	Oligopeptide transporter 3 OS=Arabidopsis thaliana GN=OPT3 PE=2 SV=2	Putative uncharacterized protein GN=ARALYDRAFT_355122 OS=Arabidopsis lyrata subsp. lyrata (Lyre-leaved rock-cress) PE=4 SV=1	IPR004648: Tetrapeptide transporter, OPT1/isp4; IPR004813: Oligopeptide transporter OPT superfamily	hypothetical protein ARALYDRAFT_355122 [Arabidopsis lyrata subsp. lyrata] >gi|297313975|gb|EFH44398.1| hypothetical protein ARALYDRAFT_355122 [Arabidopsis lyrata subsp. lyrata]	Glycine max cDNA, clone: GMFL01-39-E03
T1_Unigene_BMK.16678	1214	327.451	0.998353	115.377	1565	1565	0	--	--	Biological Process: proteolysis involved in cellular protein catabolic process (GO:0051603);; Biological Process: ubiquitin-dependent protein catabolic process (GO:0006511);; Cellular Component: proteasome core complex alpha-subunit complex (GO:0019773);; Cellular Component: proteasome core complex (GO:0005839);; Molecular Function: endopeptidase activity (GO:0004175);; Molecular Function: threon…	K02725|1e-170|rcu:RCOM_1595040|20S proteasome subunit alpha 6 [EC:3.4.25.1]	Proteasome subunit alpha type-1-B OS=Arabidopsis thaliana GN=PAF2 PE=1 SV=2	Proteasome subunit alpha type GN=RCOM_1595040 OS=Ricinus communis (Castor bean) PE=3 SV=1	IPR000426: Proteasome, alpha-subunit, conserved site; IPR001353: Proteasome, subunit alpha/beta; IPR023332: Proteasome A-type subunit	proteasome subunit alpha type, putative [Ricinus communis] >gi|223551115|gb|EEF52601.1| proteasome subunit alpha type, putative [Ricinus communis]	Medicago truncatula clone MTYF5_F6_F7_F81G-M-6 unknown mRNA
T1_Unigene_BMK.16695	1552	422.649	0.998711	150.57	2611	2611	0	--	--	Molecular Function: nucleic acid binding (GO:0003676);; Molecular Function: nucleotide binding (GO:0000166);	--	RNA-binding post-transcriptional regulator csx1 OS=Schizosaccharomyces pombe GN=csx1 PE=1 SV=1	Putative nuclear acid binding protein OS=Medicago sativa (Alfalfa) PE=2 SV=1	IPR000504: RNA recognition motif domain; IPR012677: Nucleotide-binding, alpha-beta plait	putative DNA binding protein [Trifolium pratense]	Medicago truncatula clone mth2-34m15, complete sequence
T1_Unigene_BMK.16700	1499	401.212	0.985324	142.28	2383	2383	0	--	--	Biological Process: metabolic process (GO:0008152);; Molecular Function: catalytic activity (GO:0003824);	K00162|0.0|pop:POPTR_414358|pyruvate dehydrogenase E1 component subunit beta [EC:1.2.4.1]	Pyruvate dehydrogenase E1 component subunit beta, mitochondrial OS=Pisum sativum PE=2 SV=1	Pyruvate dehydrogenase E1 component subunit beta GN=MTR_7g005380 OS=Medicago truncatula (Barrel medic) PE=2 SV=1	IPR005475: Transketolase-like, pyrimidine-binding domain; IPR005476: Transketolase, C-terminal; IPR009014: Transketolase, C-terminal/Pyruvate-ferredoxin oxidoreductase, domain II; IPR015941: Transketolase-like, C-terminal	unknown [Medicago truncatula]	Medicago truncatula clone MTYF9_FA_FB_FC1G-E-23 unknown mRNA
T1_Unigene_BMK.16703	960	342.295	0.895833	121.384	1302	1302	0	--	--	Molecular Function: acid-amino acid ligase activity (GO:0016881);	--	Ubiquitin-conjugating enzyme E2-17 kDa OS=Solanum lycopersicum PE=2 SV=1	Ubiquitin carrier protein GN=MTR_1g021150 OS=Medicago truncatula (Barrel medic) PE=3 SV=1	IPR000608: Ubiquitin-conjugating enzyme, E2; IPR016135: Ubiquitin-conjugating enzyme/RWD-like; IPR023313: Ubiquitin-conjugating enzyme, active site	unknown [Glycine max]	Medicago truncatula clone mth2-28d4, complete sequence
T1_Unigene_BMK.16724	552	282.208	0.963768	101.66	627	627	0	--	--	Biological Process: translation (GO:0006412);; Cellular Component: intracellular (GO:0005622);; Cellular Component: ribosome (GO:0005840);; Molecular Function: structural constituent of ribosome (GO:0003735);	K02924|5e-31|rcu:RCOM_0701310|large subunit ribosomal protein L39e	60S ribosomal protein L39-3 OS=Oryza sativa subsp. japonica GN=RPL39C PE=3 SV=1	Ribosomal protein L39e, putative GN=RCOM_0701310 OS=Ricinus communis (Castor bean) PE=4 SV=1	IPR000077: Ribosomal protein L39e; IPR020083: Ribosomal protein L39e, conserved site; IPR023626: Ribosomal protein L39e domain	unnamed protein product [Vitis vinifera]	M.truncatula DNA sequence from clone MTH2-12A22 on chromosome 3, complete sequence
T1_Unigene_BMK.16734	625	230.872	0.9824	81.3375	568	568	0	--	--	--	--	--	Predicted protein GN=POPTRDRAFT_646893 OS=Populus trichocarpa (Western balsam poplar) PE=4 SV=1	--	predicted protein [Populus trichocarpa] >gi|118485985|gb|ABK94837.1| unknown [Populus trichocarpa] >gi|222842043|gb|EEE79590.1| predicted protein [Populus trichocarpa]	Soybean clone JCVI-FLGm-3I20 unknown mRNA
T1_Unigene_BMK.16757	1652	391.765	0.998789	138.692	2560	2560	0	[R]	General function prediction only	Molecular Function: nucleic acid binding (GO:0003676);; Molecular Function: nucleotide binding (GO:0000166);	--	Nucleolysin TIAR OS=Homo sapiens GN=TIAL1 PE=1 SV=1	RNA-binding protein GN=MTR_4g124940 OS=Medicago truncatula (Barrel medic) PE=4 SV=1	IPR000504: RNA recognition motif domain; IPR012677: Nucleotide-binding, alpha-beta plait	unknown [Glycine max]	TSA: Cajanus cajan cultivar Asha contig32301.Asha mRNA sequence
T1_Unigene_BMK.16772	579	234.546	0.974093	82.0802	531	531	0	--	--	--	--	--	Uncharacterized protein GN=AT2G31490 OS=Arabidopsis thaliana (Mouse-ear cress) PE=2 SV=1	--	unknown protein [Arabidopsis thaliana] >gi|297822895|ref|XP_002879330.1| hypothetical protein ARALYDRAFT_902184 [Arabidopsis lyrata subsp. lyrata] >gi|4582445|gb|AAD24829.1| expressed protein [Arabidopsis thaliana] >gi|20198160|gb|AAM15434.1| expressed protein [Arabidopsis thaliana] >gi|26451972|dbj|BAC43077.1| unknown protein [Arabidopsis thaliana] >gi|28416745|gb|AAO42903.1| At2g31490 [Arabidop…	Medicago truncatula clone mth2-5i22, complete sequence
T1_Unigene_BMK.16810	668	228.861	0.980539	79.8532	596	596	0	--	--	Biological Process: mitochondrial electron transport ubiquinol to cytochrome c (GO:0006122);; Molecular Function: ubiquinol-cytochrome-c reductase activity (GO:0008121);; Cellular Component: mitochondrial envelope (GO:0005740);	K00419|4e-34|ath:AT3G52730|ubiquinol-cytochrome c reductase subunit 9 [EC:1.10.2.2]	Cytochrome b-c1 complex subunit 9 OS=Solanum tuberosum PE=1 SV=1	Ubiquinol-cytochrome c reductase complex protein GN=MTR_7g104570 OS=Medicago truncatula (Barrel medic) PE=4 SV=1	IPR008027: Ubiquinol-cytochrome C reductase, UQCRX/QCR9-like	unknown [Glycine max]	Medicago truncatula clone mth2-26c3, complete sequence
T1_Unigene_BMK.16839	962	240.63	0.997921	85.4994	919	919	0	--	--	--	--	--	Putative uncharacterized protein GN=MTR_3g115930 OS=Medicago truncatula (Barrel medic) PE=4 SV=1	--	unknown [Glycine max]	M.truncatula DNA sequence from clone MTH2-52O4 on chromosome 3, complete sequence
T1_Unigene_BMK.16857	753	199.604	0.997344	71.5524	602	602	0	--	--	Biological Process: regulation of transcription DNA-dependent (GO:0006355);; Cellular Component: nucleus (GO:0005634);; Molecular Function: protein dimerization activity (GO:0046983);	--	Auxin-induced protein AUX28 OS=Glycine max GN=AUX28 PE=2 SV=1	Putative uncharacterized protein OS=Medicago truncatula (Barrel medic) PE=2 SV=1	IPR003311: AUX/IAA protein; IPR011525: Aux/IAA-ARF-dimerisation	unknown [Medicago truncatula]	Medicago truncatula clone MTYF9_FA_FB_FC1G-P-5 unknown mRNA
T1_Unigene_BMK.16880	969	280.775	0.971104	98.3668	1065	1065	0	--	--	Cellular Component: proton-transporting ATP synthase complex catalytic core F(1) (GO:0045261);; Molecular Function: hydrogen ion transporting ATP synthase activity rotational mechanism (GO:0046933);; Molecular Function: proton-transporting ATPase activity rotational mechanism (GO:0046961);; Biological Process: ATP synthesis coupled proton transport (GO:0015986);	K02134|1e-100|pop:POPTR_740153|F-type H+-transporting ATPase subunit delta [EC:3.6.3.14]	ATP synthase subunit delta', mitochondrial OS=Pisum sativum PE=3 SV=1	ATP synthase delta subunit GN=MTR_8g008870 OS=Medicago truncatula (Barrel medic) PE=3 SV=1	IPR001469: ATPase, F1 complex, delta/epsilon subunit; IPR020546: ATPase, F1 complex, delta/epsilon subunit, N-terminal	RecName: Full=ATP synthase subunit delta', mitochondrial; AltName: Full=F-ATPase delta' subunit; Flags: Precursor >gi|294087|gb|AAA33646.1| F1-ATPase delta-prime subunit [Pisum sativum]	Medicago truncatula chromosome 8 clone mth2-8i15, complete sequence
T1_Unigene_BMK.16883	746	70.5349	0.997319	24.7145	206	206	0	--	--	Biological Process: translation (GO:0006412);; Cellular Component: intracellular (GO:0005622);; Cellular Component: mitochondrial ribosome (GO:0005761);; Cellular Component: ribosome (GO:0005840);; Molecular Function: structural constituent of ribosome (GO:0003735);	--	39S ribosomal protein L47, mitochondrial OS=Mus musculus GN=Mrpl47 PE=2 SV=2	NAD(P)H-quinone oxidoreductase subunit I GN=MTR_5g015850 OS=Medicago truncatula (Barrel medic) PE=4 SV=1	IPR001854: Ribosomal protein L29; IPR010729: Ribosomal protein L47, mitochondrial	unknown [Glycine max]	Medicago truncatula chromosome 5 clone mth2-181n9, COMPLETE SEQUENCE
T1_Unigene_BMK.16889	1115	325.069	0.965022	114.464	1426	1426	0	--	--	Molecular Function: protein binding (GO:0005515);	--	Somatic embryogenesis receptor kinase 1 OS=Arabidopsis thaliana GN=SERK1 PE=1 SV=2	Somatic embryogenesis receptor kinase GN=MTR_5g087840 OS=Medicago truncatula (Barrel medic) PE=4 SV=1	IPR001611: Leucine-rich repeat; IPR013210: Leucine-rich repeat-containing N-terminal, type 2	unknown [Medicago truncatula]	Medicago truncatula clone MTYFP_FQ_FR_FS1G-I-17 unknown mRNA
T1_Unigene_BMK.16905	1384	236.6	0.998555	83.2272	1287	1287	0	--	--	Molecular Function: protein dimerization activity (GO:0046983);; Molecular Function: O-methyltransferase activity (GO:0008171);; Molecular Function: methyltransferase activity (GO:0008168);	--	Caffeic acid 3-O-methyltransferase OS=Capsicum annuum GN=COMT PE=2 SV=2	O-methyltransferase, family 2; Dimerisation OS=Medicago truncatula (Barrel medic) PE=4 SV=1	IPR001077: O-methyltransferase, family 2; IPR011991: Winged helix-turn-helix transcription repressor DNA-binding; IPR012967: Plant methyltransferase dimerisation; IPR016461: O-methyltransferase, COMT, eukaryota	O-methyltransferase, family 2; Dimerisation [Medicago truncatula]	Medicago truncatula chromosome 7 clone mth2-71o19, complete sequence
T1_Unigene_BMK.16918	1656	289.917	0.998792	101.444	1877	1877	0	--	--	Biological Process: nucleotide-excision repair (GO:0006289);; Biological Process: proteasomal ubiquitin-dependent protein catabolic process (GO:0043161);; Cellular Component: nucleus (GO:0005634);; Molecular Function: damaged DNA binding (GO:0003684);; Molecular Function: protein binding (GO:0005515);	K10839|0.0|vvi:100245820|UV excision repair protein RAD23	Putative DNA repair protein RAD23-3 OS=Arabidopsis thaliana GN=RAD23-3 PE=2 SV=2	Putative uncharacterized protein OS=Glycine max (Soybean) PE=2 SV=1	IPR000449: Ubiquitin-associated/translation elongation factor EF1B, N-terminal; IPR000626: Ubiquitin; IPR004806: UV excision repair protein Rad23; IPR006636: Heat shock chaperonin-binding; IPR009060: UBA-like; IPR015360: XPC-binding domain; IPR015940: Ubiquitin-associated/translation elongation factor EF1B, N-terminal, eukaryote; IPR019955: Ubiquitin supergroup	unknown [Glycine max]	Glycine max cDNA, clone: GMFL01-28-H17
T1_Unigene_BMK.16932	794	275.428	0.957179	96.8267	859	859	0	--	--	Cellular Component: proton-transporting V-type ATPase V1 domain (GO:0033180);; Cellular Component: proton-transporting two-sector ATPase complex catalytic domain (GO:0033178);; Molecular Function: hydrogen ion transporting ATP synthase activity rotational mechanism (GO:0046933);; Molecular Function: proton-transporting ATPase activity rotational mechanism (GO:0046961);; Biological Process: ATP hy…	K02151|4e-75|sbi:SORBI_02g042380|V-type H+-transporting ATPase subunit F [EC:3.6.3.14]	V-type proton ATPase subunit F OS=Arabidopsis thaliana GN=VHA-F PE=2 SV=1	V-type proton ATPase subunit F OS=Glycine max (Soybean) PE=2 SV=1	IPR005772: ATPase, V1 complex, subunit F, eukaryotic; IPR008218: ATPase, V1/A1 complex, subunit F	unknown [Glycine max]	TSA: Cajanus cajan cultivar Asha contig08100.Asha mRNA sequence
T1_Unigene_BMK.16943	562	226.338	0.996441	80.2633	504	504	0	--	--	--	--	Extensin OS=Daucus carota PE=2 SV=1	Extensin GN=Ext OS=Pisum sativum (Garden pea) PE=2 SV=1	--	extensin [Pisum sativum]	Phaseolus vulgaris hydroxyproline-rich glycoprotein precursor gene, complete cds and promoter region
T1_Unigene_BMK.16957	3573	892.212	0.99944	314.114	12540	12540	0	--	--	Biological Process: ATP biosynthetic process (GO:0006754);; Biological Process: cation transport (GO:0006812);; Biological Process: metabolic process (GO:0008152);; Cellular Component: integral to membrane (GO:0016021);; Cellular Component: membrane (GO:0016020);; Molecular Function: ATPase activity coupled to transmembrane movement of ions phosphorylative mechanism (GO:0015662);; Molecular Funct…	K01535|0.0|pop:POPTR_578576|H+-transporting ATPase [EC:3.6.3.6]	Plasma membrane ATPase 4 OS=Nicotiana plumbaginifolia GN=PMA4 PE=2 SV=1	Plasma membrane H+-ATPase GN=MTR_4g127710 OS=Medicago truncatula (Barrel medic) PE=3 SV=1	IPR000695: ATPase, P-type, H+ transporting proton pump; IPR001757: ATPase, P-type, K/Mg/Cd/Cu/Zn/Na/Ca/Na/H-transporter; IPR004014: ATPase, P-type cation-transporter, N-terminal; IPR005834: Haloacid dehalogenase-like hydrolase; IPR006534: ATPase, P-type, plasma-membrane proton-efflux; IPR008250: ATPase, P-type, ATPase-associated domain; IPR018303: ATPase, P-type phosphorylation site; IPR023214: H…	p-type H+-ATPase [Vicia faba]	Vicia faba VHA2 mRNA for p-type H+-ATPase, complete cds
T1_Unigene_BMK.16967	753	813.42	0.997344	283.832	2388	2388	0	--	--	Biological Process: translation (GO:0006412);; Cellular Component: ribosome (GO:0005840);; Molecular Function: protein binding (GO:0005515);; Molecular Function: structural constituent of ribosome (GO:0003735);	K02927|8e-86|vvi:100246002|large subunit ribosomal protein L40e	Ubiquitin-60S ribosomal protein L40 OS=Nicotiana sylvestris GN=UBICEP52-7 PE=2 SV=2	Ubiquitin GN=MTR_3g092130 OS=Medicago truncatula (Barrel medic) PE=2 SV=1	IPR000626: Ubiquitin; IPR001975: Ribosomal protein L40e; IPR019954: Ubiquitin conserved site; IPR019955: Ubiquitin supergroup; IPR019956: Ubiquitin subgroup	putative ubiquitin-conjugating enzyme [Artemisia annua] >gi|217071300|gb|ACJ84010.1| unknown [Medicago truncatula]	TSA: Cajanus cajan cultivar Asha contig31803.Asha mRNA sequence
T1_Unigene_BMK.16971	718	687.997	0.979109	242.198	1943	1943	0	--	--	--	K02976|3e-80|pop:POPTR_574100|small subunit ribosomal protein S26e	40S ribosomal protein S26-2 OS=Arabidopsis thaliana GN=RPS26B PE=2 SV=2	Putative uncharacterized protein OS=Glycine max (Soybean) PE=2 SV=1	--	unknown [Glycine max] >gi|255642187|gb|ACU21358.1| unknown [Glycine max]	Pisum sativum ribosomal protein S26 (RPS26) mRNA, complete cds
T1_Unigene_BMK.16972	682	775.409	0.997067	274.011	2088	2088	0	--	--	Biological Process: translation (GO:0006412);; Cellular Component: intracellular (GO:0005622);; Cellular Component: ribosome (GO:0005840);; Cellular Component: small ribosomal subunit (GO:0015935);; Molecular Function: structural constituent of ribosome (GO:0003735);	K02973|5e-95|ath:AT5G02960|small subunit ribosomal protein S23e	40S ribosomal protein S23-2 OS=Arabidopsis thaliana GN=RPS23B PE=2 SV=2	40S ribosomal protein S23 GN=MTR_7g100720 OS=Medicago truncatula (Barrel medic) PE=2 SV=1	IPR005680: Ribosomal protein S23, eukaryotic/archaeal; IPR006032: Ribosomal protein S12/S23; IPR012340: Nucleic acid-binding, OB-fold; IPR016027: Nucleic acid-binding, OB-fold-like	unknown [Medicago truncatula]	Medicago truncatula clone MTYF1_F2_F3_F41G-I-3 unknown mRNA
T1_Unigene_BMK.16975	983	660.034	0.997965	232.809	2557	2557	0	--	--	Biological Process: oxidation-reduction process (GO:0055114);; Molecular Function: acireductone dioxygenase [iron(II)-requiring] activity (GO:0010309);	K08967|1e-129|rcu:RCOM_0911070|1,2-dihydroxy-3-keto-5-methylthiopentene dioxygenase [EC:1.13.11.53 1.13.11.54]	1,2-dihydroxy-3-keto-5-methylthiopentene dioxygenase 3 OS=Arabidopsis thaliana GN=ARD3 PE=2 SV=1	Putative uncharacterized protein OS=Glycine max (Soybean) PE=2 SV=1	IPR004313: Acireductone dioxygenase ARD family; IPR011051: Cupin, RmlC-type; IPR014710: RmlC-like jelly roll fold	unknown [Glycine max]	TSA: Arachis duranensis DurSNP_c261.Ardu mRNA sequence
T1_Unigene_BMK.16984	845	481.356	0.997633	169.15	1597	1597	0	--	--	Biological Process: translation (GO:0006412);; Cellular Component: intracellular (GO:0005622);; Cellular Component: ribosome (GO:0005840);; Molecular Function: structural constituent of ribosome (GO:0003735);	K02883|1e-112|vvi:100254541|large subunit ribosomal protein L18e	60S ribosomal protein L18-3 OS=Arabidopsis thaliana GN=RPL18C PE=2 SV=1	Ribosomal protein L18 GN=MTR_1g083460 OS=Medicago truncatula (Barrel medic) PE=4 SV=1	IPR000039: Ribosomal protein L18e; IPR021131: Ribosomal protein L18e/L15P	unknown [Glycine max]	Medicago truncatula clone mth2-31l21, complete sequence
T1_Unigene_BMK.16991	1039	276.392	0.998075	100.181	1163	1163	0	--	--	--	--	Extensin OS=Daucus carota PE=2 SV=1	Hydroxyproline-rich glycoprotein (HRGP) (Fragment) OS=Phaseolus vulgaris (Kidney bean) PE=2 SV=1	IPR006041: Pollen Ole e 1 allergen/extensin	hydroxyproline-rich glycoprotein [Phaseolus vulgaris]	TSA: Cajanus cajan cultivar Asha contig10777.Asha mRNA sequence
T1_Unigene_BMK.16997	617	533.687	0.996759	187.413	1292	1292	0	--	--	Biological Process: cell redox homeostasis (GO:0045454);; Molecular Function: protein disulfide oxidoreductase activity (GO:0015035);; Biological Process: cell redox homeostasis (GO:0045454);; Molecular Function: electron carrier activity (GO:0009055);	--	Glutaredoxin-C6 OS=Oryza sativa subsp. japonica GN=GRXC6 PE=1 SV=2	Putative uncharacterized protein OS=Glycine max (Soybean) PE=4 SV=1	IPR002109: Glutaredoxin; IPR011767: Glutaredoxin active site; IPR011899: Glutaredoxin, eukaryotic/virial; IPR012336: Thioredoxin-like fold; IPR014025: Glutaredoxin subgroup	unknown [Glycine max]	TSA: Arachis hypogaea CL1Contig4843.Arhy mRNA sequence
T1_Unigene_BMK.16999	1102	81.7432	0.998185	29.4814	363	363	0	--	--	Biological Process: protein phosphorylation (GO:0006468);; Molecular Function: ATP binding (GO:0005524);; Molecular Function: protein kinase activity (GO:0004672);; Molecular Function: protein serine/threonine kinase activity (GO:0004674);; Molecular Function: protein tyrosine kinase activity (GO:0004713);; Molecular Function: transferase activity transferring phosphorus-containing groups (GO:001…	K14498|0.0|pop:POPTR_931343|serine/threonine-protein kinase SRK2 [EC:2.7.11.1]	Serine/threonine-protein kinase SRK2A OS=Arabidopsis thaliana GN=SRK2A PE=1 SV=1	Stress kinase GN=SK1 OS=Medicago truncatula (Barrel medic) PE=2 SV=1	IPR000719: Protein kinase, catalytic domain; IPR002290: Serine/threonine-protein kinase, catalytic domain; IPR008271: Serine/threonine-protein kinase, active site; IPR011009: Protein kinase-like domain; IPR017442: Serine/threonine-protein kinase-like domain; IPR020635: Tyrosine-protein kinase, catalytic domain	stress kinase [Medicago truncatula] >gi|55140611|gb|AAV41843.1| stress kinase [Medicago truncatula]	Medicago truncatula stress kinase (SK1) mRNA, complete cds
T1_Unigene_BMK.17000	359	134.248	0.994429	48.1155	193	193	0	--	--	--	--	--	--	--	--	Medicago truncatula clone mth2-62b13, complete sequence
T1_Unigene_BMK.17001	554	682.801	0.99639	238.774	1478	1478	0	--	--	Cellular Component: intracellular (GO:0005622);; Molecular Function: actin binding (GO:0003779);	--	Actin-depolymerizing factor 2 OS=Petunia hybrida GN=ADF2 PE=2 SV=1	Actin depolymerizing factor-like protein GN=MTR_8g088210 OS=Medicago truncatula (Barrel medic) PE=4 SV=1	IPR002108: Actin-binding, cofilin/tropomyosin type	unknown [Glycine max]	Medicago truncatula clone mth2-62b13, complete sequence
T1_Unigene_BMK.17010	1372	663.832	0.998542	233.078	3573	3573	0	--	--	Molecular Function: hydrolase activity (GO:0016787);	K13051|0.0|pop:POPTR_740496|beta-aspartyl-peptidase (threonine type) [EC:3.4.19.5]	Probable isoaspartyl peptidase/L-asparaginase 2 OS=Arabidopsis thaliana GN=At3g16150 PE=2 SV=2	Peptidase T2, asparaginase 2 OS=Medicago truncatula (Barrel medic) PE=4 SV=1	IPR000246: Peptidase T2, asparaginase 2	Peptidase T2, asparaginase 2 [Medicago truncatula]	Medicago truncatula clone mth2-15b16, complete sequence
T1_Unigene_BMK.17020	524	463.473	0.996183	164.482	963	963	0	--	--	--	--	Extensin OS=Daucus carota PE=2 SV=1	MtN12 protein (Fragment) GN=MtN12 OS=Medicago truncatula (Barrel medic) PE=2 SV=1	--	MtN12 [Medicago truncatula]	Medicago truncatula mRNA for MtN12 gene, partial
T1_Unigene_BMK.17023	497	1422.04	0.983903	497.562	2763	2763	0	--	--	--	--	Arabinogalactan peptide 15 OS=Arabidopsis thaliana GN=AGP15 PE=1 SV=1	Putative uncharacterized protein GN=MTR_3g104110 OS=Medicago truncatula (Barrel medic) PE=4 SV=1	--	AGP15 (ARABINOGALACTAN PROTEIN 15) [Arabidopsis thaliana] >gi|297807221|ref|XP_002871494.1| predicted protein [Arabidopsis lyrata subsp. lyrata] >gi|75181064|sp|Q9LYF6.1|AGP15_ARATH RecName: Full=Arabinogalactan peptide 15; Short=AG-peptide 15; Flags: Precursor >gi|10880507|gb|AAG24283.1|AF195896_1 arabinogalactan protein [Arabidopsis thaliana] >gi|14030655|gb|AAK53002.1|AF375418_1 AT5g11740/T22P…	Medicago truncatula cDNA-AFLP fragment BC34M21_116 sequence
T1_Unigene_BMK.17029	692	722.331	0.99711	257.118	1988	1988	0	--	--	--	--	Coiled-coil domain-containing protein 72 OS=Tetraodon nigroviridis GN=ccdc72 PE=3 SV=1	Putative uncharacterized protein GN=MTR_4g012800 OS=Medicago truncatula (Barrel medic) PE=4 SV=1	IPR015157: Translation machinery associated TMA7	unknown [Glycine max]	Medicago truncatula clone mth2-18h17, complete sequence
T1_Unigene_BMK.17036	779	1441.32	0.997433	508.507	4426	4426	0	--	--	Biological Process: actin cytoskeleton organization (GO:0030036);; Biological Process: cytoskeleton organization (GO:0007010);; Cellular Component: actin cytoskeleton (GO:0015629);; Molecular Function: actin binding (GO:0003779);	--	Profilin-1 OS=Phaseolus vulgaris PE=1 SV=1	Profilin GN=MTR_8g102330 OS=Medicago truncatula (Barrel medic) PE=2 SV=1	IPR002097: Profilin/allergen; IPR005455: Profilin, plant	unknown [Medicago truncatula] >gi|217075528|gb|ACJ86124.1| unknown [Medicago truncatula]	Medicago truncatula clone MTYFP_FQ_FR_FS1G-I-4 unknown mRNA
T1_Unigene_BMK.17043	914	1371.07	0.990153	488.137	4985	4985	0	--	--	Biological Process: photosynthesis (GO:0015979);; Cellular Component: photosystem I (GO:0009522);; Cellular Component: thylakoid membrane (GO:0042651);; Molecular Function: calmodulin binding (GO:0005516);	K02701|2e-93|vvi:100264322|photosystem I subunit PsaN	Photosystem I reaction center subunit N, chloroplastic OS=Arabidopsis thaliana GN=PSAN PE=1 SV=2	Photosystem I reaction center subunit N GN=MTR_3g095540 OS=Medicago truncatula (Barrel medic) PE=4 SV=1	IPR008796: Photosystem I PsaN, reaction centre subunit N	predicted protein [Populus trichocarpa] >gi|118486634|gb|ABK95154.1| unknown [Populus trichocarpa] >gi|222855698|gb|EEE93245.1| predicted protein [Populus trichocarpa]	Medicago truncatula clone mth2-10f14, complete sequence
T1_Unigene_BMK.17045	974	1846.99	0.997947	657.834	7159	7159	0	--	--	--	--	2S albumin OS=Glycine max PE=1 SV=2	Conglutin GN=MTR_2g083160 OS=Medicago truncatula (Barrel medic) PE=4 SV=1	IPR003612: Plant lipid transfer protein/seed storage/trypsin-alpha amylase inhibitor; IPR013771: Bifunctional trypsin/alpha-amylase inhibitor; IPR016140: Bifunctional inhibitor/plant lipid transfer protein/seed storage	conglutin delta seed storage protein precursor [Lupinus albus] >gi|82655302|emb|CAJ43922.1| conglutin delta seed storage protein precursor [Lupinus albus]	Medicago truncatula clone mth2-10p14, complete sequence
T1_Unigene_BMK.17050	1176	3743.51	0.937925	1303.99	17134	17134	0	--	--	--	--	Uncharacterized protein TC_0114 OS=Chlamydia muridarum GN=TC_0114 PE=4 SV=2	Mitochondrial protein, putative GN=MTR_1g006300 OS=Medicago truncatula (Barrel medic) PE=4 SV=1	--	ORF58f [Pinus koraiensis] >gi|145048844|gb|ABP35460.1| ORF58f [Pinus koraiensis]	Medicago truncatula clone mth2-7h6, complete sequence
T1_Unigene_BMK.17051	1423	7103.03	0.998595	2492.98	39637	39637	0	--	--	--	--	--	Mitochondrial protein, putative GN=MTR_1g006300 OS=Medicago truncatula (Barrel medic) PE=4 SV=1	--	predicted protein [Populus trichocarpa] >gi|222871788|gb|EEF08919.1| predicted protein [Populus trichocarpa]	Medicago truncatula clone mth2-7h6, complete sequence
T1_Unigene_BMK.17052	619	557.263	0.980614	199.531	1380	1380	0	--	--	--	--	Uncharacterized mitochondrial protein AtMg00030 OS=Arabidopsis thaliana GN=AtMg00030 PE=4 SV=1	Mitochondrial protein, putative GN=MTR_1g006300 OS=Medicago truncatula (Barrel medic) PE=4 SV=1	--	hypothetical protein NitaMp027 [Nicotiana tabacum] >gi|57014030|ref|YP_173501.1| hypothetical protein NitaMp164 [Nicotiana tabacum] >gi|56806536|dbj|BAD83437.1| hypothetical protein [Nicotiana tabacum] >gi|56806666|dbj|BAD83567.1| hypothetical protein [Nicotiana tabacum]	Medicago truncatula clone mth2-7h6, complete sequence
T1_Unigene_BMK.17053	215	39.507	0.990698	31.6372	76	76	0	--	--	--	--	--	Putative uncharacterized protein GN=MTR_4g091430 OS=Medicago truncatula (Barrel medic) PE=4 SV=1	--	--	Ricinus communis mitochondrion, complete genome
T1_Unigene_BMK.17054	576	7961.58	0.996528	2796.41	17997	17997	0	--	--	--	--	--	ATP synthase subunit alpha GN=MTR_1g006010 OS=Medicago truncatula (Barrel medic) PE=3 SV=1	--	hypothetical protein [Oryza sativa Japonica Group] >gi|51038047|gb|AAT93851.1| hypothetical protein [Oryza sativa Japonica Group]	Medicago truncatula clone mth2-7h6, complete sequence
T1_Unigene_BMK.17055	638	1104.7	0.996865	406.958	2901	2901	0	--	--	--	--	--	Ribosomal protein S10 GN=MTR_1g006120 OS=Medicago truncatula (Barrel medic) PE=4 SV=1	--	--	Medicago truncatula clone mth2-7h6, complete sequence
T1_Unigene_BMK.17059	2200	1620	0.999091	569.952	14010	14010	0	--	--	Biological Process: glycolysis (GO:0006096);; Molecular Function: magnesium ion binding (GO:0000287);; Molecular Function: phosphopyruvate hydratase activity (GO:0004634);; Cellular Component: phosphopyruvate hydratase complex (GO:0000015);	K01689|0.0|rcu:RCOM_0382120|enolase [EC:4.2.1.11]	Enolase OS=Ricinus communis PE=2 SV=1	Enolase OS=Glycine max (Soybean) PE=2 SV=1	IPR000941: Enolase; IPR020809: Enolase, conserved site; IPR020810: Enolase, C-terminal; IPR020811: Enolase, N-terminal	enolase [Glycine max]	Glycine max cDNA, clone: GMFL01-18-N07
T1_Unigene_BMK.17066	1018	2680.32	0.969548	960.058	10920	10920	0	--	--	--	--	Major latex allergen Hev b 5 OS=Hevea brasiliensis PE=1 SV=3	Putative uncharacterized protein OS=Medicago truncatula (Barrel medic) PE=4 SV=1	--	hypothetical protein MtrDRAFT_AC150798g4v2 [Medicago truncatula]	Medicago truncatula chromosome 2 clone mth2-33b11, complete sequence
T1_Unigene_BMK.17067	502	2852.06	0.978088	993.77	5574	5574	0	--	--	--	--	--	Phloem specific protein GN=MTR_3g076960 OS=Medicago truncatula (Barrel medic) PE=4 SV=1	--	phloem specific protein [Pisum sativum]	M.truncatula DNA sequence from clone MTH2-89E15 on chromosome 3, complete sequence
T1_Unigene_BMK.17100	824	906.256	0.985437	319.224	2939	2939	0	--	--	Biological Process: translation (GO:0006412);; Cellular Component: intracellular (GO:0005622);; Cellular Component: large ribosomal subunit (GO:0015934);; Cellular Component: ribosome (GO:0005840);; Molecular Function: structural constituent of ribosome (GO:0003735);	K02880|1e-114|vvi:100242281|large subunit ribosomal protein L17e	60S ribosomal protein L17-2 OS=Arabidopsis thaliana GN=RPL17B PE=2 SV=2	60S ribosomal protein L17 GN=MTR_3g085490 OS=Medicago truncatula (Barrel medic) PE=3 SV=1	IPR001063: Ribosomal protein L22/L17; IPR005721: Ribosomal protein L22/L17, eukaryotic/archaeal; IPR018260: Ribosomal protein L22/L17, conserved site	unknown [Glycine max]	TSA: Cajanus cajan cultivar UPAS 120 contig09788.UPAS mRNA sequence
T1_Unigene_BMK.17101	1044	1138.7	0.998084	410.294	4786	4786	0	--	--	Biological Process: oxidation-reduction process (GO:0055114);; Biological Process: response to oxidative stress (GO:0006979);; Molecular Function: glutathione peroxidase activity (GO:0004602);	K00432|1e-96|ath:AT4G11600|glutathione peroxidase [EC:1.11.1.9]	Probable phospholipid hydroperoxide glutathione peroxidase 6, mitochondrial OS=Arabidopsis thaliana GN=GPX6 PE=2 SV=2	Glutathione peroxidase GN=MTR_8g098410 OS=Medicago truncatula (Barrel medic) PE=3 SV=1	IPR000889: Glutathione peroxidase; IPR012336: Thioredoxin-like fold	unknown [Glycine max]	Glycine max cDNA, clone: GMFL01-02-C05
T1_Unigene_BMK.17116	1693	1174.78	0.961016	416.679	7882	7882	0	--	--	Biological Process: protein folding (GO:0006457);; Cellular Component: endoplasmic reticulum (GO:0005783);; Molecular Function: unfolded protein binding (GO:0051082);; Molecular Function: calcium ion binding (GO:0005509);	K08057|0.0|rcu:RCOM_1434770|calreticulin	Calreticulin OS=Ricinus communis PE=2 SV=1	Calreticulin GN=MTR_1g083960 OS=Medicago truncatula (Barrel medic) PE=3 SV=1	IPR001580: Calreticulin/calnexin; IPR008985: Concanavalin A-like lectin/glucanase; IPR009033: Calreticulin/calnexin, P; IPR009169: Calreticulin; IPR013320: Concanavalin A-like lectin/glucanase, subgroup; IPR018124: Calreticulin/calnexin, conserved site	calreticulin-1 [Glycine max] >gi|255648061|gb|ACU24486.1| unknown [Glycine max]	TSA: Cajanus cajan cultivar Asha contig26777.Asha mRNA sequence
T1_Unigene_BMK.17140	1297	360.856	0.998458	128.143	1857	1857	0	--	--	--	--	Unknown protein DS12 from 2D-PAGE of leaf, chloroplastic OS=Oryza sativa subsp. japonica GN=Os08g0242700 PE=2 SV=2	Putative uncharacterized protein OS=Glycine max (Soybean) PE=2 SV=1	--	unknown [Glycine max]	Medicago truncatula clone MTYF9_FA_FB_FC1G-B-15 unknown mRNA
T1_Unigene_BMK.17172	850	353.916	0.997647	124.563	1183	1183	0	--	--	Molecular Function: heme binding (GO:0020037);	--	Cytochrome b5 OS=Brassica oleracea var. botrytis GN=CYB5 PE=1 SV=1	Cytochrome b5 GN=MTR_8g027080 OS=Medicago truncatula (Barrel medic) PE=2 SV=1	IPR001199: Cytochrome b5; IPR018506: Cytochrome b5, heme-binding site	unknown [Medicago truncatula] >gi|217071624|gb|ACJ84172.1| unknown [Medicago truncatula]	Medicago truncatula clone MTYF1_F2_F3_F41G-O-15 unknown mRNA
T1_Unigene_BMK.17173	460	99.7804	0.995652	37.7456	194	194	0	--	--	--	--	--	Putative uncharacterized protein GN=MTR_4g068630 OS=Medicago truncatula (Barrel medic) PE=4 SV=1	--	--	Medicago truncatula clone mth2-23j1, complete sequence
T1_Unigene_BMK.17175	1441	531.99	0.998612	187.012	3011	3011	0	--	--	Biological Process: oxidation-reduction process (GO:0055114);; Molecular Function: NAD binding (GO:0051287);; Molecular Function: cofactor binding (GO:0048037);; Molecular Function: oxidoreductase activity acting on the CH-OH group of donors NAD or NADP as acceptor (GO:0016616);; Biological Process: metabolic process (GO:0008152);; Molecular Function: nucleotide binding (GO:0000166);; Molecular F…	--	Glycerate dehydrogenase OS=Cucumis sativus GN=HPR-A PE=2 SV=1	Putative NADH-dependent hydroxypyruvate reductase OS=Glycine max (Soybean) PE=2 SV=1	IPR006139: D-isomer specific 2-hydroxyacid dehydrogenase, catalytic domain; IPR006140: D-isomer specific 2-hydroxyacid dehydrogenase, NAD-binding; IPR016040: NAD(P)-binding domain	putative NADH-dependent hydroxypyruvate reductase [Glycine max]	Glycine max clone P42-2 putative NADH-dependent hydroxypyruvate reductase mRNA, complete cds
T1_Unigene_BMK.17188	908	408.84	0.997797	146.472	1486	1486	0	--	--	--	--	--	Putative uncharacterized protein GN=MTR_5g007210 OS=Medicago truncatula (Barrel medic) PE=2 SV=1	--	unknown [Medicago truncatula]	Medicago truncatula clone MTYF1_F2_F3_F41G-I-15 unknown mRNA
T1_Unigene_BMK.17201	573	124.628	0.99651	46.2338	296	296	0	--	--	--	K09560|2e-58|pop:POPTR_1115085|suppressor of tumorigenicity protein 13	FAM10 family protein At4g22670 OS=Arabidopsis thaliana GN=At4g22670 PE=1 SV=1	Predicted protein GN=POPTRDRAFT_1115085 OS=Populus trichocarpa (Western balsam poplar) PE=4 SV=1	--	predicted protein [Populus trichocarpa] >gi|222871137|gb|EEF08268.1| predicted protein [Populus trichocarpa]	TSA: Cajanus cajan cultivar Asha contig17198.Asha mRNA sequence
T1_Unigene_BMK.17279	1016	435.317	0.966535	154.246	1751	1751	0	--	--	Biological Process: response to stress (GO:0006950);	--	Universal stress protein A-like protein OS=Arabidopsis thaliana GN=At3g01520 PE=1 SV=2	Putative uncharacterized protein OS=Glycine max (Soybean) PE=2 SV=1	IPR006015: Universal stress protein A; IPR006016: UspA; IPR014729: Rossmann-like alpha/beta/alpha sandwich fold	unknown [Glycine max]	Soybean clone JCVI-FLGm-5A9 unknown mRNA
T1_Unigene_BMK.17318	933	394.066	0.997856	138.327	1442	1442	0	--	--	Molecular Function: signal transducer activity (GO:0004871);; Biological Process: two-component signal transduction system (phosphorelay) (GO:0000160);	K14490|2e-80|pop:POPTR_821757|histidine-containing phosphotransfer peotein	Histidine-containing phosphotransfer protein 1 OS=Arabidopsis thaliana GN=AHP1 PE=1 SV=1	Putative uncharacterized protein OS=Medicago truncatula (Barrel medic) PE=1 SV=1	IPR008207: Signal transduction histidine kinase, phosphotransfer (Hpt) domain	unknown [Medicago truncatula] >gi|217071432|gb|ACJ84076.1| unknown [Medicago truncatula]	Medicago truncatula clone MTYF1_F2_F3_F41G-A-6 unknown mRNA
T1_Unigene_BMK.17332	1153	188.615	0.998265	66.6786	859	859	0	--	--	Biological Process: vesicle-mediated transport (GO:0016192);; Biological Process: transport (GO:0006810);; Cellular Component: integral to membrane (GO:0016021);	--	Vesicle-associated membrane protein 727 OS=Arabidopsis thaliana GN=VAMP727 PE=2 SV=1	Vesicle-associated membrane protein GN=MTR_077s0038 OS=Medicago truncatula (Barrel medic) PE=4 SV=1	IPR001388: Synaptobrevin; IPR010908: Longin; IPR011012: Longin-like	unknown [Glycine max]	Glycine max cDNA, clone: GMFL01-19-K08
T1_Unigene_BMK.17333	1133	193.187	0.9797	68.2506	864	864	0	--	--	--	--	REF/SRPP-like protein At1g67360 OS=Arabidopsis thaliana GN=At1g67360 PE=2 SV=1	REF/SRPP-like protein GN=MTR_3g085370 OS=Medicago truncatula (Barrel medic) PE=4 SV=1	IPR008802: Rubber elongation factor	unknown [Glycine max]	M.truncatula DNA sequence from clone MTH2-117L19 on chromosome 3, complete sequence
T1_Unigene_BMK.17345	650	181.965	0.996923	62.9253	457	457	0	--	--	--	K03965|2e-69|vvi:100246984|NADH dehydrogenase (ubiquinone) 1 beta subcomplex 9 [EC:1.6.5.3 1.6.99.3]	NADH dehydrogenase [ubiquinone] 1 beta subcomplex subunit 9 OS=Bos taurus GN=NDUFB9 PE=1 SV=2	NADH dehydrogenase GN=MTR_3g117550 OS=Medicago truncatula (Barrel medic) PE=4 SV=1	--	unknown [Glycine max]	M.truncatula DNA sequence from clone MTH2-144H1 on chromosome 3, complete sequence
T1_Unigene_BMK.17348	509	186.24	0.996071	65.5864	373	373	0	--	--	--	--	--	Putative uncharacterized protein GN=MTR_7g092580 OS=Medicago truncatula (Barrel medic) PE=4 SV=1	--	unknown [Glycine max]	Medicago truncatula clone mth2-8g20, complete sequence
T1_Unigene_BMK.17381	540	143.969	0.996296	52.0425	314	314	0	--	--	--	--	Protein NEF1 OS=Gallus gallus GN=NEF1 PE=3 SV=1	Putative uncharacterized protein OS=Glycine max (Soybean) PE=4 SV=1	IPR007915: Uncharacterised protein family UPF0197	unknown [Glycine max]	Glycine max cDNA, clone: GMFL01-01-A17
T1_Unigene_BMK.17410	564	218.337	0.996454	76.3288	481	481	0	--	--	Cellular Component: mitochondrial respiratory chain (GO:0005746);; Molecular Function: electron carrier activity (GO:0009055);; Molecular Function: cytochrome-c oxidase activity (GO:0004129);	--	--	Predicted protein GN=POPTRDRAFT_642604 OS=Populus trichocarpa (Western balsam poplar) PE=4 SV=1	IPR003177: Cytochrome c oxidase, subunit VIIa	predicted protein [Populus trichocarpa] >gi|118483355|gb|ABK93579.1| unknown [Populus trichocarpa] >gi|118483432|gb|ABK93616.1| unknown [Populus trichocarpa] >gi|118483661|gb|ABK93724.1| unknown [Populus trichocarpa] >gi|222846271|gb|EEE83818.1| predicted protein [Populus trichocarpa]	Medicago truncatula cDNA-AFLP fragment BC24M24_92 sequence
T1_Unigene_BMK.17449	924	161.527	0.975108	57.1482	590	590	0	--	--	Molecular Function: sterol binding (GO:0032934);	--	Peroxisomal multifunctional enzyme type 2 OS=Rattus norvegicus GN=Hsd17b4 PE=1 SV=3	Non-specific lipid-transfer protein GN=MTR_1g019430 OS=Medicago truncatula (Barrel medic) PE=4 SV=1	IPR003033: SCP2 sterol-binding domain	unknown [Glycine max]	Medicago truncatula clone mth2-101c17, complete sequence
T1_Unigene_BMK.17472	1185	203.502	0.978059	71.5244	947	947	0	--	--	Biological Process: proteolysis (GO:0006508);; Molecular Function: serine-type endopeptidase activity (GO:0004252);	--	ATP-dependent Clp protease proteolytic subunit-related protein 2, chloroplastic OS=Arabidopsis thaliana GN=CLPR2 PE=1 SV=1	ATP-dependent Clp protease proteolytic subunit GN=MTR_4g102000 OS=Medicago truncatula (Barrel medic) PE=3 SV=1	IPR001907: Peptidase S14, ClpP; IPR023562: Peptidase S14/S49	PREDICTED: hypothetical protein [Vitis vinifera] >gi|147794105|emb|CAN62361.1| hypothetical protein VITISV_031921 [Vitis vinifera] >gi|297742668|emb|CBI34817.3| unnamed protein product [Vitis vinifera]	Medicago truncatula chromosome 8 clone mth2-38m20, complete sequence
T1_Unigene_BMK.17507	365	157.334	0.994521	55.6616	227	227	0	--	--	Biological Process: lipid transport (GO:0006869);	--	14 kDa proline-rich protein DC2.15 OS=Daucus carota PE=2 SV=1	14 kDa proline-rich protein DC2.15 GN=MTR_2g026760 OS=Medicago truncatula (Barrel medic) PE=4 SV=1	IPR013770: Plant lipid transfer protein/hydrophobic protein, helical domain; IPR016140: Bifunctional inhibitor/plant lipid transfer protein/seed storage	putative 14-kDa proline-rich protein [Cicer arietinum]	Cicer arietinum mRNA for putative 14-kDa proline-rich protein (ORF1)
T1_Unigene_BMK.17508	498	100.325	0.987952	35.764	199	199	0	--	--	--	--	Cortical cell-delineating protein OS=Zea mays PE=2 SV=1	14 kDa proline-rich protein DC2.15 GN=MTR_2g026760 OS=Medicago truncatula (Barrel medic) PE=4 SV=1	--	putative 14-kDa proline-rich protein [Cicer arietinum]	Cicer arietinum mRNA for putative 14-kDa proline-rich protein (ORF1)
T1_Unigene_BMK.17517	1017	166.517	0.998033	59.0506	671	671	0	--	--	Molecular Function: zinc ion binding (GO:0008270);	--	Pollen-specific protein SF3 OS=Helianthus annuus GN=SF3 PE=2 SV=1	Transcription factor lim1 GN=MTR_1g017950 OS=Medicago truncatula (Barrel medic) PE=2 SV=1	IPR001781: Zinc finger, LIM-type	unknown [Medicago truncatula]	Medicago truncatula clone MTYF1_F2_F3_F41G-O-17 unknown mRNA
T1_Unigene_BMK.17610	925	202.683	0.997838	70.9226	733	733	0	--	--	Biological Process: intracellular protein transport (GO:0006886);; Biological Process: protein transport (GO:0015031);; Biological Process: small GTPase mediated signal transduction (GO:0007264);; Cellular Component: intracellular (GO:0005622);; Molecular Function: GTP binding (GO:0005525);	--	ADP-ribosylation factor-like protein 5 OS=Dictyostelium discoideum GN=arl5 PE=3 SV=1	Putative uncharacterized protein OS=Glycine max (Soybean) PE=2 SV=1	IPR003579: Small GTPase superfamily, Rab type; IPR005225: Small GTP-binding protein domain; IPR006687: Small GTPase superfamily, SAR1-type; IPR006689: Small GTPase superfamily, ARF/SAR type; IPR024156: Small GTPase superfamily, ARF type	unknown [Glycine max]	Soybean clone JCVI-FLGm-8B3 unknown mRNA
T1_Unigene_BMK.17626	1696	134.633	0.998231	51.6102	978	978	0
T1_Unigene_BMK.17631	924	179.402	0.943723	63.0568	651	651	0	--	--	--	K06875|2e-66|vvi:100245316|programmed cell death protein 5	Programmed cell death protein 5 OS=Pongo abelii GN=PDCD5 PE=2 SV=3	Double-stranded DNA-binding protein OS=Arachis hypogaea (Peanut) PE=2 SV=1	--	double-stranded DNA-binding protein [Arachis hypogaea]	TSA: Cajanus cajan cultivar Asha contig27203.Asha mRNA sequence
T1_Unigene_BMK.17634	484	158.147	0.995868	56.5847	306	306	0	--	--	--	--	--	Putative uncharacterized protein GN=RCOM_1297890 OS=Ricinus communis (Castor bean) PE=4 SV=1	--	conserved hypothetical protein [Ricinus communis] >gi|223541431|gb|EEF42981.1| conserved hypothetical protein [Ricinus communis]	TSA: Cajanus cajan cultivar Asha contig13063.Asha mRNA sequence
T1_Unigene_BMK.17682	642	214.805	0.996885	75.2803	540	540	0	--	--	Biological Process: response to stress (GO:0006950);	--	Late embryogenesis abundant protein Lea5 OS=Citrus sinensis GN=LEA5 PE=2 SV=1	Late embryogenesis abundant protein Lea5 GN=MTR_4g120040 OS=Medicago truncatula (Barrel medic) PE=4 SV=1	IPR004926: Late embryogenesis abundant protein, LEA-5	desiccation protective protein LEA5 [Glycine max] >gi|255627541|gb|ACU14115.1| unknown [Glycine max]	TSA: Arachis duranensis DurSNP_c5397.Ardu mRNA sequence
T1_Unigene_BMK.17684	1032	254.653	0.977713	89.6734	1034	1034	0	--	--	Biological Process: proteolysis involved in cellular protein catabolic process (GO:0051603);; Cellular Component: proteasome core complex (GO:0005839);; Molecular Function: endopeptidase activity (GO:0004175);; Molecular Function: threonine-type endopeptidase activity (GO:0004298);	K02738|1e-147|rcu:RCOM_0205360|20S proteasome subunit beta 1 [EC:3.4.25.1]	Proteasome subunit beta type-6 OS=Arabidopsis thaliana GN=PBA1 PE=1 SV=2	Proteasome subunit beta type GN=MTR_3g109210 OS=Medicago truncatula (Barrel medic) PE=2 SV=1	IPR000243: Peptidase T1A, proteasome beta-subunit; IPR001353: Proteasome, subunit alpha/beta; IPR016050: Proteasome, beta-type subunit, conserved site; IPR023333: Proteasome B-type subunit	unknown [Medicago truncatula]	Medicago truncatula clone MTYF1_F2_F3_F41G-D-16 unknown mRNA
T1_Unigene_BMK.17710	1053	196.634	0.994302	69.696	820	820	0	--	--	Biological Process: ATP hydrolysis coupled proton transport (GO:0015991);; Cellular Component: proton-transporting V-type ATPase V0 domain (GO:0033179);; Cellular Component: proton-transporting two-sector ATPase complex proton-transporting domain (GO:0033177);; Molecular Function: hydrogen ion transmembrane transporter activity (GO:0015078);	K03661|1e-106|ath:AT2G25610|V-type H+-transporting ATPase 21kDa proteolipid subunit [EC:3.6.3.14]	V-type proton ATPase subunit c'' OS=Saccharomyces cerevisiae GN=PPA1 PE=1 SV=1	V-type proton ATPase 21 kDa proteolipid subunit GN=MTR_7g090330 OS=Medicago truncatula (Barrel medic) PE=3 SV=1	IPR000245: ATPase, V0 complex, proteolipid subunit C; IPR002379: ATPase, F0/V0 complex, subunit C	H+-transporting two-sector ATPase [Arabidopsis lyrata subsp. lyrata] >gi|297326527|gb|EFH56947.1| H+-transporting two-sector ATPase [Arabidopsis lyrata subsp. lyrata]	Medicago truncatula clone mth2-31i19, complete sequence
T1_Unigene_BMK.17719	552	197.12	0.996377	69.3949	428	428	0	--	--	--	--	Mitochondrial import receptor subunit TOM6 homolog OS=Arabidopsis thaliana GN=TOM6 PE=1 SV=1	Putative uncharacterized protein OS=Glycine max (Soybean) PE=4 SV=1	--	unknown [Glycine max]	Lotus japonicus genomic DNA, chromosome 3, clone: LjT42G23, TM0735, complete sequence
T1_Unigene_BMK.17776	388	147.745	0.992268	51.9007	225	225	0	--	--	--	--	Early nodulin-12A OS=Pisum sativum GN=ENOD12A PE=2 SV=1	Putative uncharacterized protein GN=MTR_3g016250 OS=Medicago truncatula (Barrel medic) PE=4 SV=1	--	ENOD12 protein [Vicia faba] >gi|12056113|emb|CAC21235.1| ENOD12 protein [Vicia faba]	M.truncatula DNA sequence from clone MTH2-93A20 on chromosome 3, complete sequence
T1_Unigene_BMK.17796	635	206.959	0.99685	73.7141	523	523	0	--	--	--	--	--	Putative uncharacterized protein GN=MTR_4g116530 OS=Medicago truncatula (Barrel medic) PE=4 SV=1	--	unknown [Glycine max]	Medicago truncatula chromosome 8 clone mth2-21h11, complete sequence
T1_Unigene_BMK.17821	1515	223.92	0.986799	78.5118	1329	1329	0	--	--	Molecular Function: metal ion binding (GO:0046872);; Molecular Function: zinc ion binding (GO:0008270);; Molecular Function: electron carrier activity (GO:0009055);; Molecular Function: protein binding (GO:0005515);; Molecular Function: zinc ion binding (GO:0008270);	K10144|0.0|vvi:100261415|ring finger and CHY zinc finger domain-containing protein 1	RING finger and CHY zinc finger domain-containing protein 1 OS=Homo sapiens GN=RCHY1 PE=1 SV=1	RING finger and CHY zinc finger domain-containing protein GN=MTR_2g020040 OS=Medicago truncatula (Barrel medic) PE=4 SV=1	IPR001841: Zinc finger, RING-type; IPR004039: Rubredoxin-type Fe(Cys)4 protein; IPR008913: Zinc finger, CHY-type; IPR013083: Zinc finger, RING/FYVE/PHD-type; IPR017921: Zinc finger, CTCHY-type; IPR018957: Zinc finger, C3HC4 RING-type	unknown [Glycine max]	Medicago truncatula chromosome 2 BAC clone mte1-55k6, complete sequence
T1_Unigene_BMK.17847	2254	195.22	0.999113	69.0507	1739	1739	0	--	--	Biological Process: regulation of pH (GO:0006885);; Biological Process: transmembrane transport (GO:0055085);; Cellular Component: integral to membrane (GO:0016021);; Molecular Function: sodium:hydrogen antiporter activity (GO:0015385);; Molecular Function: solute:hydrogen antiporter activity (GO:0015299);; Biological Process: cation transport (GO:0006812);; Biological Process: sodium ion transpo…	--	Sodium/hydrogen exchanger 2 OS=Arabidopsis thaliana GN=NHX2 PE=1 SV=2	Sodium/hydrogen exchanger OS=Medicago sativa (Alfalfa) PE=2 SV=1	IPR004709: Na+/H+ exchanger; IPR006153: Cation/H+ exchanger; IPR018422: Cation/H+ exchanger, CPA1 family	Na+/H+ antiporter [Medicago sativa]	Medicago sativa Na+/H+ antiporter mRNA, complete cds
T1_Unigene_BMK.17996	866	109.262	0.975751	38.9624	377	377	0	--	--	Molecular Function: acid-amino acid ligase activity (GO:0016881);	K10689|1e-108|vvi:100254379|peroxin-4 [EC:6.3.2.19]	Protein PEROXIN-4 OS=Arabidopsis thaliana GN=PEX4 PE=1 SV=1	Ubiquitin carrier protein GN=MTR_040s0039 OS=Medicago truncatula (Barrel medic) PE=3 SV=1	IPR000608: Ubiquitin-conjugating enzyme, E2; IPR016135: Ubiquitin-conjugating enzyme/RWD-like; IPR023313: Ubiquitin-conjugating enzyme, active site	PREDICTED: hypothetical protein isoform 2 [Vitis vinifera] >gi|225429997|ref|XP_002284062.1| PREDICTED: hypothetical protein isoform 1 [Vitis vinifera] >gi|296081873|emb|CBI20878.3| unnamed protein product [Vitis vinifera]	TSA: Cajanus cajan cultivar Asha contig33570.Asha mRNA sequence
T1_Unigene_BMK.18042	380	81.5763	0.994737	28.4987	121	121	0	--	--	--	--	ZF-HD homeobox protein At4g24660 OS=Arabidopsis thaliana GN=At4g24660 PE=1 SV=1	ZF-HD homeobox protein GN=MTR_6g012220 OS=Medicago truncatula (Barrel medic) PE=4 SV=1	IPR006456: ZF-HD homeobox protein, Cys/His-rich dimerisation domain	unknown [Glycine max]	Medicago truncatula chromosome 6 clone mth2-20m4, complete sequence
T1_Unigene_BMK.18127	630	105.6	0.996825	36.9365	260	260	0	--	--	--	--	Protein KRTCAP2 homolog OS=Ixodes scapularis PE=2 SV=1	Putative uncharacterized protein OS=Glycine max (Soybean) PE=2 SV=1	IPR018614: Uncharacterised protein family KRTCAP2	unknown [Glycine max]	Lotus japonicus cDNA, clone: LjFL3-066-CG10, HTC
T1_Unigene_BMK.18181	504	71.6071	0.94246	26.1041	147	147	0	--	--	--	--	--	Putative uncharacterized protein OS=Medicago truncatula (Barrel medic) PE=4 SV=1	--	unknown [Glycine max]	Arabidopsis thaliana unknown protein (AT1G52825) mRNA, complete cds
T1_Unigene_BMK.18221	841	85.7586	0.957194	30.7556	289	289	0	--	--	--	--	--	Putative uncharacterized protein OS=Glycine max (Soybean) PE=2 SV=1	--	unknown [Glycine max]	TSA: Cajanus cajan cultivar Asha contig27511.Asha mRNA sequence
T1_Unigene_BMK.18286	1538	64.0494	0.994148	30.7256	528	528	0	--	--	--	--	--	RNA-binding protein with multiple splicing GN=MTR_3g104670 OS=Medicago truncatula (Barrel medic) PE=4 SV=1	--	unknown [Glycine max]	M.truncatula DNA sequence from clone MTH2-83A18 on chromosome 3, complete sequence
T1_Unigene_BMK.18312	610	69.3902	0.970492	24.6492	168	168	0	--	--	--	--	--	Putative uncharacterized protein GN=MTR_5g017160 OS=Medicago truncatula (Barrel medic) PE=4 SV=1	IPR008801: Rapid ALkalinization Factor	unknown [Glycine max]	Medicago truncatula clone mth2-21i14, complete sequence
T1_Unigene_BMK.18321	866	95.2748	0.990762	34.4151	333	333	0	--	--	--	--	--	Putative uncharacterized protein GN=MTR_8g077440 OS=Medicago truncatula (Barrel medic) PE=4 SV=1	--	unknown [Glycine max]	Medicago truncatula chromosome 8 clone mth2-192c6, complete sequence
T1_Unigene_BMK.18424	1044	82.6504	0.998084	29.3189	342	342	0	--	--	Biological Process: regulation of transcription DNA-dependent (GO:0006355);; Molecular Function: sequence-specific DNA binding (GO:0043565);; Cellular Component: intracellular (GO:0005622);; Cellular Component: nucleus (GO:0005634);; Molecular Function: DNA binding (GO:0003677);	--	Nuclear transcription factor Y subunit B-10 OS=Arabidopsis thaliana GN=NFYB10 PE=2 SV=1	Nuclear transcription factor Y subunit B-3 GN=MTR_7g100650 OS=Medicago truncatula (Barrel medic) PE=4 SV=1	IPR003956: Transcription factor, NFYB/HAP3, conserved site; IPR003957: Transcription factor, CBFA/NFYB, DNA topoisomerase; IPR003958: Transcription factor CBF/NF-Y/archaeal histone; IPR009072: Histone-fold	predicted protein [Populus trichocarpa] >gi|222867483|gb|EEF04614.1| predicted protein [Populus trichocarpa]	TSA: Arachis duranensis DurSNP_c5854.Ardu mRNA sequence
T1_Unigene_BMK.18491	1251	114.877	0.998401	43.8557	613	613	0	--	--	Molecular Function: methyltransferase activity (GO:0008168);	--	Probable methyltransferase PMT26 OS=Arabidopsis thaliana GN=At5g64030 PE=1 SV=1	Ankyrin-like protein GN=MTR_8g093880 OS=Medicago truncatula (Barrel medic) PE=4 SV=1	IPR004159: Protein of unknown function DUF248, methyltransferase putative	predicted protein [Populus trichocarpa] >gi|222852827|gb|EEE90374.1| predicted protein [Populus trichocarpa]	Medicago truncatula clone mth2-24h4, complete sequence
T1_Unigene_BMK.18513	1489	88	0.998657	27.5893	459	459	0	--	--	--	--	Monoglyceride lipase OS=Homo sapiens GN=MGLL PE=1 SV=2	Monoglyceride lipase GN=MTR_1g095110 OS=Medicago truncatula (Barrel medic) PE=4 SV=1	IPR022742: Alpha/beta hydrolase, N-terminal	PREDICTED: hypothetical protein [Vitis vinifera]	Glycine max cDNA, clone: GMFL01-47-H12
T1_Unigene_BMK.18544	833	69.6002	0.967587	25.1416	234	234	0	--	--	Molecular Function: metal ion binding (GO:0046872);; Molecular Function: electron carrier activity (GO:0009055);	--	Rubredoxin OS=Synechocystis sp. (strain ATCC 27184 / PCC 6803 / N-1) GN=rub PE=3 SV=1	Rubredoxin GN=MTR_7g114590 OS=Medicago truncatula (Barrel medic) PE=4 SV=1	IPR004039: Rubredoxin-type Fe(Cys)4 protein; IPR018527: Rubredoxin, iron-binding site	unknown [Medicago truncatula]	Medicago truncatula chromosome 7 BAC clone mth2-7n16, complete sequence
T1_Unigene_BMK.18621	1694	272.194	0.998819	95.9456	1816	1816	0	--	--	Molecular Function: pyridoxal phosphate binding (GO:0030170);; Molecular Function: catalytic activity (GO:0003824);; Molecular Function: transaminase activity (GO:0008483);	K00819|0.0|rcu:RCOM_0631280|ornithine--oxo-acid transaminase [EC:2.6.1.13]	Ornithine aminotransferase OS=Emericella nidulans GN=otaA PE=3 SV=2	Ornithine aminotransferase GN=oat OS=Medicago truncatula (Barrel medic) PE=2 SV=1	IPR005814: Aminotransferase class-III; IPR010164: Ornithine aminotransferase; IPR015421: Pyridoxal phosphate-dependent transferase, major region, subdomain 1; IPR015422: Pyridoxal phosphate-dependent transferase, major region, subdomain 2; IPR015424: Pyridoxal phosphate-dependent transferase, major domain	ornithine aminotransferase [Medicago truncatula]	Medicago truncatula mRNA for delta ornithine aminotransferase (oat gene)
T1_Unigene_BMK.18648	841	178.493	0.969084	63.214	594	594	0	--	--	--	--	--	Putative uncharacterized protein GN=MTR_2g010390 OS=Medicago truncatula (Barrel medic) PE=4 SV=1	--	--	Medicago truncatula clone mth2-36b7, complete sequence
T1_Unigene_BMK.18651	1179	135.29	0.998304	47.2171	622	622	0	--	--	--	--	Kynurenine formamidase OS=Bacillus weihenstephanensis (strain KBAB4) GN=kynB PE=3 SV=1	Putative uncharacterized protein GN=VITISV_019335 OS=Vitis vinifera (Grape) PE=4 SV=1	IPR007325: Putative cyclase	hypothetical protein VITISV_019335 [Vitis vinifera]	Lotus japonicus cDNA, clone: LjFL1-035-BC10, HTC
T1_Unigene_BMK.18662	1020	147.975	0.97451	51.6818	589	589	0	--	--	--	--	Putative syntaxin-24 OS=Arabidopsis thaliana GN=SYP24 PE=3 SV=1	Putative uncharacterized protein OS=Glycine max (Soybean) PE=2 SV=1	IPR004864: Late embryogenesis abundant protein, LEA-14	unknown [Glycine max]	Glycine max strain Williams 82 clone GM_WBb0116A09, complete sequence
T1_Unigene_BMK.18667	1541	258.204	0.996106	91.068	1568	1568	0	--	--	Molecular Function: nucleic acid binding (GO:0003676);	--	R3H domain-containing protein 2 OS=Bos taurus GN=R3HDM2 PE=2 SV=1	Single-stranded nucleic acid binding R3H OS=Medicago truncatula (Barrel medic) PE=4 SV=1	IPR001374: Single-stranded nucleic acid binding R3H; IPR024771: SUZ domain; IPR024773: R3H domain-containing protein, viridiplantae	Single-stranded nucleic acid binding R3H [Medicago truncatula]	Medicago truncatula chromosome 7 clone mth2-9g15, complete sequence
T1_Unigene_BMK.18672	657	190.44	0.996956	67.2952	494	494	0	--	--	--	--	Heat shock factor-binding protein 1 OS=Homo sapiens GN=HSBP1 PE=1 SV=1	Putative uncharacterized protein GN=MTR_1g088760 OS=Medicago truncatula (Barrel medic) PE=4 SV=1	IPR009643: Heat shock factor binding 1	unknown [Glycine max]	Medicago truncatula clone mth2-21b7, complete sequence
T1_Unigene_BMK.18706	386	82.6684	0.994819	29.4469	127	127	0	--	--	--	--	--	--	--	--	TSA: Arachis hypogaea CL1Contig7986.Arhy mRNA sequence
T1_Unigene_BMK.18727	1116	199.632	0.998208	70.3328	877	877	0	--	--	Biological Process: proteolysis (GO:0006508);	--	Pyrrolidone-carboxylate peptidase OS=Pyrococcus furiosus (strain ATCC 43587 / DSM 3638 / JCM 8422 / Vc1) GN=pcp PE=1 SV=1	Pyrrolidone-carboxylate peptidase GN=MTR_1g084740 OS=Medicago truncatula (Barrel medic) PE=4 SV=1	IPR000816: Peptidase C15, pyroglutamyl peptidase I; IPR016125: Peptidase C15, pyroglutamyl peptidase I-like	unknown [Medicago truncatula]	Medicago truncatula clone MTYF5_F6_F7_F81G-N-2 unknown mRNA
T1_Unigene_BMK.18760	966	246.072	0.99793	86.8131	937	937	0	--	--	Biological Process: protein folding (GO:0006457);	--	Probable FKBP-type peptidyl-prolyl cis-trans isomerase 5, chloroplastic OS=Arabidopsis thaliana GN=At1g18170 PE=1 SV=1	Peptidyl-prolyl cis-trans isomerase OS=Medicago truncatula (Barrel medic) PE=4 SV=1	IPR001179: Peptidyl-prolyl cis-trans isomerase, FKBP-type, domain; IPR023566: Peptidyl-prolyl cis-trans isomerase, FKBP-type	Peptidylprolyl isomerase, FKBP-type [Medicago truncatula]	Medicago truncatula clone MTYFD_FE_FF_FG1G-P-13 unknown mRNA
T1_Unigene_BMK.18767	1615	168.479	0.959752	59.6851	1077	1077	0	--	--	Molecular Function: hydrolase activity (GO:0016787);	K04382|0.0|pop:POPTR_712706|protein phosphatase 2 (formerly 2A), catalytic subunit [EC:3.1.3.16]	Serine/threonine-protein phosphatase PP2A-3 catalytic subunit OS=Arabidopsis thaliana GN=PP2A3 PE=2 SV=1	Serine/threonine-protein phosphatase GN=MTR_8g085610 OS=Medicago truncatula (Barrel medic) PE=3 SV=1	IPR004843: Metallophosphoesterase domain; IPR006186: Serine/threonine-specific protein phosphatase/bis(5-nucleosyl)-tetraphosphatase	predicted protein [Populus trichocarpa] >gi|222842298|gb|EEE79845.1| predicted protein [Populus trichocarpa]	TSA: Cajanus cajan cultivar Asha contig29955.Asha mRNA sequence
T1_Unigene_BMK.18778	825	199.29	0.993939	70.4066	649	649	0	--	--	--	--	--	Putative uncharacterized protein GN=MTR_4g087540 OS=Medicago truncatula (Barrel medic) PE=4 SV=1	--	unknown [Glycine max]	Medicago truncatula clone mth2-64j15, complete sequence
T1_Unigene_BMK.18800	741	336.671	0.997301	119.816	992	992	0	--	--	Biological Process: nucleosome assembly (GO:0006334);; Cellular Component: nucleus (GO:0005634);; Molecular Function: DNA binding (GO:0003677);; Cellular Component: nucleosome (GO:0000786);	K11275|4e-53|vvi:100259836|histone H1/5	Histone H1 OS=Pisum sativum PE=2 SV=1	Histone H1 OS=Cicer arietinum (Chickpea) PE=2 SV=1	IPR005818: Histone H1/H5; IPR005819: Histone H5; IPR011991: Winged helix-turn-helix transcription repressor DNA-binding	histone H1 [Cicer arietinum]	Cicer arietinum mRNA for histone H1
T1_Unigene_BMK.18815	635	217.583	0.99685	82.5936	586	586	0	--	--	--	--	Putative protein TPRXL OS=Homo sapiens GN=TPRXL PE=5 SV=2	Putative uncharacterized protein GN=MTR_4g115890 OS=Medicago truncatula (Barrel medic) PE=4 SV=1	--	unknown [Glycine max]	Medicago truncatula chromosome 8 clone mth2-139l1, complete sequence
T1_Unigene_BMK.18817	401	82.2643	0.995012	30.1309	135	135	0	--	--	--	--	Elongation factor 2 OS=Beta vulgaris PE=2 SV=1	Putative uncharacterized protein OS=Zea mays (Maize) PE=4 SV=1	--	unknown [Zea mays] >gi|195650545|gb|ACG44740.1| hypothetical protein [Zea mays]	Medicago truncatula clone mth2-8c19, complete sequence
T1_Unigene_BMK.18825	1404	335.729	0.998575	120.417	1889	1889	0	--	--	Biological Process: regulation of transcription DNA-dependent (GO:0006355);; Molecular Function: sequence-specific DNA binding (GO:0043565);; Molecular Function: sequence-specific DNA binding transcription factor activity (GO:0003700);	--	Probable WRKY transcription factor 40 OS=Arabidopsis thaliana GN=WRKY40 PE=1 SV=1	WRKY transcription factor 56 OS=Medicago sativa (Alfalfa) PE=2 SV=1	IPR003657: DNA-binding WRKY	unknown [Medicago truncatula]	Medicago truncatula clone MTYF5_F6_F7_F81G-K-14 unknown mRNA
T1_Unigene_BMK.18830	2109	346.38	0.999052	121.795	2870	2870	0	--	--	Biological Process: oxidation-reduction process (GO:0055114);; Molecular Function: flavin adenine dinucleotide binding (GO:0050660);; Molecular Function: oxidoreductase activity acting on CH-OH group of donors (GO:0016614);; Molecular Function: oxidoreductase activity (GO:0016491);; Molecular Function: UDP-N-acetylmuramate dehydrogenase activity (GO:0008762);; Molecular Function: catalytic activi…	K09828|0.0|vvi:100258158|delta24-sterol reductase [EC:1.3.1.72]	Delta(24)-sterol reductase OS=Pisum sativum GN=DIM PE=1 SV=1	Putative uncharacterized protein GN=VIT_01s0010g01200 OS=Vitis vinifera (Grape) PE=4 SV=1	IPR006094: FAD linked oxidase, N-terminal; IPR016166: FAD-binding, type 2; IPR016168: FAD-linked oxidase, FAD-binding, subdomain 2	brassinosteroid biosynthetic protein LKB [Pisum sativum]	Pisum sativum brassinosteroid biosynthetic protein LKB (LKB) mRNA, complete cds
T1_Unigene_BMK.18844	1055	111.707	0.998104	39.2782	463	463	0	--	--	Molecular Function: nucleic acid binding (GO:0003676);; Molecular Function: nucleotide binding (GO:0000166);	--	RNA-binding protein 42 OS=Xenopus tropicalis GN=rbm42 PE=2 SV=1	RNA-binding protein GN=MTR_1g080150 OS=Medicago truncatula (Barrel medic) PE=4 SV=1	IPR000504: RNA recognition motif domain; IPR012677: Nucleotide-binding, alpha-beta plait	PREDICTED: hypothetical protein [Vitis vinifera]	Medicago truncatula clone mth2-31p22, complete sequence
T1_Unigene_BMK.18846	677	180.728	0.997046	72.9748	552	552	0	--	--	--	--	Putative SERF-like protein OS=Drosophila melanogaster GN=CG17931 PE=3 SV=1	Putative uncharacterized protein GN=MTR_8g013640 OS=Medicago truncatula (Barrel medic) PE=4 SV=1	IPR007513: Uncharacterised protein family SERF	predicted protein [Populus trichocarpa] >gi|222845953|gb|EEE83500.1| predicted protein [Populus trichocarpa]	Medicago truncatula chromosome 8 clone mth2-11o23 map 4.000cM, complete sequence
T1_Unigene_BMK.18854	706	237.517	0.997167	84.6826	668	668	0	--	--	--	K10881|2e-36|rcu:RCOM_1511310|26 proteasome complex subunit DSS1	Probable 26S proteasome complex subunit sem1-1 OS=Arabidopsis thaliana GN=At1g64750 PE=1 SV=1	Putative uncharacterized protein OS=Glycine max (Soybean) PE=4 SV=1	IPR007834: DSS1/SEM1	unknown [Glycine max]	Medicago truncatula clone MTYFD_FE_FF_FG1G-K-22 mRNA sequence
T1_Unigene_BMK.18879	1341	157.058	0.998509	55.8624	837	837	0	--	--	Biological Process: proteolysis (GO:0006508);; Molecular Function: serine-type endopeptidase activity (GO:0004252);	K01358|1e-153|pop:POPTR_580163|ATP-dependent Clp protease, protease subunit [EC:3.4.21.92]	ATP-dependent Clp protease proteolytic subunit-related protein 4, chloroplastic OS=Arabidopsis thaliana GN=CLPR4 PE=1 SV=1	ATP-dependent Clp protease proteolytic subunit OS=Glycine max (Soybean) PE=2 SV=1	IPR001907: Peptidase S14, ClpP; IPR023562: Peptidase S14/S49	unknown [Glycine max]	Medicago truncatula clone MTYFD_FE_FF_FG1G-L-15 unknown mRNA
T1_Unigene_BMK.18881	1025	245.818	0.998049	85.9199	984	984	0	--	--	Molecular Function: electron carrier activity (GO:0009055);; Molecular Function: copper ion binding (GO:0005507);	--	Blue copper protein OS=Pisum sativum PE=2 SV=1	Putative uncharacterized protein OS=Medicago truncatula (Barrel medic) PE=2 SV=1	IPR000923: Blue (type 1) copper domain; IPR003245: Plastocyanin-like; IPR008972: Cupredoxin	unknown [Medicago truncatula]	Medicago truncatula clone MTYF1_F2_F3_F41G-E-8 unknown mRNA
T1_Unigene_BMK.18893	382	97.8508	0.979058	34.4411	147	147	0	--	--	--	--	Thaumatin-like protein OS=Oryza sativa subsp. japonica GN=Os12g0628600 PE=1 SV=1	Thaumatin-like protein PR-5a (Precursor) OS=Cicer arietinum (Chickpea) PE=2 SV=1	IPR001938: Thaumatin, pathogenesis-related; IPR017949: Thaumatin, conserved site	thaumatin-like protein PR-5a [Cicer arietinum]	Cicer arietinum L. mRNA for thaumatin-like protein PR-5a
T1_Unigene_BMK.18902	2334	118.293	0.998715	41.9507	1094	1094	0	--	--	Biological Process: signal transduction (GO:0007165);; Biological Process: regulation of transcription DNA-dependent (GO:0006355);; Molecular Function: protein binding (GO:0005515);; Molecular Function: signal transducer activity (GO:0004871);	--	Adagio protein 3 OS=Arabidopsis thaliana GN=ADO3 PE=1 SV=1	Flavin-binding kelch repeat F-box GN=MTR_8g105590 OS=Medicago truncatula (Barrel medic) PE=4 SV=1	IPR000014: PAS; IPR001610: PAC motif; IPR001810: F-box domain, cyclin-like; IPR011498: Kelch repeat type 2; IPR013767: PAS fold; IPR015915: Kelch-type beta propeller; IPR022364: F-box domain, Skp2-like	circadian clock-associated FKF1 [Glycine max]	Medicago truncatula clone mth2-10g22, complete sequence
T1_Unigene_BMK.18913	494	401.069	0.947368	142.04	784	784	0	--	--	Biological Process: lipid transport (GO:0006869);	--	Probable non-specific lipid-transfer protein AKCS9 OS=Vigna unguiculata PE=2 SV=1	Non-specific lipid-transfer protein GN=MTR_7g082640 OS=Medicago truncatula (Barrel medic) PE=4 SV=1	IPR003612: Plant lipid transfer protein/seed storage/trypsin-alpha amylase inhibitor; IPR013770: Plant lipid transfer protein/hydrophobic protein, helical domain; IPR016140: Bifunctional inhibitor/plant lipid transfer protein/seed storage	RecName: Full=Probable non-specific lipid-transfer protein AKCS9; Short=LTP; Flags: Precursor >gi|499034|emb|CAA56113.1| lipid transfer like protein [Vigna unguiculata]	Medicago truncatula chromosome 7 BAC clone mth2-3c24, complete sequence
T1_Unigene_BMK.18919	1013	362.881	0.99309	127.933	1448	1448	0	--	--	Biological Process: cellular modified amino acid biosynthetic process (GO:0042398);; Molecular Function: chalcone isomerase activity (GO:0045430);; Biological Process: flavonoid biosynthetic process (GO:0009813);; Molecular Function: intramolecular lyase activity (GO:0016872);	--	Chalcone--flavonone isomerase OS=Verbena hybrida GN=CHI PE=2 SV=1	Chalcone isomerase GN=Chi OS=Arachis hypogaea (Peanut) PE=2 SV=1	IPR003466: Chalcone isomerase, subgroup; IPR016087: Chalcone isomerase; IPR016088: Chalcone isomerase, 3-layer sandwich	putative chalcone isomerase 4 [Glycine max]	Soybean clone JCVI-FLGm-1G9 unknown mRNA
T1_Unigene_BMK.18925	2066	155.841	0.999032	54.8869	1267	1257	10	--	--	Biological Process: GTP catabolic process (GO:0006184);; Biological Process: protein polymerization (GO:0051258);; Cellular Component: cytoplasm (GO:0005737);; Cellular Component: protein complex (GO:0043234);; Molecular Function: GTP binding (GO:0005525);; Cellular Component: protein complex (GO:0043234);; Molecular Function: GTP binding (GO:0005525);; Molecular Function: GTPase activity (GO:000…	K03531|0.0|vvi:100251032|cell division protein FtsZ	Cell division protein ftsZ homolog 2-1, chloroplastic OS=Arabidopsis thaliana GN=FTSZ2-1 PE=1 SV=2	Cell division protein ftsZ GN=MTR_7g104500 OS=Medicago truncatula (Barrel medic) PE=4 SV=1	IPR000158: Cell division protein FtsZ; IPR003008: Tubulin/FtsZ, GTPase domain; IPR008280: Tubulin/FtsZ, C-terminal; IPR018316: Tubulin/FtsZ, 2-layer sandwich domain; IPR020805: Cell division protein FtsZ, conserved site; IPR024757: Cell division protein FtsZ, C-terminal	PREDICTED: hypothetical protein [Vitis vinifera] >gi|147856408|emb|CAN80330.1| hypothetical protein VITISV_018274 [Vitis vinifera]	Glycine max cDNA, clone: GMFL01-45-D22
T1_Unigene_BMK.18928	536	107.444	0.996269	38.2378	229	229	0	--	--	--	--	--	Putative uncharacterized protein GN=MTR_4g116480 OS=Medicago truncatula (Barrel medic) PE=4 SV=1	--	unknown [Medicago truncatula]	Medicago truncatula clone MTYFP_FQ_FR_FS1G-A-13 unknown mRNA
T1_Unigene_BMK.18933	287	94.6411	0.993031	34.9268	112	98	14	--	--	Molecular Function: acid-amino acid ligase activity (GO:0016881);	K06689|1e-66|pop:POPTR_738992|ubiquitin-conjugating enzyme E2 D/E [EC:6.3.2.19]	Ubiquitin-conjugating enzyme E2-17 kDa OS=Solanum lycopersicum PE=2 SV=1	Ubiquitin carrier-like protein OS=Arachis hypogaea (Peanut) PE=2 SV=1	IPR000608: Ubiquitin-conjugating enzyme, E2; IPR016135: Ubiquitin-conjugating enzyme/RWD-like; IPR023313: Ubiquitin-conjugating enzyme, active site	predicted protein [Populus trichocarpa] >gi|118488177|gb|ABK95908.1| unknown [Populus trichocarpa] >gi|222862508|gb|EEF00015.1| predicted protein [Populus trichocarpa] >gi|255626223|gb|ACU13456.1| unknown [Glycine max]	TSA: Cajanus cajan cultivar Asha contig03020.Asha mRNA sequence
T1_Unigene_BMK.18940	711	159.411	0.940928	55.6385	442	442	0	--	--	--	K00213|5e-54|rcu:RCOM_1573850|7-dehydrocholesterol reductase [EC:1.3.1.21]	Protein FAM32A OS=Pongo abelii GN=FAM32A PE=3 SV=1	Putative uncharacterized protein OS=Glycine max (Soybean) PE=2 SV=1	IPR013865: Protein of unknown function DUF1754, eukaryotic	unknown [Glycine max]	TSA: Cajanus cajan cultivar UPAS 120 contig02528.UPAS mRNA sequence
T1_Unigene_BMK.18957	682	94.7111	0.982405	33.0703	252	252	0	--	--	--	--	Mitochondrial zinc maintenance protein 1, mitochondrial OS=Phaeosphaeria nodorum GN=MZM1 PE=3 SV=2	Putative uncharacterized protein GN=MTR_1g088550 OS=Medicago truncatula (Barrel medic) PE=4 SV=1	IPR008011: Complex 1 LYR protein	unknown [Glycine max]	Medicago truncatula clone mth2-96n6, complete sequence
T1_Unigene_BMK.18964	851	186.257	0.911868	66.9935	637	634	3	--	--	Biological Process: regulation of transcription DNA-dependent (GO:0006355);; Molecular Function: DNA binding (GO:0003677);; Molecular Function: protein binding (GO:0005515);	K09422|4e-98|vvi:100233097|myb proto-oncogene protein, plant	Myb-related protein 305 OS=Antirrhinum majus GN=MYB305 PE=2 SV=1	Myb26 OS=Pisum sativum (Garden pea) PE=2 SV=1	IPR001005: SANT domain, DNA binding; IPR009057: Homeodomain-like; IPR012287: Homeodomain-related; IPR014778: Myb, DNA-binding; IPR015495: Myb transcription factor; IPR017930: Transcription regulator HTH, Myb-type, DNA-binding	Myb26 [Pisum sativum]	P.sativum mRNA for Myb-like protein (Myb26)
T1_Unigene_BMK.18975	758	194.536	0.955145	68.6009	581	581	0	--	--	Biological Process: translation (GO:0006412);; Cellular Component: intracellular (GO:0005622);; Cellular Component: ribosome (GO:0005840);; Molecular Function: structural constituent of ribosome (GO:0003735);	K02966|4e-90|pop:POPTR_556400|small subunit ribosomal protein S19e	40S ribosomal protein S19-1 OS=Arabidopsis thaliana GN=RPS19A PE=2 SV=1	40S ribosomal protein S19-1 GN=MTR_8g040740 OS=Medicago truncatula (Barrel medic) PE=2 SV=1	IPR001266: Ribosomal protein S19e; IPR018277: Ribosomal protein S19e, conserved site	unknown [Medicago truncatula]	Medicago truncatula clone MTYF1_F2_F3_F41G-H-22 unknown mRNA
T1_Unigene_BMK.18989	554	139.233	0.99639	49.5965	307	307	0	--	--	--	--	Unknown protein DS12 from 2D-PAGE of leaf, chloroplastic OS=Oryza sativa subsp. japonica GN=Os08g0242700 PE=2 SV=2	Putative uncharacterized protein GN=MTR_4g007140 OS=Medicago truncatula (Barrel medic) PE=4 SV=1	--	unknown [Glycine max]	Soybean clone JCVI-FLGm-18G4 unknown mRNA
T1_Unigene_BMK.18990	495	131.394	0.907071	46.106	255	255	0	--	--	--	--	Unknown protein DS12 from 2D-PAGE of leaf, chloroplastic OS=Oryza sativa subsp. japonica GN=Os08g0242700 PE=2 SV=2	Putative uncharacterized protein GN=MTR_4g007140 OS=Medicago truncatula (Barrel medic) PE=4 SV=1	--	predicted protein [Populus trichocarpa] >gi|222837152|gb|EEE75531.1| predicted protein [Populus trichocarpa]	Soybean clone JCVI-FLGm-22I1 unknown mRNA
T1_Unigene_BMK.18993	2340	193.056	0.999145	68.8078	1799	1799	0	--	--	Molecular Function: protein binding (GO:0005515);	--	Ankyrin repeat-containing protein At3g12360 OS=Arabidopsis thaliana GN=At3g12360 PE=2 SV=1	IGN1 GN=IGN1 OS=Lotus japonicus PE=2 SV=1	IPR002110: Ankyrin repeat; IPR020683: Ankyrin repeat-containing domain	IGN1 [Lotus japonicus] >gi|128168568|dbj|BAF48667.1| IGN1 [Lotus japonicus]	Lotus japonicus IGN1 mRNA for IGN1, complete cds
T1_Unigene_BMK.18996	1513	195.449	0.998678	69.6242	1177	1177	0	--	--	--	--	Transcription factor Pur-alpha 1 OS=Arabidopsis thaliana GN=PURA1 PE=1 SV=2	Transcription factor Pur-alpha GN=MTR_4g083230 OS=Medicago truncatula (Barrel medic) PE=4 SV=1	IPR006628: PUR-alpha/beta/gamma, DNA/RNA-binding	unknown [Glycine max]	TSA: Cajanus cajan cultivar Asha contig08076.Asha mRNA sequence
T1_Unigene_BMK.19008	1367	106.556	0.946598	37.6463	575	575	0	--	--	--	--	ATP synthase subunit 9, mitochondrial OS=Arabidopsis thaliana GN=ATP9 PE=2 SV=2	ATP synthase subunit 9, mitochondrial OS=Camellia sinensis (Tea) PE=3 SV=1	--	ATPase [Camellia sinensis]	Pisum sativum mitochondrial atpA gene for F1ATPase alpha-subunit and mitochondrial atp9 gene for F1ATPase subunit 9, complete cds
T1_Unigene_BMK.19016	681	189.731	0.960352	65.1864	496	496	0	--	--	--	--	Leucine-rich repeat extensin-like protein 5 OS=Arabidopsis thaliana GN=LRX5 PE=2 SV=2	Putative uncharacterized protein GN=OsI_03588 OS=Oryza sativa subsp. indica (Rice) PE=4 SV=1	--	hypothetical protein OsI_03588 [Oryza sativa Indica Group]	Medicago truncatula chromosome 5 clone mth2-79n1, COMPLETE SEQUENCE
T1_Unigene_BMK.19033	1241	192.736	0.937953	67.8642	941	941	0	--	--	Molecular Function: protein binding (GO:0005515);	K03249|1e-172|rcu:RCOM_0592110|translation initiation factor eIF-3 subunit 5	Eukaryotic translation initiation factor 3 subunit F OS=Arabidopsis thaliana GN=TIF3F1 PE=2 SV=1	Eukaryotic translation initiation factor 3 subunit F GN=MTR_3g070190 OS=Medicago truncatula (Barrel medic) PE=2 SV=1	IPR000555: Mov34/MPN/PAD-1	unknown [Medicago truncatula]	Medicago truncatula clone MTYFD_FE_FF_FG1G-D-11 unknown mRNA
T1_Unigene_BMK.19034	853	143.324	0.997655	50.7831	484	484	0	--	--	Cellular Component: intracellular (GO:0005622);; Molecular Function: actin binding (GO:0003779);	--	Actin-depolymerizing factor 5 OS=Arabidopsis thaliana GN=ADF5 PE=1 SV=1	Putative uncharacterized protein OS=Glycine max (Soybean) PE=2 SV=1	IPR002108: Actin-binding, cofilin/tropomyosin type	unknown [Glycine max]	TSA: Cajanus cajan cultivar Asha contig33571.Asha mRNA sequence
T1_Unigene_BMK.19082	1168	188.806	0.998288	67.5847	882	882	0	--	--	--	--	--	Putative uncharacterized protein OS=Glycine max (Soybean) PE=4 SV=1	IPR012438: Protein of unknown function DUF1639	unknown protein [Glycine max]	Lotus japonicus cDNA, clone: LjFL1-018-BB08, HTC
T1_Unigene_BMK.19122	605	228.34	0.996694	81.2156	549	549	0	--	--	--	K11251|2e-69|pop:POPTR_710129|histone H2A	Histone H2A variant 1 OS=Arabidopsis thaliana GN=H2AV PE=1 SV=1	Histone H2A GN=MTR_1g071040 OS=Medicago truncatula (Barrel medic) PE=3 SV=1	--	unknown [Glycine max]	Medicago truncatula clone mth2-193h6, complete sequence
T1_Unigene_BMK.19133	599	165.391	0.996661	57.6744	386	386	0	--	--	Biological Process: translational elongation (GO:0006414);; Cellular Component: intracellular (GO:0005622);; Cellular Component: ribosome (GO:0005840);; Molecular Function: structural constituent of ribosome (GO:0003735);	K02942|1e-48|rcu:RCOM_0969300|large subunit ribosomal protein LP1	60S acidic ribosomal protein P1 OS=Zea mays GN=RPP1A PE=1 SV=1	60S acidic ribosomal protein P1, putative GN=RCOM_0969300 OS=Ricinus communis (Castor bean) PE=4 SV=1	IPR001813: Ribosomal protein 60S	60S acidic ribosomal protein P1, putative [Ricinus communis] >gi|223536300|gb|EEF37951.1| 60S acidic ribosomal protein P1, putative [Ricinus communis]	Medicago truncatula clone mth2-14k24, complete sequence
T1_Unigene_BMK.19135	680	101.138	0.997059	37.1161	282	282	0	--	--	--	--	Organ-specific protein P4 OS=Pisum sativum PE=2 SV=1	Suspensor-specific protein GN=MTR_4g069770 OS=Medicago truncatula (Barrel medic) PE=4 SV=1	IPR024489: Organ specific protein	unknown [Glycine max]	Soybean clone JCVI-FLGm-5C20 unknown mRNA
T1_Unigene_BMK.19137	709	159.157	0.997179	56.1741	445	445	0	--	--	Molecular Function: acid-amino acid ligase activity (GO:0016881);	--	Ubiquitin-conjugating enzyme E2-17 kDa OS=Solanum lycopersicum PE=2 SV=1	Predicted protein GN=POPTRDRAFT_829971 OS=Populus trichocarpa (Western balsam poplar) PE=3 SV=1	IPR000608: Ubiquitin-conjugating enzyme, E2; IPR016135: Ubiquitin-conjugating enzyme/RWD-like; IPR023313: Ubiquitin-conjugating enzyme, active site	predicted protein [Populus trichocarpa] >gi|222846332|gb|EEE83879.1| predicted protein [Populus trichocarpa]	TSA: Cajanus cajan cultivar Asha contig02120.Asha mRNA sequence
T1_Unigene_BMK.19147	499	214.982	0.995992	77.8416	434	434	0	--	--	Biological Process: translation (GO:0006412);; Cellular Component: intracellular (GO:0005622);; Cellular Component: ribosome (GO:0005840);; Cellular Component: small ribosomal subunit (GO:0015935);; Molecular Function: structural constituent of ribosome (GO:0003735);	K02998|9e-90|rcu:RCOM_1264680|small subunit ribosomal protein SAe	40S ribosomal protein SA OS=Glycine max PE=2 SV=1	40S ribosomal protein SA GN=MTR_118s0011 OS=Medicago truncatula (Barrel medic) PE=3 SV=1	IPR001865: Ribosomal protein S2; IPR005707: Ribosomal protein S2, eukaryotic/archaeal; IPR023591: Ribosomal protein S2, flavodoxin-like domain	RecName: Full=40S ribosomal protein SA; AltName: Full=p40 >gi|2444420|gb|AAB82659.1| ribosome-associated protein p40 [Glycine max]	Medicago truncatula clone MTYF5_F6_F7_F81G-H-11 unknown mRNA
T1_Unigene_BMK.19148	781	312.653	0.997439	110.586	965	965	0	--	--	--	K02998|6e-62|vvi:100254883|small subunit ribosomal protein SAe	40S ribosomal protein SA OS=Cicer arietinum GN=RAP40 PE=2 SV=1	40S ribosomal protein SA GN=MTR_118s0011 OS=Medicago truncatula (Barrel medic) PE=3 SV=1	--	RecName: Full=40S ribosomal protein SA; AltName: Full=p40 >gi|3204099|emb|CAA07226.1| ribosome-associated protein p40 [Cicer arietinum]	Medicago truncatula clone MTYF5_F6_F7_F81G-H-11 unknown mRNA
T1_Unigene_BMK.19156	1245	228.737	0.998394	80.9453	1126	1126	0	--	--	Biological Process: protein phosphorylation (GO:0006468);; Molecular Function: ATP binding (GO:0005524);; Molecular Function: protein kinase activity (GO:0004672);; Molecular Function: protein serine/threonine kinase activity (GO:0004674);; Molecular Function: protein tyrosine kinase activity (GO:0004713);; Molecular Function: transferase activity transferring phosphorus-containing groups (GO:001…	--	Glycogen synthase kinase-3 homolog MsK-3 OS=Medicago sativa GN=MSK-3 PE=2 SV=2	Protein kinase, putative GN=MTR_7g110060 OS=Medicago truncatula (Barrel medic) PE=4 SV=1	IPR000719: Protein kinase, catalytic domain; IPR002290: Serine/threonine-protein kinase, catalytic domain; IPR008271: Serine/threonine-protein kinase, active site; IPR011009: Protein kinase-like domain; IPR017442: Serine/threonine-protein kinase-like domain; IPR020635: Tyrosine-protein kinase, catalytic domain	RecName: Full=Glycogen synthase kinase-3 homolog MsK-3	A.medicago MSK-3 mRNA for protein kinase
T1_Unigene_BMK.19157	509	203.139	0.996071	71.7406	408	408	0	--	--	Biological Process: protein phosphorylation (GO:0006468);; Molecular Function: ATP binding (GO:0005524);; Molecular Function: ATP binding (GO:0005524);; Molecular Function: protein kinase activity (GO:0004672);; Molecular Function: transferase activity transferring phosphorus-containing groups (GO:0016772);	--	Glycogen synthase kinase-3 homolog MsK-3 OS=Medicago sativa GN=MSK-3 PE=2 SV=2	Putative uncharacterized protein OS=Medicago truncatula (Barrel medic) PE=2 SV=1	IPR000719: Protein kinase, catalytic domain; IPR011009: Protein kinase-like domain; IPR017441: Protein kinase, ATP binding site	protein kinase [Medicago sativa]	A.medicago MSK-3 mRNA for protein kinase
T1_Unigene_BMK.19160	728	224.749	0.989011	79.5418	647	647	0	--	--	Biological Process: copper ion transmembrane transport (GO:0035434);; Cellular Component: integral to membrane (GO:0016021);; Molecular Function: copper ion transmembrane transporter activity (GO:0005375);	K14686|1e-55|pop:POPTR_653794|solute carrier family 31 (copper transporter), member 1	Copper transporter 5.1 OS=Oryza sativa subsp. japonica GN=COPT5.1 PE=2 SV=1	Copper transporter GN=MTR_3g105330 OS=Medicago truncatula (Barrel medic) PE=4 SV=1	IPR007274: Ctr copper transporter	copper transporter [Populus trichocarpa] >gi|118484944|gb|ABK94337.1| unknown [Populus trichocarpa] >gi|222854491|gb|EEE92038.1| copper transporter [Populus trichocarpa]	Medicago truncatula clone mth2-33g10, complete sequence
T1_Unigene_BMK.19163	1170	217.932	0.984615	76.9546	1006	1006	0	--	--	Biological Process: metabolic process (GO:0008152);; Molecular Function: hydrolase activity (GO:0016787);; Molecular Function: phosphoglycolate phosphatase activity (GO:0008967);; Biological Process: metabolic process (GO:0008152);; Molecular Function: catalytic activity (GO:0003824);; Molecular Function: hydrolase activity (GO:0016787);	--	Haloacid dehalogenase-like hydrolase domain-containing protein 3 OS=Xenopus laevis GN=hdhd3 PE=2 SV=1	Phosphoglycolate phosphatase GN=MTR_7g090370 OS=Medicago truncatula (Barrel medic) PE=4 SV=1	IPR005833: Haloacid dehalogenase/epoxide hydrolase; IPR005834: Haloacid dehalogenase-like hydrolase; IPR006402: HAD-superfamily hydrolase, subfamily IA, variant 3; IPR006439: HAD-superfamily hydrolase, subfamily IA, variant 1; IPR011949: HAD-superfamily hydrolase, subfamily IA, REG-2-like; IPR023214: HAD-like domain	predicted protein [Populus trichocarpa] >gi|222854870|gb|EEE92417.1| predicted protein [Populus trichocarpa]	TSA: Arachis duranensis DurSNP_c2010.Ardu mRNA sequence
T1_Unigene_BMK.19173	2284	96.3682	0.992557	37.6182	960	960	0	--	--	Biological Process: translation (GO:0006412);; Cellular Component: intracellular (GO:0005622);; Cellular Component: large ribosomal subunit (GO:0015934);; Cellular Component: ribosome (GO:0005840);; Molecular Function: structural constituent of ribosome (GO:0003735);; Molecular Function: transferase activity (GO:0016740);; Molecular Function: RNA binding (GO:0003723);; Molecular Function: structu…	K02886|2e-88|vvi:4025024|large subunit ribosomal protein L2	50S ribosomal protein L2-B, chloroplastic OS=Coffea arabica GN=rpl2-B PE=3 SV=1	50S ribosomal protein L2 GN=MTR_3g035700 OS=Medicago truncatula (Barrel medic) PE=3 SV=1	IPR002171: Ribosomal protein L2; IPR005880: Ribosomal protein L2, bacterial-type; IPR008991: Translation protein SH3-like; IPR014722: Translation protein SH3-like, subgroup; IPR014726: Ribosomal protein L2, domain 3; IPR022669: Ribosomal protein L2, C-terminal; IPR022671: Ribosomal protein L2, conserved site	putative ribosomal protein L2 [Vitis vinifera]	M.truncatula DNA sequence from clone MTH2-41H13 on chromosome 3, complete sequence
T1_Unigene_BMK.19181	465	123.841	0.969892	43.6914	227	227	0	--	--	Biological Process: regulation of transcription DNA-dependent (GO:0006355);; Cellular Component: nucleus (GO:0005634);; Molecular Function: protein dimerization activity (GO:0046983);	--	Auxin-induced protein 22E OS=Vigna radiata var. radiata GN=AUX22E PE=2 SV=1	Auxin-induced protein GN=MTR_1g070830 OS=Medicago truncatula (Barrel medic) PE=2 SV=1	IPR003311: AUX/IAA protein; IPR011525: Aux/IAA-ARF-dimerisation	unknown [Medicago truncatula]	Medicago truncatula clone MTYFP_FQ_FR_FS1G-P-7 unknown mRNA
T1_Unigene_BMK.19185	1030	201.736	0.998058	71.6868	825	825	0	--	--	Molecular Function: hydrolase activity (GO:0016787);	K01061|1e-151|rcu:RCOM_1226380|carboxymethylenebutenolidase [EC:3.1.1.45]	Protein usf OS=Aquifex pyrophilus GN=usf PE=4 SV=1	Putative uncharacterized protein OS=Glycine max (Soybean) PE=2 SV=1	IPR002925: Dienelactone hydrolase	unknown [Glycine max]	Medicago truncatula clone MTYF5_F6_F7_F81G-K-13 unknown mRNA
T1_Unigene_BMK.19189	1471	288.122	0.99864	101.851	1674	1674	0	--	--	Biological Process: transmembrane transport (GO:0055085);; Biological Process: transport (GO:0006810);; Cellular Component: mitochondrial inner membrane (GO:0005743);; Molecular Function: binding (GO:0005488);; Molecular Function: transporter activity (GO:0005215);	K05863|0.0|rcu:RCOM_1173510| adenine nucleotide translocator)	ADP,ATP carrier protein 1, mitochondrial OS=Gossypium hirsutum GN=ANT1 PE=2 SV=1	Putative uncharacterized protein OS=Medicago truncatula (Barrel medic) PE=2 SV=1	IPR002067: Mitochondrial carrier protein; IPR002113: Adenine nucleotide translocator 1; IPR018108: Mitochondrial substrate/solute carrier; IPR023395: Mitochondrial carrier domain	unknown [Medicago truncatula]	Medicago truncatula clone MTYF9_FA_FB_FC1G-P-9 unknown mRNA
T1_Unigene_BMK.19209	1335	143.849	0.998502	50.4149	752	752	0	--	--	Biological Process: proteolysis (GO:0006508);; Molecular Function: ATP-dependent peptidase activity (GO:0004176);	--	Lon protease 2 OS=Myxococcus xanthus GN=lon2 PE=1 SV=3	Putative uncharacterized protein GN=VIT_18s0001g13260 OS=Vitis vinifera (Grape) PE=4 SV=1	IPR003111: Peptidase S16, lon N-terminal; IPR015947: PUA-like domain	PREDICTED: hypothetical protein [Vitis vinifera]	Glycine max cDNA, clone: GMFL01-19-M09
T1_Unigene_BMK.19275	1338	664.609	0.998505	234.921	3512	3512	0	--	--	Biological Process: cellular metabolic process (GO:0044237);; Molecular Function: coenzyme binding (GO:0050662);; Molecular Function: catalytic activity (GO:0003824);; Molecular Function: nucleotide binding (GO:0000166);	--	Uncharacterized protein At1g09340, chloroplastic OS=Arabidopsis thaliana GN=At1g09340 PE=1 SV=1	Putative uncharacterized protein OS=Glycine max (Soybean) PE=2 SV=1	IPR001509: NAD-dependent epimerase/dehydratase; IPR016040: NAD(P)-binding domain	unknown [Glycine max]	Glycine max cDNA, clone: GMFL01-05-A10
T1_Unigene_BMK.19279	1763	526.668	0.956892	184.889	3642	3642	0	--	--	Biological Process: translation (GO:0006412);; Cellular Component: intracellular (GO:0005622);; Cellular Component: ribosome (GO:0005840);; Cellular Component: small ribosomal subunit (GO:0015935);; Molecular Function: structural constituent of ribosome (GO:0003735);	K02998|1e-152|vvi:100254883|small subunit ribosomal protein SAe	40S ribosomal protein SA OS=Cicer arietinum GN=RAP40 PE=2 SV=1	40S ribosomal protein SA GN=MTR_3g095810 OS=Medicago truncatula (Barrel medic) PE=3 SV=1	IPR001865: Ribosomal protein S2; IPR005707: Ribosomal protein S2, eukaryotic/archaeal; IPR018130: Ribosomal protein S2, conserved site; IPR023591: Ribosomal protein S2, flavodoxin-like domain	unknown [Medicago truncatula]	Medicago truncatula clone MTYF5_F6_F7_F81G-H-11 unknown mRNA
T1_Unigene_BMK.19280	1010	553.017	0.99802	195.128	2202	2202	0	--	--	Molecular Function: zinc ion binding (GO:0008270);; Cellular Component: intracellular (GO:0005622);	--	Zinc finger protein 1 OS=Triticum aestivum PE=2 SV=1	Putative TFIIIA (Or kruppel)-like zinc finger protein GN=zpt2-1 OS=Medicago sativa (Alfalfa) PE=2 SV=1	IPR007087: Zinc finger, C2H2; IPR015880: Zinc finger, C2H2-like	putative TFIIIA (or kruppel)-like zinc finger protein [Medicago sativa subsp. x varia]	Medicago sativa mRNA for putative TFIIIA (or kruppel)-like zinc finger protein (zpt2-1 gene)
T1_Unigene_BMK.19292	1268	462.297	0.978707	167.212	2369	2367	2	--	--	Biological Process: lipid transport (GO:0006869);	--	36.4 kDa proline-rich protein OS=Solanum lycopersicum GN=TPRP-F1 PE=2 SV=1	Proline-rich protein GN=MTR_4g115360 OS=Medicago truncatula (Barrel medic) PE=4 SV=1	IPR003612: Plant lipid transfer protein/seed storage/trypsin-alpha amylase inhibitor; IPR013770: Plant lipid transfer protein/hydrophobic protein, helical domain; IPR016140: Bifunctional inhibitor/plant lipid transfer protein/seed storage	unknown [Medicago truncatula]	Medicago truncatula clone MTYF5_F6_F7_F81G-G-17 unknown mRNA
T1_Unigene_BMK.19300	815	382.834	0.977914	133.866	1219	1219	0	--	--	--	K02721|3e-56|pop:POPTR_830089|photosystem II PsbW protein	Photosystem II reaction center W protein, chloroplastic OS=Spinacia oleracea GN=psbW PE=1 SV=1	Putative uncharacterized protein OS=Medicago truncatula (Barrel medic) PE=2 SV=1	--	unknown [Medicago truncatula]	Medicago truncatula clone MTYF1_F2_F3_F41G-I-21 unknown mRNA
T1_Unigene_BMK.19326	892	731.533	0.973094	256.56	2557	2557	0	--	--	Biological Process: defense response to fungus (GO:0050832);; Biological Process: defense response to bacterium (GO:0042742);; Molecular Function: chitin binding (GO:0008061);	--	Pro-hevein OS=Hevea brasiliensis GN=HEV1 PE=1 SV=2	Putative uncharacterized protein OS=Glycine max (Soybean) PE=2 SV=1	IPR001002: Chitin-binding, type 1; IPR001153: Barwin; IPR009009: Barwin-related endoglucanase; IPR014733: Barwin-like endoglucanase; IPR018226: Barwin, conserved site; IPR018371: Chitin-binding, type 1, conserved site	unknown [Glycine max]	Soybean clone JCVI-FLGm-5I2 unknown mRNA
T1_Unigene_BMK.19361	653	378.542	0.996937	140.075	1022	1022	0	--	--	--	--	Extensin OS=Daucus carota PE=2 SV=1	Extensin-like protein (Fragment) GN=ext3 OS=Vigna unguiculata (Cowpea) PE=2 SV=1	--	extensin-like protein [Vigna unguiculata]	Lotus japonicus genomic DNA, chromosome 2, clone: LjB11M03, BM2030, complete sequence
T1_Unigene_BMK.19376	489	590.718	0.99591	204.257	1116	1116	0	--	--	Biological Process: translation (GO:0006412);; Cellular Component: ribosome (GO:0005840);; Cellular Component: small ribosomal subunit (GO:0015935);; Molecular Function: RNA binding (GO:0003723);; Molecular Function: structural constituent of ribosome (GO:0003735);	K02958|4e-94|vvi:100256302|small subunit ribosomal protein S15e	40S ribosomal protein S15-4 OS=Arabidopsis thaliana GN=RPS15D PE=2 SV=1	40S ribosomal protein S15-like protein GN=MTR_8g105110 OS=Medicago truncatula (Barrel medic) PE=3 SV=1	IPR002222: Ribosomal protein S19/S15; IPR005713: Ribosomal protein S19A/S15e; IPR020934: Ribosomal protein S19 conserved site; IPR023575: Ribosomal protein S19, superfamily	unknown [Glycine max]	Medicago truncatula clone mth2-115a17, complete sequence
T1_Unigene_BMK.19388	596	496.614	0.996644	176.147	1173	1173	0	--	--	Biological Process: translation (GO:0006412);; Cellular Component: intracellular (GO:0005622);; Cellular Component: ribosome (GO:0005840);; Molecular Function: structural constituent of ribosome (GO:0003735);	K02971|2e-45|ath:AT5G27700|small subunit ribosomal protein S21e	40S ribosomal protein S21-2 OS=Arabidopsis thaliana GN=RPS21C PE=3 SV=1	40S ribosomal protein S21 OS=Medicago truncatula (Barrel medic) PE=3 SV=1	IPR001931: Ribosomal protein S21e; IPR018279: Ribosomal protein S21e, conserved site	unknown [Medicago truncatula]	Medicago truncatula clone MTYF1_F2_F3_F41G-G-6 unknown mRNA
T1_Unigene_BMK.19408	616	353.302	0.996753	124.37	856	856	0	--	--	--	K07213|2e-37|pop:POPTR_228799|copper chaperone	Copper transport protein ATOX1 OS=Ovis aries GN=ATOX1 PE=3 SV=1	Copper chaperone GN=MTR_1g092670 OS=Medicago truncatula (Barrel medic) PE=4 SV=1	--	copper chaperone [Populus alba x Populus tremula var. glandulosa] >gi|118484492|gb|ABK94121.1| unknown [Populus trichocarpa] >gi|118485074|gb|ABK94400.1| unknown [Populus trichocarpa] >gi|118487941|gb|ABK95792.1| unknown [Populus trichocarpa] >gi|118488816|gb|ABK96218.1| unknown [Populus trichocarpa x Populus deltoides] >gi|118489538|gb|ABK96571.1| unknown [Populus trichocarpa x Populus deltoides]	Medicago truncatula clone mth2-41m14, complete sequence
T1_Unigene_BMK.19416	1817	1631.11	0.998899	577.439	11723	11723	0	--	--	Biological Process: spermidine biosynthetic process (GO:0008295);; Biological Process: spermine biosynthetic process (GO:0006597);; Molecular Function: adenosylmethionine decarboxylase activity (GO:0004014);	K01611|0.0|rcu:RCOM_1464770|S-adenosylmethionine decarboxylase [EC:4.1.1.50]	S-adenosylmethionine decarboxylase proenzyme OS=Vicia faba GN=SAMDC PE=2 SV=1	S-adenosylmethionine decarboxylase proenzyme GN=SAMDC OS=Medicago falcata (Sickle medic) PE=2 SV=1	IPR001985: S-adenosylmethionine decarboxylase; IPR016067: S-adenosylmethionine decarboxylase, core; IPR018166: S-adenosylmethionine decarboxylase, conserved site; IPR018167: S-adenosylmethionine decarboxylase subgroup	S-adenosylmethionine decarboxylase [Medicago sativa subsp. falcata]	Medicago sativa subsp. falcata S-adenosylmethionine decarboxylase (SAMDC) mRNA, complete cds
T1_Unigene_BMK.19418	655	178.571	0.996947	67.9106	497	497	0	--	--	--	--	Glycine-rich cell wall structural protein 1.8 OS=Phaseolus vulgaris PE=2 SV=1	Putative uncharacterized protein GN=MTR_5g030340 OS=Medicago truncatula (Barrel medic) PE=4 SV=1	--	RecName: Full=Glycine-rich cell wall structural protein 1.8; Short=GRP 1.8; Flags: Precursor >gi|21003|emb|CAA31932.1| unnamed protein product [Phaseolus vulgaris]	Medicago truncatula chromosome 5 clone mtf83-16f21, COMPLETE SEQUENCE
T1_Unigene_BMK.19426	887	93.9414	0.997745	33.6003	333	333	0	--	--	--	--	Probable serine/threonine-protein kinase DDB_G0288147 OS=Dictyostelium discoideum GN=DDB_G0288147 PE=3 SV=1	Polyadenylate-binding protein GN=MTR_3g092550 OS=Medicago truncatula (Barrel medic) PE=4 SV=1	IPR009818: Ataxin-2, C-terminal	unknown [Glycine max]	M.truncatula DNA sequence from clone MTH2-5K22 on chromosome 3, complete sequence
T1_Unigene_BMK.19431	737	981.054	0.997286	347.556	2862	2862	0	--	--	Biological Process: translation (GO:0006412);; Cellular Component: intracellular (GO:0005622);; Cellular Component: ribosome (GO:0005840);; Molecular Function: nucleotide binding (GO:0000166);; Molecular Function: structural constituent of ribosome (GO:0003735);	--	40S ribosomal protein S24-1 OS=Arabidopsis thaliana GN=RPS24A PE=2 SV=1	40S ribosomal protein S24 GN=MTR_1g081410 OS=Medicago truncatula (Barrel medic) PE=2 SV=1	IPR001976: Ribosomal protein S24e; IPR012677: Nucleotide-binding, alpha-beta plait; IPR012678: Ribosomal protein L23/L15e; IPR018098: Ribosomal S24e conserved site	unknown [Medicago truncatula]	Medicago truncatula clone MTYFP_FQ_FR_FS1G-K-24 unknown mRNA
T1_Unigene_BMK.19432	1155	937.506	0.998268	337.233	4352	4352	0	--	--	--	--	Uncharacterized protein Os08g0359500 OS=Oryza sativa subsp. japonica GN=Os08g0359500 PE=2 SV=1	RING finger protein 113A GN=MTR_7g108860 OS=Medicago truncatula (Barrel medic) PE=4 SV=1	IPR007052: CS-like domain; IPR008978: HSP20-like chaperone; IPR017447: CS domain	unknown [Medicago truncatula]	Medicago truncatula clone MTYF5_F6_F7_F81G-F-14 unknown mRNA
T1_Unigene_BMK.19433	1428	1050.98	0.995798	367.84	5869	5869	0	--	--	Molecular Function: nucleotide binding (GO:0000166);	--	Isoflavone reductase homolog OS=Solanum tuberosum PE=2 SV=1	Isoflavone reductase-like NAD(P)H-dependent oxidoreductase GN=IRL1 OS=Medicago sativa (Alfalfa) PE=2 SV=1	IPR008030: NmrA-like; IPR016040: NAD(P)-binding domain	isoflavone reductase-like NAD(P)H-dependent oxidoreductase [Medicago sativa]	Medicago sativa isoflavone reductase-like NAD(P)H-dependent oxidoreductase (IRL1) mRNA, complete cds
T1_Unigene_BMK.19434	986	106.12	0.997972	37.4883	413	413	0	--	--	Biological Process: cellular modified amino acid biosynthetic process (GO:0042398);; Molecular Function: chalcone isomerase activity (GO:0045430);; Biological Process: flavonoid biosynthetic process (GO:0009813);; Molecular Function: intramolecular lyase activity (GO:0016872);	K01859|2e-75|pop:POPTR_724846|chalcone isomerase [EC:5.5.1.6]	Chalcone--flavonone isomerase 1 OS=Medicago sativa GN=CHI1 PE=1 SV=1	Chalcone-flavonone isomerase GN=MTR_1g115820 OS=Medicago truncatula (Barrel medic) PE=4 SV=1	IPR003466: Chalcone isomerase, subgroup; IPR016087: Chalcone isomerase; IPR016088: Chalcone isomerase, 3-layer sandwich	RecName: Full=Chalcone--flavonone isomerase 1; Short=Chalcone isomerase 1 >gi|10120519|pdb|1EYP|A Chain A, Chalcone Isomerase >gi|10120520|pdb|1EYP|B Chain B, Chalcone Isomerase >gi|10120521|pdb|1EYQ|A Chain A, Chalcone Isomerase And Naringenin >gi|10120522|pdb|1EYQ|B Chain B, Chalcone Isomerase And Naringenin >gi|17943382|pdb|1JEP|A Chain A, Chalcone Isomerase Complexed With 4'-Hydroxyflavanone …	Medicago sativa (cultivar Iroquois) chalcone isomerase (MsCHI-1) mRNA, complete cds
T1_Unigene_BMK.19437	710	92.7549	0.997183	32.2704	256	256	0	--	--	Biological Process: cell redox homeostasis (GO:0045454);; Molecular Function: electron carrier activity (GO:0009055);; Molecular Function: protein disulfide oxidoreductase activity (GO:0015035);; Biological Process: cell redox homeostasis (GO:0045454);; Biological Process: glycerol ether metabolic process (GO:0006662);	K03671|6e-57|vvi:100252624|thioredoxin 1	Thioredoxin H2 OS=Arabidopsis thaliana GN=TRX2 PE=2 SV=2	Thioredoxin OS=Medicago truncatula (Barrel medic) PE=2 SV=1	IPR005746: Thioredoxin; IPR012336: Thioredoxin-like fold; IPR013766: Thioredoxin domain; IPR017937: Thioredoxin, conserved site	thioredoxin h4 [Medicago truncatula]	Medicago truncatula thioredoxin h4 mRNA, complete cds
T1_Unigene_BMK.19439	848	656.869	0.997642	231.138	2190	2190	0	--	--	Biological Process: translation (GO:0006412);; Cellular Component: intracellular (GO:0005622);; Cellular Component: ribosome (GO:0005840);; Molecular Function: structural constituent of ribosome (GO:0003735);	K02885|1e-131|pop:POPTR_728694|large subunit ribosomal protein L19e	60S ribosomal protein L19-1 OS=Arabidopsis thaliana GN=RPL19A PE=2 SV=1	Ribosomal protein L19 GN=MTR_1g087910 OS=Medicago truncatula (Barrel medic) PE=2 SV=1	IPR000196: Ribosomal protein L19/L19e; IPR015972: Ribosomal protein L19/L19e, domain 1; IPR015974: Ribosomal protein L19/L19e, domain 3; IPR023638: Ribosomal protein L19/L19e conserved site	unknown [Medicago truncatula]	Medicago truncatula clone MTYFP_FQ_FR_FS1G-N-14 unknown mRNA
T1_Unigene_BMK.19440	747	964.606	0.997323	337.392	2816	2816	0	--	--	Biological Process: translation (GO:0006412);; Cellular Component: intracellular (GO:0005622);; Cellular Component: ribosome (GO:0005840);; Molecular Function: structural constituent of ribosome (GO:0003735);	--	60S ribosomal protein L21-1 OS=Arabidopsis thaliana GN=RPL21A PE=2 SV=2	60S ribosomal protein L21 GN=MTR_118s0009 OS=Medicago truncatula (Barrel medic) PE=4 SV=1	IPR001147: Ribosomal protein L21e; IPR008991: Translation protein SH3-like; IPR018259: Ribosomal protein L21e, conserved site	unknown [Medicago truncatula]	Medicago truncatula clone MTYF1_F2_F3_F41G-D-13 unknown mRNA
T1_Unigene_BMK.19447	1588	3095.87	0.998741	1092.65	19387	19212	175	--	--	Molecular Function: protein dimerization activity (GO:0046983);; Molecular Function: O-methyltransferase activity (GO:0008171);; Molecular Function: methyltransferase activity (GO:0008168);	--	Eugenol O-methyltransferase OS=Ocimum basilicum GN=EOMT1 PE=1 SV=1	O-methyltransferase GN=MTR_5g074610 OS=Medicago truncatula (Barrel medic) PE=4 SV=1	IPR001077: O-methyltransferase, family 2; IPR011991: Winged helix-turn-helix transcription repressor DNA-binding; IPR012967: Plant methyltransferase dimerisation; IPR016461: O-methyltransferase, COMT, eukaryota	PREDICTED: hypothetical protein [Vitis vinifera]	Medicago truncatula clone mth2-15l24, complete sequence
T1_Unigene_BMK.19463	907	3486.2	0.997795	1228.92	12454	12454	0	--	--	Biological Process: photosynthesis (GO:0015979);; Cellular Component: oxygen evolving complex (GO:0009654);; Cellular Component: thylakoid membrane (GO:0042651);; Cellular Component: photosystem II (GO:0009523);	K03541|1e-72|pop:POPTR_674736|photosystem II 10kDa protein	Photosystem II 10 kDa polypeptide, chloroplastic OS=Solanum tuberosum GN=PSBR PE=2 SV=1	Photosystem II 10 kDa polypeptide GN=MTR_2g064650 OS=Medicago truncatula (Barrel medic) PE=4 SV=1	IPR006814: Photosystem II PsbR	10 kDa photosystem II polypeptide [Trifolium pratense]	Trifolium pratense 10 kDa photosystem II polypeptide mRNA, complete cds
T1_Unigene_BMK.19473	1129	1844.68	0.948627	650.916	8211	8211	0	--	--	--	--	Osmotin-like protein OSM34 OS=Arabidopsis thaliana GN=OSM34 PE=2 SV=2	Thaumatin-like protein PR-5b (Precursor; Fragment) OS=Cicer arietinum (Chickpea) PE=2 SV=1	IPR001938: Thaumatin, pathogenesis-related; IPR017949: Thaumatin, conserved site	thaumatin-like protein PR-5b [Cicer arietinum]	Medicago truncatula chromosome 5 clone mth2-182c4, COMPLETE SEQUENCE
T1_Unigene_BMK.19474	708	82.0551	0.997175	29.5805	234	234	0	--	--	--	--	--	RRNA intron-encoded homing endonuclease GN=MTR_5g051020 OS=Medicago truncatula (Barrel medic) PE=4 SV=1	--	--	Medicago truncatula chromosome 5 clone mte1-56j19, COMPLETE SEQUENCE
T1_Unigene_BMK.19496	1382	659.54	0.982634	231.91	3581	3581	0	[R]	General function prediction only	Molecular Function: nucleic acid binding (GO:0003676);; Molecular Function: nucleotide binding (GO:0000166);	--	30 kDa ribonucleoprotein, chloroplastic OS=Nicotiana plumbaginifolia PE=2 SV=1	30 kDa ribonucleoprotein GN=MTR_1g064230 OS=Medicago truncatula (Barrel medic) PE=4 SV=1	IPR000504: RNA recognition motif domain; IPR012677: Nucleotide-binding, alpha-beta plait	unknown [Medicago truncatula]	Medicago truncatula clone MTYFD_FE_FF_FG1G-G-1 unknown mRNA
T1_Unigene_BMK.19504	750	105.692	0.990667	37.7093	316	316	0	--	--	Biological Process: positive regulation of transcription elongation DNA-dependent (GO:0032786);; Biological Process: regulation of transcription DNA-dependent (GO:0006355);; Molecular Function: zinc ion binding (GO:0008270);; Cellular Component: nucleus (GO:0005634);	--	Transcription elongation factor SPT4 homolog 2 OS=Arabidopsis thaliana GN=At5g63670 PE=2 SV=1	Transcription elongation factor SPT4-like protein OS=Medicago truncatula (Barrel medic) PE=4 SV=1	IPR009287: Transcription initiation Spt4; IPR016046: Transcription initiation Spt4-like; IPR022800: Spt4/RpoE2 zinc finger	unknown [Glycine max]	M.truncatula DNA sequence from clone MTH2-28N4 on chromosome 3, complete sequence
T1_Unigene_BMK.19507	2005	743.039	0.999002	264.036	5915	5915	0	--	--	Molecular Function: nutrient reservoir activity (GO:0045735);	--	Convicilin OS=Pisum sativum GN=CVCA PE=1 SV=1	Convicilin (Precursor) GN=cvc OS=Pisum sativum (Garden pea) PE=2 SV=1	IPR006045: Cupin 1; IPR011051: Cupin, RmlC-type; IPR014710: RmlC-like jelly roll fold	RecName: Full=Convicilin; Flags: Precursor >gi|313670|emb|CAA29695.1| unnamed protein product [Pisum sativum]	Pisum sativum mRNA for convicilin (cvc gene)
T1_Unigene_BMK.19522	610	986.277	0.996721	349.196	2380	2380	0	--	--	Biological Process: photosynthesis (GO:0015979);; Cellular Component: integral to membrane (GO:0016021);; Molecular Function: manganese ion binding (GO:0030145);; Cellular Component: photosystem II (GO:0009523);	K02723|1e-51|pop:POPTR_726168|photosystem II PsbY protein	Photosystem II core complex proteins psbY, chloroplastic OS=Arabidopsis thaliana GN=PSBY PE=2 SV=1	Photosystem II core complex proteins psbY GN=MTR_3g086230 OS=Medicago truncatula (Barrel medic) PE=4 SV=1	IPR009388: Photosystem II PsbY	hypothetical protein POPTRDRAFT_726168 [Populus trichocarpa] >gi|118489255|gb|ABK96433.1| unknown [Populus trichocarpa x Populus deltoides] >gi|222864685|gb|EEF01816.1| hypothetical protein POPTRDRAFT_726168 [Populus trichocarpa]	Medicago truncatula clone mth2-2b2, complete sequence
T1_Unigene_BMK.19540	664	758.179	0.996988	267.691	1986	1986	0	--	--	--	--	--	Putative uncharacterized protein GN=MTR_3g117000 OS=Medicago truncatula (Barrel medic) PE=4 SV=1	--	hypothetical protein MtrDRAFT_AC158501g11v2 [Medicago truncatula]	M.truncatula DNA sequence from clone MTH2-116J14 on chromosome 3, complete sequence
T1_Unigene_BMK.19542	676	728.919	0.997041	254.995	1926	1926	0	--	--	Molecular Function: cysteine-type endopeptidase inhibitor activity (GO:0004869);	--	Cysteine proteinase inhibitor 5 OS=Arabidopsis thaliana GN=CYS5 PE=2 SV=2	Cysteine proteinase inhibitor GN=MTR_2g026040 OS=Medicago truncatula (Barrel medic) PE=4 SV=1	IPR000010: Proteinase inhibitor I25, cystatin; IPR020381: Proteinase inhibitor I25, cystatin, conserved region	cystatin-like protein [Citrus x paradisi]	Medicago truncatula clone mth2-36j11, complete sequence
T1_Unigene_BMK.19544	830	422.599	0.974699	149.562	1387	1387	0	--	--	--	K00417|1e-69|pop:POPTR_813950|ubiquinol-cytochrome c reductase subunit 7 [EC:1.10.2.2]	Cytochrome b-c1 complex subunit 7 OS=Solanum tuberosum PE=1 SV=1	Cytochrome b-c1 complex subunit GN=MTR_1g011880 OS=Medicago truncatula (Barrel medic) PE=2 SV=1	--	unknown [Medicago truncatula]	Medicago truncatula clone MTYF1_F2_F3_F41G-N-15 unknown mRNA
T1_Unigene_BMK.19549	1912	467.521	0.993201	165.659	3539	3539	0	--	--	Biological Process: oxidation-reduction process (GO:0055114);; Molecular Function: electron carrier activity (GO:0009055);; Molecular Function: heme binding (GO:0020037);; Molecular Function: oxidoreductase activity acting on paired donors with incorporation or reduction of molecular oxygen (GO:0016705);; Molecular Function: iron ion binding (GO:0005506);; Molecular Function: oxidoreductase activ…	--	Cytochrome P450 716B2 OS=Picea sitchensis GN=CYP716B2 PE=2 SV=1	Cytochrome P450 monoxygenase GN=cyp716A12 OS=Medicago truncatula (Barrel medic) PE=2 SV=1	IPR001128: Cytochrome P450; IPR002401: Cytochrome P450, E-class, group I; IPR017972: Cytochrome P450, conserved site	cytochrome P450 monooxygenase CYP716A12 [Medicago truncatula]	Medicago truncatula cytochrome P450 monooxygenase CYP716A12 (CYP716A12) mRNA, complete cds
T1_Unigene_BMK.19579	932	472.106	0.997854	167.38	1743	1743	0	--	--	--	K02138|1e-101|rcu:RCOM_0713220|F-type H+-transporting ATPase subunit d [EC:3.6.3.14]	ATP synthase subunit d, mitochondrial OS=Arabidopsis thaliana GN=At3g52300 PE=1 SV=3	ATP synthase subunit d GN=MTR_1g095830 OS=Medicago truncatula (Barrel medic) PE=4 SV=1	--	unknown [Glycine max]	Medicago truncatula clone mth2-85g12, complete sequence
T1_Unigene_BMK.19598	1317	278.441	0.91268	98.0625	1443	1443	0	--	--	Biological Process: transport (GO:0006810);; Molecular Function: binding (GO:0005488);; Molecular Function: binding (GO:0005488);; Molecular Function: transporter activity (GO:0005215);	K03098|8e-99|rcu:RCOM_0700620|outer membrane lipoprotein Blc	Outer membrane lipoprotein blc OS=Citrobacter freundii PE=3 SV=1	Temperature-induced lipocalin' GN=TIL' OS=Medicago truncatula (Barrel medic) PE=2 SV=1	IPR000566: Lipocalin/cytosolic fatty-acid binding protein domain; IPR002446: Lipocalin, bacterial; IPR011038: Calycin-like; IPR012674: Calycin; IPR022271: Lipocalin, ApoD type; IPR022272: Lipocalin conserved site	temperature-induced lipocalin' [Medicago truncatula]	Medicago truncatula temperature-induced lipocalin' (TIL') mRNA, complete cds
T1_Unigene_BMK.19619	323	74.1115	0.993808	26.0464	94	94	0	--	--	--	--	Lipoxygenase OS=Lens culinaris GN=LOX1.1 PE=2 SV=1	Lipoxygenase (Fragment) GN=lox8 OS=Glycine max (Soybean) PE=2 SV=1	--	lipoxygenase [Glycine max]	Medicago truncatula chromosome 8 clone mth2-123f14, complete sequence
T1_Unigene_BMK.19657	2300	327.474	0.97	115.066	2957	2957	0	--	--	Biological Process: isoprenoid biosynthetic process (GO:0008299);; Biological Process: metabolic process (GO:0008152);; Molecular Function: catalytic activity (GO:0003824);; Molecular Function: hydroxymethylglutaryl-CoA synthase activity (GO:0004421);	K01641|0.0|rcu:RCOM_1683050|hydroxymethylglutaryl-CoA synthase [EC:2.3.3.10]	Hydroxymethylglutaryl-CoA synthase OS=Arabidopsis thaliana GN=HMGS PE=2 SV=2	Hydroxymethylglutaryl-CoA synthase GN=MTR_5g011040 OS=Medicago truncatula (Barrel medic) PE=4 SV=1	IPR000590: Hydroxymethylglutaryl-coenzyme A synthase, active site; IPR010122: Hydroxymethylglutaryl-CoA synthase, eukaryotic; IPR013528: Hydroxymethylglutaryl-coenzyme A synthase, N-terminal; IPR013746: Hydroxymethylglutaryl-coenzyme A synthase C-terminal; IPR016038: Thiolase-like, subgroup; IPR016039: Thiolase-like	hydroxymethylglutaryl-CoA synthase, putative [Ricinus communis] >gi|223549591|gb|EEF51079.1| hydroxymethylglutaryl-CoA synthase, putative [Ricinus communis]	Medicago truncatula 3-hydroxy-3-methylglutaryl CoA synthase (HMGS) mRNA, complete cds
T1_Unigene_BMK.19659	1537	301.764	0.998699	107.726	1850	1850	0	--	--	Biological Process: cellular metabolic process (GO:0044237);; Biological Process: galactose metabolic process (GO:0006012);; Molecular Function: coenzyme binding (GO:0050662);; Molecular Function: racemase and epimerase activity acting on carbohydrates and derivatives (GO:0016857);; Biological Process: carbohydrate metabolic process (GO:0005975);; Molecular Function: UDP-glucose 4-epimerase activ…	K01784|0.0|pop:POPTR_817341|UDP-glucose 4-epimerase [EC:5.1.3.2]	UDP-glucose 4-epimerase OS=Pisum sativum GN=GALE PE=2 SV=1	Putative uncharacterized protein OS=Medicago truncatula (Barrel medic) PE=2 SV=1	IPR001509: NAD-dependent epimerase/dehydratase; IPR005886: UDP-glucose 4-epimerase; IPR008089: Nucleotide sugar epimerase; IPR016040: NAD(P)-binding domain	unknown [Medicago truncatula]	Medicago truncatula clone MTYFD_FE_FF_FG1G-A-10 unknown mRNA
T1_Unigene_BMK.19670	797	230.115	0.915935	80.6285	718	718	0	--	--	--	--	--	Putative uncharacterized protein GN=MTR_3g072170 OS=Medicago truncatula (Barrel medic) PE=4 SV=1	IPR007667: Hypoxia induced protein, domain	unknown [Glycine max]	Medicago truncatula clone mth2-164l16, complete sequence
T1_Unigene_BMK.19677	763	313.523	0.868938	113.195	965	965	0	--	--	Biological Process: translation (GO:0006412);; Cellular Component: intracellular (GO:0005622);; Cellular Component: ribosome (GO:0005840);; Molecular Function: structural constituent of ribosome (GO:0003735);	--	50S ribosomal protein L31, chloroplastic OS=Arabidopsis thaliana GN=RPL31 PE=1 SV=1	50S ribosomal protein L31 GN=MTR_124s0006 OS=Medicago truncatula (Barrel medic) PE=3 SV=1	IPR002150: Ribosomal protein L31	unknown [Medicago truncatula]	Medicago truncatula clone MTYF1_F2_F3_F41G-B-16 unknown mRNA
T1_Unigene_BMK.19681	1701	156.415	0.987654	55.089	1047	1047	0	--	--	--	--	Glucan endo-1,3-beta-glucosidase-like protein 3 OS=Arabidopsis thaliana GN=At5g08000 PE=1 SV=1	Glucan endo-1,3-beta-glucosidase GN=MTR_7g111600 OS=Medicago truncatula (Barrel medic) PE=4 SV=1	IPR012946: X8	hydrolase, hydrolyzing O-glycosyl compounds, putative [Ricinus communis] >gi|223548534|gb|EEF50025.1| hydrolase, hydrolyzing O-glycosyl compounds, putative [Ricinus communis]	TSA: Cajanus cajan cultivar Asha contig34398.Asha mRNA sequence
T1_Unigene_BMK.19688	1254	220.718	0.964912	77.7236	1089	1089	0	--	--	Molecular Function: ATP binding (GO:0005524);; Molecular Function: ATP-dependent helicase activity (GO:0008026);; Molecular Function: helicase activity (GO:0004386);; Molecular Function: nucleic acid binding (GO:0003676);	K03257|0.0|pop:POPTR_825619|translation initiation factor eIF-4A	Eukaryotic initiation factor 4A-8 OS=Nicotiana tabacum PE=2 SV=1	DEAD box RNA helicase OS=Pisum sativum (Garden pea) PE=2 SV=1	IPR000629: RNA helicase, ATP-dependent, DEAD-box, conserved site; IPR001650: Helicase, C-terminal; IPR011545: DNA/RNA helicase, DEAD/DEAH box type, N-terminal; IPR014001: DEAD-like helicase; IPR014014: RNA helicase, DEAD-box type, Q motif	DEAD box RNA helicase [Pisum sativum]	Pisum sativum DEAD box RNA helicase mRNA, complete cds
T1_Unigene_BMK.19689	785	133.236	0.997452	46.9732	412	412	0	--	--	Molecular Function: ATP binding (GO:0005524);; Molecular Function: helicase activity (GO:0004386);; Molecular Function: nucleic acid binding (GO:0003676);	K03257|5e-80|vvi:100249159|translation initiation factor eIF-4A	Eukaryotic initiation factor 4A-1 OS=Arabidopsis thaliana GN=TIF4A-1 PE=1 SV=1	Putative uncharacterized protein OS=Medicago truncatula (Barrel medic) PE=2 SV=1	IPR001650: Helicase, C-terminal	unknown [Medicago truncatula]	Medicago truncatula clone mth2-54n18, complete sequence
T1_Unigene_BMK.19696	772	208.127	0.997409	72.9216	629	629	0	--	--	--	K11088|5e-83|pop:POPTR_715635|small nuclear ribonucleoprotein D3	Small nuclear ribonucleoprotein Sm D3 OS=Drosophila melanogaster GN=SmD3 PE=1 SV=1	Small nuclear ribonucleoprotein Sm D3 GN=MTR_8g092200 OS=Medicago truncatula (Barrel medic) PE=4 SV=1	IPR001163: Like-Sm ribonucleoprotein (LSM) domain; IPR006649: Like-Sm ribonucleoprotein (LSM) domain, eukaryotic/archaea-type; IPR010920: Like-Sm ribonucleoprotein (LSM)-related domain	unknown [Glycine max]	Soybean clone JCVI-FLGm-2F1 unknown mRNA
T1_Unigene_BMK.19697	787	342.798	0.997459	120.66	1061	1061	0	--	--	Biological Process: photosynthesis (GO:0015979);; Cellular Component: photosystem I reaction center (GO:0009538);; Cellular Component: photosystem I (GO:0009522);	K02693|2e-61|rcu:RCOM_1723530|photosystem I subunit IV	Photosystem I reaction center subunit IV B, chloroplastic OS=Nicotiana sylvestris GN=PSAEB PE=1 SV=1	Photosystem I reaction center subunit IV A GN=MTR_7g099390 OS=Medicago truncatula (Barrel medic) PE=4 SV=1	IPR003375: Photosystem I PsaE, reaction centre subunit IV; IPR008990: Electron transport accessory protein-like domain	unknown [Medicago truncatula]	Medicago truncatula clone MTYF1_F2_F3_F41G-M-23 unknown mRNA
T1_Unigene_BMK.19715	428	118.168	0.948598	41.6133	199	199	0	--	--	--	K13195|8e-27|pop:POPTR_712972|cold-inducible RNA-binding protein	Glycine-rich RNA-binding protein GRP2A OS=Sinapis alba PE=2 SV=1	Glycine-rich RNA binding protein GN=MTR_4g070190 OS=Medicago truncatula (Barrel medic) PE=4 SV=1	--	glycine-rich RNA-binding protein [Ricinus communis]	Medicago truncatula clone mth2-10p20, complete sequence
T1_Unigene_BMK.19716	711	336.983	0.997187	119.963	953	953	0	--	--	Biological Process: translation (GO:0006412);; Cellular Component: intracellular (GO:0005622);; Cellular Component: ribosome (GO:0005840);; Molecular Function: structural constituent of ribosome (GO:0003735);	K02910|1e-69|rcu:RCOM_1048250|large subunit ribosomal protein L31e	60S ribosomal protein L31 OS=Nicotiana glutinosa GN=RPL31 PE=2 SV=1	60S ribosomal protein L31 GN=MTR_8g101980 OS=Medicago truncatula (Barrel medic) PE=4 SV=1	IPR000054: Ribosomal protein L31e; IPR020052: Ribosomal protein L31e, conserved site; IPR023621: Ribosomal protein L31e domain	unknown [Medicago truncatula]	Medicago truncatula clone MTYF1_F2_F3_F41G-J-11 unknown mRNA
T1_Unigene_BMK.19720	889	939.787	0.99775	328.301	3261	3261	0	--	--	Biological Process: electron transport chain (GO:0022900);; Molecular Function: 2 iron 2 sulfur cluster binding (GO:0051537);; Molecular Function: iron-sulfur cluster binding (GO:0051536);; Molecular Function: 2 iron 2 sulfur cluster binding (GO:0051537);; Molecular Function: electron carrier activity (GO:0009055);	K02639|2e-62|vvi:100249080|ferredoxin	Ferredoxin-1, chloroplastic OS=Pisum sativum GN=PETF PE=1 SV=2	Ferredoxin I GN=MTR_2g006290 OS=Medicago truncatula (Barrel medic) PE=4 SV=1	IPR001041: Ferredoxin; IPR006058: 2Fe-2S ferredoxin, iron-sulphur binding site; IPR010241: Ferredoxin [2Fe-2S], plant; IPR012675: Beta-grasp fold, ferredoxin-type	ferredoxin I [Trifolium pratense]	Medicago truncatula clone mth2-17i21, complete sequence
T1_Unigene_BMK.19721	838	201.249	0.997613	70.4892	660	660	0	--	--	Cellular Component: membrane (GO:0016020);; Molecular Function: electron carrier activity (GO:0009055);; Molecular Function: NADH dehydrogenase (ubiquinone) activity (GO:0008137);	K11352|3e-95|rcu:RCOM_1324640|NADH dehydrogenase (ubiquinone) 1 alpha subcomplex 12 [EC:1.6.5.3 1.6.99.3]	Probable NADH dehydrogenase [ubiquinone] 1 alpha subcomplex subunit 12 OS=Arabidopsis thaliana GN=At3g03100 PE=1 SV=1	Putative uncharacterized protein OS=Medicago truncatula (Barrel medic) PE=2 SV=1	IPR007763: NADH:ubiquinone oxidoreductase, 17.2kDa subunit	unknown [Medicago truncatula]	Medicago truncatula clone MTYFP_FQ_FR_FS1G-A-21 unknown mRNA
T1_Unigene_BMK.19726	1252	425.656	0.998403	149.762	2095	2095	0	--	--	Biological Process: oxidation-reduction process (GO:0055114);; Biological Process: protein metabolic process (GO:0019538);; Molecular Function: oxidoreductase activity acting on a sulfur group of donors disulfide as acceptor (GO:0016671);	K07304|1e-127|rcu:RCOM_1502430|peptide-methionine (S)-S-oxide reductase [EC:1.8.4.11]	Peptide methionine sulfoxide reductase OS=Lactuca sativa PE=2 SV=1	Putative uncharacterized protein OS=Medicago truncatula (Barrel medic) PE=2 SV=1	IPR002569: Peptide methionine sulphoxide reductase MsrA	unknown [Medicago truncatula]	Medicago truncatula clone MTYF9_FA_FB_FC1G-F-15 unknown mRNA
T1_Unigene_BMK.19730	749	285.179	0.99733	100.852	844	804	40	--	--	--	K08341|4e-76|pop:POPTR_732238|GABA(A) receptor-associated protein (autophagy-related protein 8)	Autophagy-related protein 8C OS=Oryza sativa subsp. japonica GN=ATG8C PE=2 SV=1	Putative uncharacterized protein OS=Medicago truncatula (Barrel medic) PE=2 SV=1	IPR004241: Autophagy protein Atg8 ubiquitin-like	unknown [Medicago truncatula]	Medicago truncatula clone MTYF1_F2_F3_F41G-M-13 unknown mRNA
T1_Unigene_BMK.19731	728	617.22	0.997253	216.373	1760	1760	0	--	--	Molecular Function: protein binding (GO:0005515);	K13113|9e-44|sbi:SORBI_04g026620|ubiquitin-like protein 5	Ubiquitin-like protein 5 OS=Arabidopsis thaliana GN=UBL5 PE=1 SV=1	Ubiquitin-like protein GN=MTR_3g084140 OS=Medicago truncatula (Barrel medic) PE=4 SV=1	IPR000626: Ubiquitin; IPR019955: Ubiquitin supergroup	ubiquitin-like protein 5 [Hordeum vulgare]	M.truncatula DNA sequence from clone MTH2-62F5 on chromosome 3, complete sequence
T1_Unigene_BMK.19736	371	127.981	0.93531	45.1118	187	187	0	--	--	Biological Process: nucleosome assembly (GO:0006334);; Cellular Component: nucleus (GO:0005634);; Molecular Function: DNA binding (GO:0003677);; Cellular Component: nucleosome (GO:0000786);; Molecular Function: DNA binding (GO:0003677);	K11251|1e-54|ath:AT1G54690|histone H2A	Probable histone H2AXb OS=Arabidopsis thaliana GN=At1g54690 PE=1 SV=1	Histone H2A GN=MTR_7g093910 OS=Medicago truncatula (Barrel medic) PE=3 SV=1	IPR002119: Histone H2A; IPR007125: Histone core; IPR009072: Histone-fold	unknown [Glycine max]	Medicago truncatula clone mth2-52e17, complete sequence
T1_Unigene_BMK.19744	970	339.578	0.995876	120.871	1310	1310	0	--	--	Cellular Component: integral to membrane (GO:0016021);; Cellular Component: endoplasmic reticulum (GO:0005783);	K13250|6e-92|vvi:100241257|translocon-associated protein subunit beta	Translocon-associated protein subunit beta OS=Bos taurus GN=SSR2 PE=2 SV=1	Translocon-associated protein subunit beta GN=MTR_7g083560 OS=Medicago truncatula (Barrel medic) PE=4 SV=1	IPR008856: Translocon-associated beta	unknown [Glycine max]	Medicago truncatula clone mth2-27f3, complete sequence
T1_Unigene_BMK.19752	783	220.424	0.908046	78.0695	683	683	0	--	--	Biological Process: translation (GO:0006412);; Cellular Component: intracellular (GO:0005622);; Cellular Component: ribosome (GO:0005840);; Molecular Function: structural constituent of ribosome (GO:0003735);	--	50S ribosomal protein L34, chloroplastic OS=Spinacia oleracea GN=RPL34 PE=1 SV=1	Ribosomal protein L34 GN=MTR_2g015790 OS=Medicago truncatula (Barrel medic) PE=3 SV=1	IPR000271: Ribosomal protein L34	unknown [Glycine max]	Soybean clone JCVI-FLGm-7F14 unknown mRNA
T1_Unigene_BMK.19775	723	74.4495	0.994467	26.6148	215	215	0	--	--	--	--	--	Putative uncharacterized protein OS=Glycine max (Soybean) PE=2 SV=1	--	unknown [Glycine max]	Soybean clone JCVI-FLGm-3O5 unknown mRNA
T1_Unigene_BMK.19776	2170	515.793	0.999078	181.474	4400	4400	0	--	--	Molecular Function: intramolecular transferase activity phosphotransferases (GO:0016868);; Biological Process: carbohydrate metabolic process (GO:0005975);; Molecular Function: magnesium ion binding (GO:0000287);	K01835|0.0|rcu:RCOM_0628900|phosphoglucomutase [EC:5.4.2.2]	Phosphoglucomutase, cytoplasmic OS=Pisum sativum GN=PGM1 PE=2 SV=1	Phosphoglucomutase GN=MTR_8g104540 OS=Medicago truncatula (Barrel medic) PE=3 SV=1	IPR005841: Alpha-D-phosphohexomutase superfamily; IPR005843: Alpha-D-phosphohexomutase, C-terminal; IPR005844: Alpha-D-phosphohexomutase, alpha/beta/alpha domain I; IPR005845: Alpha-D-phosphohexomutase, alpha/beta/alpha domain II; IPR005846: Alpha-D-phosphohexomutase, alpha/beta/alpha domain III; IPR016055: Alpha-D-phosphohexomutase, alpha/beta/alpha I/II/III; IPR016066: Alpha-D-phosphohexomutase…	RecName: Full=Phosphoglucomutase, cytoplasmic; Short=PGM; AltName: Full=Glucose phosphomutase >gi|6272281|emb|CAB60127.1| cytosolic phosphoglucomutase [Pisum sativum]	Pisum sativum partial mRNA for cytosolic phosphoglucomutase (pgm gene)
T1_Unigene_BMK.19784	888	192.563	0.997748	68.1328	676	676	0	--	--	Biological Process: glycine catabolic process (GO:0006546);; Biological Process: glycine decarboxylation via glycine cleavage system (GO:0019464);; Cellular Component: glycine cleavage complex (GO:0005960);	K02437|6e-88|vvi:100252595|glycine cleavage system H protein	Glycine cleavage system H protein, mitochondrial OS=Flaveria pringlei GN=GDCSH PE=2 SV=1	Glycine cleavage system H protein OS=Medicago truncatula (Barrel medic) PE=3 SV=1	IPR002930: Glycine cleavage H-protein; IPR003016: 2-oxo acid dehydrogenase, lipoyl-binding site; IPR011053: Single hybrid motif; IPR017453: Glycine cleavage H-protein, subgroup	2-oxo acid dehydrogenase, lipoyl-binding site [Medicago truncatula]	Medicago truncatula chromosome 2 clone mth2-138b18, complete sequence
T1_Unigene_BMK.19792	2070	176.253	0.992271	61.8717	1431	1431	0	--	--	--	--	Eukaryotic translation initiation factor 3 subunit L OS=Nematostella vectensis GN=v1g169424 PE=3 SV=1	Eukaryotic translation initiation factor 3 subunit L GN=MTR_040s0016 OS=Medicago truncatula (Barrel medic) PE=4 SV=1	IPR019382: Translation initiation factor 3 complex, subunit L	PREDICTED: hypothetical protein [Vitis vinifera]	TSA: Arachis hypogaea CL182Contig1.Arhy mRNA sequence
T1_Unigene_BMK.19797	565	1401.65	0.99646	492.646	3110	3110	0	--	--	Cellular Component: extracellular region (GO:0005576);; Molecular Function: serine-type endopeptidase inhibitor activity (GO:0004867);	--	Seed trypsin/chymotrypsin inhibitor TI5-72 OS=Pisum sativum GN=TI572 PE=2 SV=1	Serine proteinase inhibitor OS=Medicago sativa (Alfalfa) PE=3 SV=1	IPR000877: Proteinase inhibitor I12, Bowman-Birk	serine proteinase inhibitor [Medicago sativa]	M.sativa ATI 18 mRNA for serine proteinase inhibitor
T1_Unigene_BMK.19800	959	263.721	0.997914	92.8597	995	995	0	--	--	Biological Process: lipid transport (GO:0006869);	--	14 kDa proline-rich protein DC2.15 OS=Daucus carota PE=2 SV=1	14 kDa proline-rich protein DC2.15 GN=MTR_1g012710 OS=Medicago truncatula (Barrel medic) PE=4 SV=1	IPR003612: Plant lipid transfer protein/seed storage/trypsin-alpha amylase inhibitor; IPR013770: Plant lipid transfer protein/hydrophobic protein, helical domain; IPR016140: Bifunctional inhibitor/plant lipid transfer protein/seed storage	bimodular protein [Medicago sativa]	Medicago sativa subsp. falcata bimodular protein (corC) mRNA, complete cds
T1_Unigene_BMK.19807	408	1464.73	0.995098	544.238	2481	2481	0	--	--	--	--	Probable zinc transporter protein DDB_G0282067 OS=Dictyostelium discoideum GN=DDB_G0282067 PE=2 SV=1	Putative uncharacterized protein OS=Glycine max (Soybean) PE=4 SV=1	--	unknown [Glycine max]	Arabidopsis thaliana dehydrin family protein (AT1G54410) mRNA, complete cds
T1_Unigene_BMK.19814	773	193.551	0.997413	68.3117	590	590	0	--	--	Biological Process: ribosome biogenesis (GO:0042254);; Cellular Component: nucleolus (GO:0005730);; Cellular Component: ribonucleoprotein complex (GO:0030529);; Molecular Function: RNA binding (GO:0003723);	K12845|6e-80|rcu:RCOM_0222550|U4/U6 small nuclear ribonucleoprotein SNU13	NHP2-like protein 1 OS=Xenopus tropicalis GN=nhp2l1 PE=2 SV=1	13 kDa ribonucleoprotein-associated protein GN=MTR_4g114330 OS=Medicago truncatula (Barrel medic) PE=2 SV=1	IPR002415: H/ACA ribonucleoprotein complex, subunit Nhp2, eukaryote; IPR004037: Ribosomal protein L7Ae conserved site; IPR004038: Ribosomal protein L7Ae/L30e/S12e/Gadd45; IPR018492: Ribosomal protein L7Ae/L8/Nhp2 family	unknown [Medicago truncatula]	Medicago truncatula clone MTYFD_FE_FF_FG1G-E-15 unknown mRNA
T1_Unigene_BMK.19817	554	76.3827	0.99639	26.8177	166	166	0	--	--	--	--	Snakin-1 OS=Solanum tuberosum GN=SN1 PE=1 SV=1	Putative uncharacterized protein OS=Glycine max (Soybean) PE=4 SV=1	IPR003854: Gibberellin regulated protein	unknown [Glycine max]	Soybean clone JCVI-FLGm-10D22 unknown mRNA
T1_Unigene_BMK.19827	1002	4573.37	0.998004	1606.26	17983	17983	0	--	--	--	--	--	ATP synthase subunit alpha GN=MTR_1g006010 OS=Medicago truncatula (Barrel medic) PE=3 SV=1	--	hypothetical protein ZeamMp158 [Zea mays subsp. mays] >gi|40795104|gb|AAR91148.1| hypothetical protein [Zea mays]	Medicago truncatula clone mth2-7h6, complete sequence
T1_Unigene_BMK.19833	1856	1396.65	0.998922	493.937	10243	10243	0	--	--	Biological Process: glutamine biosynthetic process (GO:0006542);; Biological Process: nitrogen compound metabolic process (GO:0006807);; Molecular Function: catalytic activity (GO:0003824);; Molecular Function: glutamate-ammonia ligase activity (GO:0004356);	K01915|0.0|rcu:RCOM_0678350|glutamine synthetase [EC:6.3.1.2]	Glutamine synthetase leaf isozyme, chloroplastic OS=Medicago sativa GN=GS2 PE=2 SV=1	Glutamine synthetase GN=MTR_2g021250 OS=Medicago truncatula (Barrel medic) PE=3 SV=1	IPR008146: Glutamine synthetase, catalytic domain; IPR008147: Glutamine synthetase, beta-Grasp; IPR014746: Glutamine synthetase/guanido kinase, catalytic domain	RecName: Full=Glutamine synthetase leaf isozyme, chloroplastic; AltName: Full=GS2; AltName: Full=Glutamate--ammonia ligase; Flags: Precursor >gi|4731322|gb|AAD28443.1|AF124244_1 glutamine synthetase precursor [Medicago sativa]	Medicago sativa glutamine synthetase precursor (gln) mRNA, nuclear gene encoding chloroplast protein, complete cds
T1_Unigene_BMK.19836	2260	247.637	0.999115	88.9851	2247	2247	0	--	--	Molecular Function: metal ion binding (GO:0046872);; Biological Process: metal ion transport (GO:0030001);	--	Uncharacterized protein DDB_G0283357 OS=Dictyostelium discoideum GN=DDB_G0283357 PE=4 SV=1	Heavy metal-associated domain containing protein expressed GN=MTR_1g082650 OS=Medicago truncatula (Barrel medic) PE=4 SV=1	IPR006121: Heavy metal-associated domain, HMA	chloroplast-targeted copper chaperone, putative [Ricinus communis] >gi|223548310|gb|EEF49801.1| chloroplast-targeted copper chaperone, putative [Ricinus communis]	Medicago truncatula clone mth2-15n1, complete sequence
T1_Unigene_BMK.19842	829	189.568	0.972256	67.3678	624	624	0	--	--	Molecular Function: protein binding (GO:0005515);	--	Probable ADP-ribosylation factor GTPase-activating protein AGD13 OS=Arabidopsis thaliana GN=AGD13 PE=2 SV=1	ADP-ribosylation factor GTPase-activating protein AGD12 GN=MTR_1g031650 OS=Medicago truncatula (Barrel medic) PE=4 SV=1	IPR000008: C2 calcium-dependent membrane targeting; IPR008973: C2 calcium/lipid-binding domain, CaLB; IPR018029: C2 membrane targeting protein	unknown [Glycine max]	Medicago truncatula clone mth2-190c4, complete sequence
T1_Unigene_BMK.19850	1165	74.394	0.995708	26.2738	342	342	0	--	--	Cellular Component: membrane (GO:0016020);	--	Protein YIPF1 homolog OS=Dictyostelium discoideum GN=yipf1 PE=3 SV=1	Protein YIPF2 GN=MTR_7g113620 OS=Medicago truncatula (Barrel medic) PE=4 SV=1	IPR006977: Yip1 domain	unknown [Glycine max]	Glycine max cDNA, clone: GMFL01-01-L21
T1_Unigene_BMK.19862	994	2993.27	0.997988	1058.78	11759	11759	0	--	--	--	--	Translationally-controlled tumor protein homolog OS=Medicago sativa GN=TCTP PE=2 SV=2	Putative uncharacterized protein OS=Medicago truncatula (Barrel medic) PE=2 SV=1	IPR011057: Mss4-like; IPR011323: Mss4/translationally controlled tumour-associated TCTP; IPR018103: Translationally controlled tumour protein, conserved site; IPR018105: Translationally controlled tumour protein	RecName: Full=Translationally-controlled tumor protein homolog; Short=TCTP >gi|1419685|emb|CAA67207.1| TCTP-like protein [Medicago sativa]	M.sativa mRNA for translationally controlled tumor protein (partial)
T1_Unigene_BMK.19863	660	293.308	0.99697	106.044	782	782	0	--	--	Biological Process: photosynthesis (GO:0015979);; Cellular Component: membrane (GO:0016020);; Cellular Component: photosystem II (GO:0009523);	--	--	Ultraviolet-B-repressible protein GN=MTR_3g104950 OS=Medicago truncatula (Barrel medic) PE=4 SV=1	IPR009518: Photosystem II PsbX	unknown [Glycine max]	M.truncatula DNA sequence from clone MTH2-3K5 on chromosome 3, complete sequence
T1_Unigene_BMK.19866	1006	283.277	0.952286	102.667	1154	1154	0	--	--	Biological Process: electron transport chain (GO:0022900);; Molecular Function: 2 iron 2 sulfur cluster binding (GO:0051537);; Molecular Function: iron-sulfur cluster binding (GO:0051536);; Molecular Function: 2 iron 2 sulfur cluster binding (GO:0051537);; Molecular Function: electron carrier activity (GO:0009055);	K02639|8e-68|vvi:100249080|ferredoxin	Ferredoxin-1, chloroplastic OS=Solanum lycopersicum GN=SEND33 PE=2 SV=1	Ferredoxin I GN=MTR_8g088720 OS=Medicago truncatula (Barrel medic) PE=4 SV=1	IPR001041: Ferredoxin; IPR006058: 2Fe-2S ferredoxin, iron-sulphur binding site; IPR010241: Ferredoxin [2Fe-2S], plant; IPR012675: Beta-grasp fold, ferredoxin-type	PREDICTED: hypothetical protein [Vitis vinifera]	Medicago truncatula clone mth2-28i16, complete sequence
T1_Unigene_BMK.19870	1098	1195.3	0.998179	416.688	5112	5112	0	--	--	Biological Process: oxidation-reduction process (GO:0055114);; Cellular Component: membrane (GO:0016020);; Cellular Component: thylakoid membrane (GO:0042651);; Molecular Function: 2 iron 2 sulfur cluster binding (GO:0051537);; Molecular Function: oxidoreductase activity acting on diphenols and related substances as donors (GO:0016679);; Molecular Function: oxidoreductase activity (GO:0016491);; …	K02636|1e-132|pop:POPTR_826333|cytochrome b6-f complex iron-sulfur subunit [EC:1.10.99.1]	Cytochrome b6-f complex iron-sulfur subunit, chloroplastic OS=Pisum sativum GN=petC PE=2 SV=1	Cytochrome b6-f complex iron-sulfur subunit GN=MTR_2g089510 OS=Medicago truncatula (Barrel medic) PE=2 SV=1	IPR005805: Rieske iron-sulphur protein, C-terminal; IPR014349: Rieske iron-sulphur protein; IPR014909: Cytochrome b6-f complex Fe-S subunit; IPR017941: Rieske [2Fe-2S] iron-sulphur domain	unknown [Medicago truncatula]	Medicago truncatula clone MTYF1_F2_F3_F41G-C-6 unknown mRNA
T1_Unigene_BMK.19878	1315	373.699	0.989354	132.378	1945	1945	0	--	--	Biological Process: proteolysis (GO:0006508);; Molecular Function: cysteine-type peptidase activity (GO:0008234);; Biological Process: proteolysis (GO:0006508);; Molecular Function: cysteine-type endopeptidase activity (GO:0004197);; Molecular Function: cysteine-type peptidase activity (GO:0008234);	--	Xylem cysteine proteinase 2 OS=Arabidopsis thaliana GN=XCP2 PE=1 SV=2	Cysteine proteinase GN=MTR_3g116080 OS=Medicago truncatula (Barrel medic) PE=3 SV=1	IPR000169: Peptidase, cysteine peptidase active site; IPR000668: Peptidase C1A, papain C-terminal; IPR013128: Peptidase C1A, papain; IPR013201: Proteinase inhibitor I29, cathepsin propeptide	cysteine protease 14 [Trifolium repens]	Trifolium repens cysteine protease 14 mRNA, complete cds
T1_Unigene_BMK.19884	710	255.699	0.991549	90.6344	719	719	0	--	--	--	--	--	Putative uncharacterized protein OS=Medicago truncatula (Barrel medic) PE=4 SV=1	--	unknown [Medicago truncatula]	Medicago truncatula clone MTYFP_FQ_FR_FS1G-J-23 unknown mRNA
T1_Unigene_BMK.19892	1113	393.076	0.978437	138.713	1725	1725	0	--	--	Biological Process: oxidation-reduction process (GO:0055114);; Molecular Function: NAD binding (GO:0051287);; Molecular Function: oxidoreductase activity (GO:0016491);	K03943|1e-164|vvi:100242595|NADH dehydrogenase (ubiquinone) flavoprotein 2 [EC:1.6.5.3 1.6.99.3]	NADH-ubiquinone oxidoreductase 24 kDa subunit, mitochondrial OS=Arabidopsis thaliana GN=At4g02580 PE=1 SV=3	NADH-ubiquinone oxidoreductase 24 kDa subunit GN=MTR_2g104110 OS=Medicago truncatula (Barrel medic) PE=4 SV=1	IPR002023: NADH:ubiquinone oxidoreductase, 24kDa subunit; IPR012336: Thioredoxin-like fold	unknown [Glycine max]	TSA: Cajanus cajan cultivar Asha contig19672.Asha mRNA sequence
T1_Unigene_BMK.19920	381	173.147	0.994751	61.7808	263	263	0	--	--	--	--	--	--	--	--	Medicago truncatula clone mth2-69m2, complete sequence
T1_Unigene_BMK.19930	603	78.2819	0.898839	31.0207	209	209	0	--	--	--	--	Extensin-3 OS=Arabidopsis thaliana GN=EXT3 PE=2 SV=2	Putative uncharacterized protein GN=MTR_1g099150 OS=Medicago truncatula (Barrel medic) PE=4 SV=1	--	extensin [Pisum sativum]	Medicago truncatula clone mth2-88p11, complete sequence
T1_Unigene_BMK.19932	322	266.41	0.993789	96.7266	348	348	0	--	--	--	--	Non-specific lipid-transfer protein 1 OS=Lens culinaris PE=3 SV=1	Non-specific lipid-transfer protein GN=MTR_4g029390 OS=Medicago truncatula (Barrel medic) PE=3 SV=1	--	RecName: Full=Non-specific lipid-transfer protein 1; Short=LTP1; Flags: Precursor >gi|60735408|gb|AAX35806.1| lipid transfer protein 1 precursor [Lens culinaris]	Medicago truncatula clone mth2-8e1, complete sequence
T1_Unigene_BMK.19939	992	359.832	0.930444	127.032	1408	1408	0	--	--	Biological Process: lipid transport (GO:0006869);	--	14 kDa proline-rich protein DC2.15 OS=Daucus carota PE=2 SV=1	Proline-rich protein GN=MTR_3g106740 OS=Medicago truncatula (Barrel medic) PE=2 SV=1	IPR003612: Plant lipid transfer protein/seed storage/trypsin-alpha amylase inhibitor; IPR013770: Plant lipid transfer protein/hydrophobic protein, helical domain; IPR016140: Bifunctional inhibitor/plant lipid transfer protein/seed storage	unknown [Medicago truncatula]	Medicago truncatula clone MTYFP_FQ_FR_FS1G-O-3 unknown mRNA
T1_Unigene_BMK.19942	1281	915.158	0.998439	322.717	4619	4618	1	--	--	Biological Process: translation (GO:0006412);; Cellular Component: intracellular (GO:0005622);; Cellular Component: ribosome (GO:0005840);; Molecular Function: 5S rRNA binding (GO:0008097);; Molecular Function: structural constituent of ribosome (GO:0003735);	K02932|0.0|pop:POPTR_827713|large subunit ribosomal protein L5e	60S ribosomal protein L5-2 OS=Arabidopsis thaliana GN=RPL5B PE=2 SV=3	60S ribosomal protein L5 GN=MTR_3g118030 OS=Medicago truncatula (Barrel medic) PE=3 SV=1	IPR005484: Ribosomal protein L18/L5; IPR005485: Ribosomal protein L5, eukaryotic/archaeal	unknown [Medicago truncatula]	Medicago truncatula clone MTYFD_FE_FF_FG1G-J-20 unknown mRNA
T1_Unigene_BMK.19955	1179	407.489	0.824427	144.308	1901	1901	0	--	--	Molecular Function: heme binding (GO:0020037);	--	Cytochrome b5 isoform 1 OS=Arabidopsis thaliana GN=At5g53560 PE=1 SV=2	YSL transporter GN=MTR_3g092090 OS=Medicago truncatula (Barrel medic) PE=4 SV=1	IPR001199: Cytochrome b5; IPR018506: Cytochrome b5, heme-binding site	unknown [Glycine max]	M.truncatula DNA sequence from clone MTH2-14N23 on chromosome 3, complete sequence
T1_Unigene_BMK.19956	1051	82.3539	0.998097	29.0385	341	341	0	--	--	Cellular Component: membrane (GO:0016020);	--	Transmembrane and coiled-coil domains protein 1 OS=Rattus norvegicus GN=Tmco1 PE=2 SV=1	Transmembrane and coiled-coil domain-containing protein GN=MTR_7g085050 OS=Medicago truncatula (Barrel medic) PE=2 SV=1	IPR002809: Protein of unknown function DUF106, transmembrane; IPR008559: Uncharacterised conserved protein UCP023322, transmembrane eukaryotic	unknown [Medicago truncatula]	Medicago truncatula clone MTYF1_F2_F3_F41G-L-1 unknown mRNA
T1_Unigene_BMK.19958	2030	585.211	0.996552	206.643	4687	4687	0	--	--	Biological Process: oxidation-reduction process (GO:0055114);; Molecular Function: oxidoreductase activity acting on the aldehyde or oxo group of donors NAD or NADP as acceptor (GO:0016620);; Molecular Function: oxidoreductase activity (GO:0016491);; Biological Process: metabolic process (GO:0008152);	K00131|0.0|vvi:100260378|glyceraldehyde-3-phosphate dehydrogenase (NADP) [EC:1.2.1.9]	NADP-dependent glyceraldehyde-3-phosphate dehydrogenase OS=Pisum sativum GN=GAPN PE=1 SV=1	NADP-dependent glyceraldehyde-3-phosphate dehydrogenase GN=MTR_4g131180 OS=Medicago truncatula (Barrel medic) PE=3 SV=1	IPR015590: Aldehyde dehydrogenase domain; IPR016160: Aldehyde dehydrogenase, conserved site; IPR016161: Aldehyde/histidinol dehydrogenase; IPR016162: Aldehyde dehydrogenase, N-terminal; IPR016163: Aldehyde dehydrogenase, C-terminal	unknown [Medicago truncatula]	Medicago truncatula clone MTYFL_FM_FN_FO1G-B-18 unknown mRNA
T1_Unigene_BMK.19964	882	202.44	0.997732	71.742	707	707	0	--	--	Biological Process: cell redox homeostasis (GO:0045454);; Molecular Function: electron carrier activity (GO:0009055);; Molecular Function: protein disulfide oxidoreductase activity (GO:0015035);; Biological Process: cell redox homeostasis (GO:0045454);; Biological Process: glycerol ether metabolic process (GO:0006662);	--	Thioredoxin M4, chloroplastic OS=Arabidopsis thaliana GN=At3g15360 PE=1 SV=2	Putative thioredoxin m2 GN=trxm2 OS=Pisum sativum (Garden pea) PE=2 SV=1	IPR005746: Thioredoxin; IPR012336: Thioredoxin-like fold; IPR013766: Thioredoxin domain; IPR017937: Thioredoxin, conserved site	putative thioredoxin m2 [Pisum sativum]	Pisum sativum chloroplast mRNA for putative cloroplast thioredoxin m2 (trxm2 gene)
T1_Unigene_BMK.19965	641	467.471	0.99688	164.618	1179	1179	0	--	--	Biological Process: translation (GO:0006412);; Cellular Component: intracellular (GO:0005622);; Cellular Component: ribosome (GO:0005840);; Molecular Function: structural constituent of ribosome (GO:0003735);	--	60S ribosomal protein L35 OS=Euphorbia esula GN=RPL35 PE=2 SV=1	Predicted protein GN=POPTRDRAFT_724828 OS=Populus trichocarpa (Western balsam poplar) PE=2 SV=1	IPR001854: Ribosomal protein L29	predicted protein [Populus trichocarpa] >gi|118483689|gb|ABK93738.1| unknown [Populus trichocarpa] >gi|118485344|gb|ABK94531.1| unknown [Populus trichocarpa] >gi|222864292|gb|EEF01423.1| predicted protein [Populus trichocarpa]	Medicago truncatula clone mth2-30a2, complete sequence
T1_Unigene_BMK.19968	951	262.292	0.997897	92.4174	982	982	0	--	--	Biological Process: translation (GO:0006412);; Cellular Component: ribosome (GO:0005840);; Molecular Function: rRNA binding (GO:0019843);; Molecular Function: structural constituent of ribosome (GO:0003735);	--	30S ribosomal protein S6 alpha, chloroplastic OS=Arabidopsis thaliana GN=RPS6 PE=1 SV=1	Putative uncharacterized protein OS=Glycine max (Soybean) PE=2 SV=1	IPR000529: Ribosomal protein S6; IPR014717: Translation elongation factor EF1B/ribosomal protein S6; IPR020814: Ribosomal protein S6, plastid/chloroplast	unknown [Glycine max]	Medicago truncatula clone MTYFP_FQ_FR_FS1G-L-9 mRNA sequence
T1_Unigene_BMK.19975	1185	73.2008	0.998312	25.9059	343	343	0	--	--	Biological Process: metal ion transport (GO:0030001);; Biological Process: transmembrane transport (GO:0055085);; Biological Process: zinc ion transmembrane transport (GO:0071577);; Cellular Component: integral to membrane (GO:0016021);; Molecular Function: metal ion transmembrane transporter activity (GO:0046873);; Cellular Component: membrane (GO:0016020);; Molecular Function: zinc ion transmem…	K14709|0.0|rcu:RCOM_0797420|solute carrier family 39 (zinc transporter), member 1/2/3	Zinc transporter 4, chloroplastic OS=Arabidopsis thaliana GN=ZIP4 PE=2 SV=1	Cytochrome c oxidase subunit GN=MTR_3g104400 OS=Medicago truncatula (Barrel medic) PE=4 SV=1	IPR003689: Zinc/iron permease; IPR004698: Zinc/iron permease, fungal/plant	zinc/iron transporter, putative [Ricinus communis] >gi|223544262|gb|EEF45783.1| zinc/iron transporter, putative [Ricinus communis]	Medicago truncatula clone mth2-10o11, complete sequence
T1_Unigene_BMK.19981	1290	69.769	0.99845	24.9073	359	359	0	--	--	--	--	Thylakoid lumenal protein At1g12250, chloroplastic OS=Arabidopsis thaliana GN=At1g12250 PE=1 SV=1	Thylakoid lumenal protein GN=MTR_5g012110 OS=Medicago truncatula (Barrel medic) PE=4 SV=1	IPR001646: Pentapeptide repeat	PREDICTED: hypothetical protein isoform 1 [Vitis vinifera] >gi|225426940|ref|XP_002265958.1| PREDICTED: hypothetical protein isoform 2 [Vitis vinifera] >gi|297741150|emb|CBI31881.3| unnamed protein product [Vitis vinifera]	Medicago truncatula chromosome 5 clone mth2-28m4, COMPLETE SEQUENCE
T1_Unigene_BMK.19984	594	198.978	0.996633	70.9671	471	471	0	--	--	--	--	--	Putative uncharacterized protein GN=MTR_4g075160 OS=Medicago truncatula (Barrel medic) PE=4 SV=1	--	conserved hypothetical protein [Ricinus communis] >gi|223551342|gb|EEF52828.1| conserved hypothetical protein [Ricinus communis]	Medicago truncatula clone mth2-173c10, complete sequence
T1_Unigene_BMK.19990	526	696.367	0.986692	243.487	1431	1431	0	--	--	Biological Process: translation (GO:0006412);; Cellular Component: intracellular (GO:0005622);; Cellular Component: ribosome (GO:0005840);; Molecular Function: structural constituent of ribosome (GO:0003735);	--	60S ribosomal protein L21-2 OS=Arabidopsis thaliana GN=RPL21E PE=2 SV=1	60S ribosomal protein L21 GN=MTR_118s0009 OS=Medicago truncatula (Barrel medic) PE=4 SV=1	IPR001147: Ribosomal protein L21e; IPR008991: Translation protein SH3-like; IPR018259: Ribosomal protein L21e, conserved site	unknown [Medicago truncatula]	Medicago truncatula clone MTYF1_F2_F3_F41G-D-13 unknown mRNA
T1_Unigene_BMK.20000	941	81.3369	0.969182	29.4846	310	310	0	--	--	--	K14488|2e-34|pop:POPTR_649290|SAUR family protein	Auxin-induced protein 15A OS=Glycine max PE=2 SV=1	Auxin-induced protein-like protein GN=MTR_4g072560 OS=Medicago truncatula (Barrel medic) PE=4 SV=1	--	SAUR family protein [Populus trichocarpa] >gi|222849402|gb|EEE86949.1| SAUR family protein [Populus trichocarpa]	Medicago truncatula clone mth2-18f6, complete sequence
T1_Unigene_BMK.20001	796	295.182	0.959799	103.892	924	924	0	--	--	Cellular Component: apoplast (GO:0048046);; Molecular Function: manganese ion binding (GO:0030145);; Molecular Function: nutrient reservoir activity (GO:0045735);	--	Germin-like protein 5-1 OS=Oryza sativa subsp. japonica GN=Os05g0277500 PE=2 SV=1	Germin-like protein GN=MTR_1g085140 OS=Medicago truncatula (Barrel medic) PE=4 SV=1	IPR001929: Germin; IPR006045: Cupin 1; IPR011051: Cupin, RmlC-type; IPR014710: RmlC-like jelly roll fold; IPR019780: Germin, manganese binding site	germin-like protein 19 [Glycine max]	Medicago truncatula clone MTYFP_FQ_FR_FS1G-M-5 unknown mRNA
T1_Unigene_BMK.20025	754	74.6671	0.997347	26.5888	224	224	0	--	--	Molecular Function: electron carrier activity (GO:0009055);; Molecular Function: copper ion binding (GO:0005507);	--	Early nodulin-like protein 1 OS=Arabidopsis thaliana GN=At2g25060 PE=1 SV=2	Early nodulin-like protein GN=MTR_3g105930 OS=Medicago truncatula (Barrel medic) PE=4 SV=1	IPR003245: Plastocyanin-like; IPR008972: Cupredoxin	Blue (type 1) copper domain [Medicago truncatula]	Medicago truncatula chromosome 7 clone mth2-81g19, complete sequence
T1_Unigene_BMK.20027	1667	101.535	0.9988	35.9718	670	670	0	--	--	Biological Process: protein modification process (GO:0006464);; Biological Process: protein neddylation (GO:0045116);; Molecular Function: acid-amino acid ligase activity (GO:0016881);; Molecular Function: small protein activating enzyme activity (GO:0008641);; Molecular Function: ATP binding (GO:0005524);; Molecular Function: acid-amino acid ligase activity (GO:0016881);; Molecular Function: cat…	K10686|0.0|vvi:100256207|ubiquitin-activating enzyme E1 C [EC:6.3.2.19]	NEDD8-activating enzyme E1 catalytic subunit OS=Arabidopsis thaliana GN=ECR1 PE=1 SV=2	NEDD8-activating enzyme E1 catalytic subunit GN=MTR_4g131690 OS=Medicago truncatula (Barrel medic) PE=4 SV=1	IPR000127: Ubiquitin-activating enzyme repeat; IPR000594: UBA/THIF-type NAD/FAD binding fold; IPR009036: Molybdenum cofactor biosynthesis, MoeB; IPR014929: E2 binding; IPR016040: NAD(P)-binding domain; IPR018074: Ubiquitin-activating enzyme, E1, active site; IPR019572: Ubiquitin-activating enzyme; IPR023318: Ubiquitin activating enzyme, alpha domain	PREDICTED: hypothetical protein [Vitis vinifera] >gi|297736997|emb|CBI26198.3| unnamed protein product [Vitis vinifera]	TSA: Cajanus cajan cultivar Asha contig27611.Asha mRNA sequence
T1_Unigene_BMK.20043	1261	334.175	0.998414	118.245	1666	1666	0	--	--	Cellular Component: integral to membrane (GO:0016021);	--	Bidirectional sugar transporter SWEET13 OS=Oryza sativa subsp. japonica GN=SWEET13 PE=2 SV=1	N3 like protein OS=Medicago truncatula (Barrel medic) PE=4 SV=1	IPR004316: RAG1-activating protein-1-related	N3 like protein [Medicago truncatula]	Medicago truncatula clone MTYF9_FA_FB_FC1G-D-22 unknown mRNA
T1_Unigene_BMK.20046	1291	233.414	0.998451	81.8047	1180	1180	0	--	--	Biological Process: transmembrane transport (GO:0055085);; Biological Process: transport (GO:0006810);; Biological Process: water transport (GO:0006833);; Cellular Component: integral to membrane (GO:0016021);; Cellular Component: membrane (GO:0016020);; Molecular Function: transporter activity (GO:0005215);	K09872|1e-177|rcu:RCOM_1356060|aquaporin PIP	Aquaporin PIP2-1 OS=Arabidopsis thaliana GN=PIP2-1 PE=1 SV=1	Major intrinsic protein OS=Medicago truncatula (Barrel medic) PE=3 SV=1	IPR000425: Major intrinsic protein; IPR012269: Aquaporin; IPR022357: Major intrinsic protein, conserved site; IPR023271: Aquaporin-like	Major intrinsic protein [Medicago truncatula]	Medicago truncatula clone MTYFD_FE_FF_FG1G-N-12 unknown mRNA
T1_Unigene_BMK.20049	1259	262.845	0.998411	91.988	1294	1294	0	--	--	Biological Process: anion transport (GO:0006820);; Biological Process: regulation of anion transport (GO:0044070);; Biological Process: transmembrane transport (GO:0055085);; Molecular Function: voltage-gated anion channel activity (GO:0008308);; Cellular Component: mitochondrial outer membrane (GO:0005741);	K05862|1e-134|vvi:100248362|voltage-dependent anion channel	Outer plastidial membrane protein porin OS=Pisum sativum GN=POR1 PE=1 SV=2	Outer plastidial membrane protein porin GN=MTR_7g009330 OS=Medicago truncatula (Barrel medic) PE=4 SV=1	IPR001925: Porin, eukaryotic type	unknown [Medicago truncatula]	Medicago truncatula clone MTYFD_FE_FF_FG1G-I-1 unknown mRNA
T1_Unigene_BMK.20055	426	283.829	0.995305	102.526	488	488	0	--	--	--	--	Glycine-rich protein 2b OS=Arabidopsis thaliana GN=GRP2B PE=2 SV=1	Predicted protein GN=POPTRDRAFT_556614 OS=Populus trichocarpa (Western balsam poplar) PE=4 SV=1	--	predicted protein [Populus trichocarpa] >gi|222848466|gb|EEE86013.1| predicted protein [Populus trichocarpa]	Arabidopsis lyrata subsp. lyrata hypothetical protein, mRNA
T1_Unigene_BMK.20065	828	95.8671	0.997585	33.4003	309	308	1	--	--	Cellular Component: integral to membrane (GO:0016021);; Molecular Function: aspartic-type endopeptidase activity (GO:0004190);	--	Signal peptide peptidase-like 2B OS=Gallus gallus GN=SPPL2B PE=2 SV=1	Protease-associated PA; Peptidase A22B, minor histocompatibility antigen H13 GN=MtrDRAFT_AC150440g27v2 OS=Medicago truncatula (Barrel medic) PE=4 SV=1	IPR006639: Peptidase A22, presenilin signal peptide; IPR007369: Peptidase A22B, signal peptide peptidase	Protease-associated PA; Peptidase A22B, minor histocompatibility antigen H13 [Medicago truncatula]	Lotus japonicus cDNA, clone: LjFL2-004-CG10, HTC
T1_Unigene_BMK.20072	1152	67.3429	0.967014	25.4049	327	327	0	--	--	Cellular Component: membrane (GO:0016020);; Biological Process: photosynthesis light harvesting (GO:0009765);	K08911|1e-113|pop:POPTR_826794|light-harvesting complex I chlorophyll a/b binding protein 5	Chlorophyll a-b binding protein P4, chloroplastic OS=Pisum sativum GN=lhcA-P4 PE=1 SV=1	Chlorophyll a-b binding protein GN=MTR_3g101670 OS=Medicago truncatula (Barrel medic) PE=4 SV=1	IPR001344: Chlorophyll A-B binding protein, plant; IPR022796: Chlorophyll A-B binding protein; IPR023329: Chlorophyll a/b binding protein domain	light-harvesting complex I protein Lhca5 [Populus trichocarpa] >gi|222835451|gb|EEE73886.1| light-harvesting complex I protein Lhca5 [Populus trichocarpa]	M.truncatula DNA sequence from clone MTH2-63O12 on chromosome 3, complete sequence
T1_Unigene_BMK.20073	671	406.912	0.925484	146.054	1095	1095	0	--	--	Biological Process: translation (GO:0006412);; Cellular Component: intracellular (GO:0005622);; Cellular Component: large ribosomal subunit (GO:0015934);; Cellular Component: ribosome (GO:0005840);; Molecular Function: structural constituent of ribosome (GO:0003735);	K02898|6e-90|vvi:100242242|large subunit ribosomal protein L26e	60S ribosomal protein L26-1 OS=Arabidopsis thaliana GN=RPL26A PE=2 SV=2	60S ribosomal protein L26-1 GN=MTR_5g015570 OS=Medicago truncatula (Barrel medic) PE=3 SV=1	IPR005756: Ribosomal protein L26/L24P, eukaryotic/archaeal; IPR005824: KOW; IPR005825: Ribosomal protein L24/L26, conserved site; IPR008991: Translation protein SH3-like; IPR014723: Ribosomal protein L24, SH3-like	unknown [Glycine max]	Medicago truncatula clone mth2-16l23, complete sequence
T1_Unigene_BMK.20094	876	215.119	0.995434	75.5028	739	739	0	--	--	--	--	--	Putative uncharacterized protein GN=MTR_4g127690 OS=Medicago truncatula (Barrel medic) PE=2 SV=1	IPR010903: Protein of unknown function DUF1517	unknown [Medicago truncatula]	Medicago truncatula clone MTYFP_FQ_FR_FS1G-J-21 unknown mRNA
T1_Unigene_BMK.20102	1616	839.484	0.998762	300.235	5421	5421	0	--	--	Molecular Function: hydrolase activity (GO:0016787);	K14641|1e-174|rcu:RCOM_1122480|apyrase [EC:3.6.1.5]	Nucleoside-triphosphatase OS=Pisum sativum PE=2 SV=1	Nucleoside-triphosphatase GN=APY1;3 OS=Medicago truncatula (Barrel medic) PE=2 SV=1	IPR000407: Nucleoside phosphatase GDA1/CD39	apyrase-like protein [Medicago truncatula]	Medicago truncatula apyrase-like protein (APY1;3) mRNA, complete cds
T1_Unigene_BMK.20104	657	810.236	0.958904	286.345	2102	2102	0	--	--	Biological Process: translation (GO:0006412);; Cellular Component: intracellular (GO:0005622);; Cellular Component: ribosome (GO:0005840);; Molecular Function: structural constituent of ribosome (GO:0003735);	K02920|5e-65|vvi:100262717|large subunit ribosomal protein L36e	60S ribosomal protein L36-2 OS=Arabidopsis thaliana GN=RPL36B PE=2 SV=1	60S ribosomal protein L36 GN=MTR_1g100960 OS=Medicago truncatula (Barrel medic) PE=3 SV=1	IPR000509: Ribosomal protein L36e	unknown [Glycine max]	Medicago truncatula clone mth2-33j22, complete sequence
T1_Unigene_BMK.20115	574	205.76	0.991289	72.8161	467	467	0	--	--	Biological Process: glutamine biosynthetic process (GO:0006542);; Biological Process: nitrogen compound metabolic process (GO:0006807);; Molecular Function: glutamate-ammonia ligase activity (GO:0004356);	K01915|5e-76|ath:AT5G37600|glutamine synthetase [EC:6.3.1.2]	Glutamine synthetase cytosolic isozyme OS=Medicago sativa PE=2 SV=1	Glutamine synthetase GN=MTR_3g065250 OS=Medicago truncatula (Barrel medic) PE=3 SV=1	IPR008147: Glutamine synthetase, beta-Grasp	RecName: Full=Glutamine synthetase cytosolic isozyme; AltName: Full=Glutamate--ammonia ligase >gi|19605|emb|CAA27570.1| glutamine synthetase [Medicago sativa] >gi|225302|prf||1211328A synthetase,Gln	M.truncatula mRNA for glutamine synthetase, 1488bp
T1_Unigene_BMK.20116	488	268.105	0.995902	94.2683	514	514	0	--	--	Biological Process: nitrogen compound metabolic process (GO:0006807);; Molecular Function: catalytic activity (GO:0003824);; Molecular Function: glutamate-ammonia ligase activity (GO:0004356);	K01915|1e-113|sbi:SORBI_01g042450|glutamine synthetase [EC:6.3.1.2]	Glutamine synthetase cytosolic isozyme OS=Medicago sativa PE=2 SV=1	Glutamine synthetase OS=Medicago truncatula (Barrel medic) PE=2 SV=1	IPR008146: Glutamine synthetase, catalytic domain; IPR014746: Glutamine synthetase/guanido kinase, catalytic domain	RecName: Full=Glutamine synthetase cytosolic isozyme; AltName: Full=Glutamate--ammonia ligase >gi|19605|emb|CAA27570.1| glutamine synthetase [Medicago sativa] >gi|225302|prf||1211328A synthetase,Gln	M.truncatula mRNA for glutamine synthetase, 1488bp
T1_Unigene_BMK.20117	570	232.214	0.968421	81.335	518	518	0	--	--	Biological Process: nitrogen compound metabolic process (GO:0006807);; Molecular Function: catalytic activity (GO:0003824);; Molecular Function: glutamate-ammonia ligase activity (GO:0004356);	K01915|7e-46|vvi:100266191|glutamine synthetase [EC:6.3.1.2]	Glutamine synthetase cytosolic isozyme OS=Medicago sativa PE=2 SV=1	Cytosolic glutamine synthetase beta2 (Fragment) OS=Glycine max (Soybean) PE=2 SV=1	IPR008146: Glutamine synthetase, catalytic domain; IPR014746: Glutamine synthetase/guanido kinase, catalytic domain	glutamine synthetase [Medicago sativa]	Medicago sativa L. glutamine synthetase gene
T1_Unigene_BMK.20141	1154	225.473	0.992201	79.8829	1030	1030	0	--	--	Biological Process: phosphate-containing compound metabolic process (GO:0006796);; Cellular Component: cytoplasm (GO:0005737);; Molecular Function: inorganic diphosphatase activity (GO:0004427);; Molecular Function: magnesium ion binding (GO:0000287);	K01507|1e-166|rcu:RCOM_0816840|inorganic pyrophosphatase [EC:3.6.1.1]	Soluble inorganic pyrophosphatase 1, chloroplastic OS=Arabidopsis thaliana GN=PPA1 PE=1 SV=1	Soluble inorganic pyrophosphatase GN=MTR_2g010430 OS=Medicago truncatula (Barrel medic) PE=2 SV=1	IPR008162: Inorganic pyrophosphatase	unknown [Medicago truncatula]	Medicago truncatula clone MTYF9_FA_FB_FC1G-H-3 unknown mRNA
T1_Unigene_BMK.20145	874	145.397	0.997712	50.7917	496	496	0	--	--	--	--	--	Putative uncharacterized protein GN=MTR_4g101140 OS=Medicago truncatula (Barrel medic) PE=4 SV=1	--	unknown [Medicago truncatula]	Medicago truncatula clone MTYF1_F2_F3_F41G-M-22 unknown mRNA
T1_Unigene_BMK.20150	1046	652.867	0.966539	232.135	2713	2713	0	--	--	Biological Process: ribosome biogenesis (GO:0042254);; Cellular Component: ribonucleoprotein complex (GO:0030529);	K02936|1e-169|vvi:100246265|large subunit ribosomal protein L7Ae	60S ribosomal protein L7a-2 OS=Arabidopsis thaliana GN=RPL7AB PE=1 SV=1	Putative uncharacterized protein OS=Glycine max (Soybean) PE=2 SV=1	IPR001921: Ribosomal protein L7A/L8; IPR004037: Ribosomal protein L7Ae conserved site; IPR004038: Ribosomal protein L7Ae/L30e/S12e/Gadd45; IPR018492: Ribosomal protein L7Ae/L8/Nhp2 family	unknown [Glycine max]	Glycine max cDNA, clone: GMFL01-05-L14
T1_Unigene_BMK.20152	705	792.298	0.997163	279.925	2205	2205	0	--	--	--	K02975|8e-63|rcu:RCOM_1447530|small subunit ribosomal protein S25e	40S ribosomal protein S25-2 OS=Arabidopsis thaliana GN=RPS25B PE=2 SV=1	40S ribosomal protein S25-2 GN=MTR_4g070600 OS=Medicago truncatula (Barrel medic) PE=4 SV=1	IPR004977: Ribosomal protein S25	unknown [Medicago truncatula]	Medicago truncatula clone MTYF1_F2_F3_F41G-N-16 unknown mRNA
T1_Unigene_BMK.20154	1569	84.4289	0.998725	30.2326	530	530	0	--	--	Biological Process: translational termination (GO:0006415);; Molecular Function: translation release factor activity codon specific (GO:0016149);; Cellular Component: cytoplasm (GO:0005737);; Molecular Function: translation release factor activity (GO:0003747);	K02835|1e-175|pop:POPTR_572734|peptide chain release factor RF-1	Peptide chain release factor 1 OS=Cyanothece sp. (strain PCC 7424) GN=prfA PE=3 SV=1	Peptide chain release factor GN=MTR_7g108300 OS=Medicago truncatula (Barrel medic) PE=4 SV=1	IPR000352: Peptide chain release factor class I/class II; IPR005139: Peptide chain release factor	predicted protein [Populus trichocarpa] >gi|222861802|gb|EEE99344.1| predicted protein [Populus trichocarpa]	Soybean clone JCVI-FLGm-25D14 unknown mRNA
T1_Unigene_BMK.20155	2617	295.342	0.993122	104	3041	3041	0	--	--	Biological Process: clathrin coat assembly (GO:0048268);; Cellular Component: clathrin coat (GO:0030118);; Molecular Function: clathrin binding (GO:0030276);; Molecular Function: 1-phosphatidylinositol binding (GO:0005545);; Molecular Function: phospholipid binding (GO:0005543);	--	Putative clathrin assembly protein At2g25430 OS=Arabidopsis thaliana GN=At2g25430 PE=1 SV=2	Epsin N-terminal homology (ENTH) domain-containing protein GN=MTR_3g106900 OS=Medicago truncatula (Barrel medic) PE=4 SV=1	IPR008942: ENTH/VHS; IPR011417: ANTH; IPR013809: Epsin-like, N-terminal; IPR014712: Clathrin adaptor, phosphoinositide-binding, GAT-like	PREDICTED: hypothetical protein [Vitis vinifera]	M.truncatula DNA sequence from clone MTH2-172I10 on chromosome 3, complete sequence
T1_Unigene_BMK.20160	1044	359.317	0.998084	127.392	1486	1486	0	--	--	Biological Process: lipid transport (GO:0006869);	--	Xylogen-like protein 11 OS=Arabidopsis thaliana GN=XYP11 PE=1 SV=2	Non-specific lipid-transfer protein-like protein GN=MTR_3g079210 OS=Medicago truncatula (Barrel medic) PE=2 SV=1	IPR003612: Plant lipid transfer protein/seed storage/trypsin-alpha amylase inhibitor; IPR013770: Plant lipid transfer protein/hydrophobic protein, helical domain; IPR016140: Bifunctional inhibitor/plant lipid transfer protein/seed storage	unknown [Medicago truncatula]	Medicago truncatula clone MTYFP_FQ_FR_FS1G-O-7 unknown mRNA
T1_Unigene_BMK.20170	556	181.759	0.958633	65.1933	405	405	0	--	--	--	--	--	Putative uncharacterized protein GN=MTR_5g006050 OS=Medicago truncatula (Barrel medic) PE=4 SV=1	--	--	Medicago truncatula clone mth2-29a15, complete sequence
T1_Unigene_BMK.20171	639	364.451	0.99687	128.998	921	921	0	--	--	--	--	--	Putative uncharacterized protein GN=MTR_2g007950 OS=Medicago truncatula (Barrel medic) PE=4 SV=1	--	unknown [Glycine max]	Medicago truncatula clone mth2-24f21, complete sequence
T1_Unigene_BMK.20174	539	554.473	0.862709	195.273	1176	1176	0	--	--	--	--	--	Putative uncharacterized protein (Fragment) OS=Medicago truncatula (Barrel medic) PE=2 SV=1	--	--	Medicago truncatula clone mth2-85g12, complete sequence
T1_Unigene_BMK.20175	1036	506.518	0.923745	178.654	2068	2068	0	--	--	Molecular Function: acid-amino acid ligase activity (GO:0016881);	K10704|1e-99|pop:POPTR_653682|ubiquitin-conjugating enzyme E2 variant	Ubiquitin-conjugating enzyme E2 variant 1D OS=Arabidopsis thaliana GN=UEV1D PE=1 SV=1	Putative uncharacterized protein OS=Medicago truncatula (Barrel medic) PE=2 SV=1	IPR000608: Ubiquitin-conjugating enzyme, E2; IPR016135: Ubiquitin-conjugating enzyme/RWD-like	unknown [Medicago truncatula]	Medicago truncatula clone MTYFT1G-G-3 unknown mRNA
T1_Unigene_BMK.20182	1397	537.625	0.998568	189.507	2958	2958	0	--	--	Molecular Function: protein dimerization activity (GO:0046983);; Molecular Function: O-methyltransferase activity (GO:0008171);; Molecular Function: methyltransferase activity (GO:0008168);	K05279|0.0|pop:POPTR_834247|flavonol 3-O-methyltransferase [EC:2.1.1.76]	Caffeic acid 3-O-methyltransferase OS=Medicago sativa PE=1 SV=1	S-adenosyl-L-methionine: caffeic acid 3-0-methyltransferase GN=COMT OS=Medicago sativa (Alfalfa) PE=2 SV=1	IPR001077: O-methyltransferase, family 2; IPR011991: Winged helix-turn-helix transcription repressor DNA-binding; IPR012967: Plant methyltransferase dimerisation; IPR016461: O-methyltransferase, COMT, eukaryota	S-adenosyl-L-methionine: caffeic acid 3-0-methyltransferase [Medicago sativa]	Medicago sativa S-adenosyl-L-methionine: caffeic acid 3-0-methyltransferase mRNA, complete cds
T1_Unigene_BMK.20188	652	220.732	0.995399	83.7346	610	610	0	--	--	--	--	Extensin-3 OS=Arabidopsis thaliana GN=EXT3 PE=2 SV=2	Putative uncharacterized protein GN=MTR_1g099150 OS=Medicago truncatula (Barrel medic) PE=4 SV=1	--	MtN12 [Medicago truncatula]	Medicago truncatula clone mth2-88p11, complete sequence
T1_Unigene_BMK.20190	1516	645.268	0.998681	226.643	3839	3839	0	--	--	Biological Process: proteolysis (GO:0006508);; Molecular Function: cysteine-type peptidase activity (GO:0008234);; Biological Process: proteolysis (GO:0006508);; Molecular Function: cysteine-type endopeptidase activity (GO:0004197);; Molecular Function: cysteine-type peptidase activity (GO:0008234);	K01366|0.0|vvi:100244107|cathepsin H [EC:3.4.22.16]	Thiol protease aleurain-like OS=Arabidopsis thaliana GN=At3g45310 PE=2 SV=1	Cysteine protease GN=CP1 OS=Medicago sativa (Alfalfa) PE=2 SV=1	IPR000169: Peptidase, cysteine peptidase active site; IPR000668: Peptidase C1A, papain C-terminal; IPR013128: Peptidase C1A, papain; IPR013201: Proteinase inhibitor I29, cathepsin propeptide	cysteine protease [Medicago sativa]	Medicago sativa cysteine protease (CP1) mRNA, complete cds
T1_Unigene_BMK.20192	994	504.953	0.993964	178.91	1987	1987	0	--	--	--	--	HMG1/2-like protein OS=Glycine max PE=2 SV=1	HMG 1 protein OS=Pisum sativum (Garden pea) PE=2 SV=1	--	HMG 1 protein [Pisum sativum]	P.sativum mRNA for HMG1 protein
T1_Unigene_BMK.20193	817	689.565	0.997552	241.989	2209	2209	0	--	--	Biological Process: translation (GO:0006412);; Cellular Component: intracellular (GO:0005622);; Cellular Component: ribosome (GO:0005840);; Molecular Function: structural constituent of ribosome (GO:0003735);	K02955|2e-92|vvi:100250326|small subunit ribosomal protein S14e	40S ribosomal protein S14 OS=Lupinus luteus GN=RPS14 PE=2 SV=1	40S ribosomal protein S14 GN=MTR_4g096790 OS=Medicago truncatula (Barrel medic) PE=2 SV=1	IPR001971: Ribosomal protein S11; IPR018102: Ribosomal S11, conserved site	unknown [Medicago truncatula]	Medicago truncatula clone MTYF1_F2_F3_F41G-D-2 unknown mRNA
T1_Unigene_BMK.20201	880	400.853	0.997727	144.42	1420	1420	0	--	--	--	--	--	Putative uncharacterized protein OS=Medicago truncatula (Barrel medic) PE=4 SV=1	--	unknown [Medicago truncatula]	Medicago truncatula clone mth2-30a2, complete sequence
T1_Unigene_BMK.20215	1927	289.151	0.997405	102.923	2216	2216	0	--	--	--	--	Nucleoporin nup211 OS=Schizosaccharomyces pombe GN=nup211 PE=1 SV=1	Putative uncharacterized protein GN=MTR_3g109330 OS=Medicago truncatula (Barrel medic) PE=4 SV=1	--	unknown [Medicago truncatula]	Medicago truncatula clone MTYFH_FI_FJ_FK1G-B-2 unknown mRNA
T1_Unigene_BMK.20219	779	262.635	0.997433	92.602	806	806	0	--	--	Biological Process: translation (GO:0006412);; Cellular Component: intracellular (GO:0005622);; Cellular Component: ribosome (GO:0005840);; Molecular Function: 5S rRNA binding (GO:0008097);; Molecular Function: structural constituent of ribosome (GO:0003735);	--	60S ribosomal protein L5-2 OS=Arabidopsis thaliana GN=RPL5B PE=2 SV=3	60S ribosomal protein L5 GN=MTR_3g118030 OS=Medicago truncatula (Barrel medic) PE=3 SV=1	IPR005485: Ribosomal protein L5, eukaryotic/archaeal	unknown [Medicago truncatula]	M.truncatula DNA sequence from clone MTH2-151B20 on chromosome 3, complete sequence
T1_Unigene_BMK.20221	750	94.108	0.997333	35.6806	299	299	0	--	--	--	--	Phosphopantothenoylcysteine decarboxylase subunit VHS3 OS=Saccharomyces cerevisiae GN=VHS3 PE=1 SV=1	Putative uncharacterized protein GN=MTR_4g116080 OS=Medicago truncatula (Barrel medic) PE=4 SV=1	--	unknown [Glycine max]	Medicago truncatula chromosome 8 clone mth2-6k4, complete sequence
T1_Unigene_BMK.20236	629	91.6502	0.945946	32.8688	231	231	0	--	--	--	--	Glycine-rich RNA-binding protein 1 (Fragment) OS=Sorghum bicolor GN=GRP1 PE=2 SV=1	Glycine-rich RNA-binding protein RGP-1c (Fragment) OS=Nicotiana sylvestris (Wood tobacco) PE=2 SV=1	--	glycine-rich RNA-binding protein RGP-1c [Nicotiana sylvestris]	--
T1_Unigene_BMK.20246	749	109.364	0.99733	39.6715	332	332	0	--	--	Molecular Function: metal ion binding (GO:0046872);; Molecular Function: electron carrier activity (GO:0009055);	--	Rubredoxin-1 OS=Desulfovibrio desulfuricans (strain ATCC 27774 / DSM 6949) GN=rd1 PE=1 SV=1	Rubredoxin GN=MTR_3g098520 OS=Medicago truncatula (Barrel medic) PE=2 SV=1	IPR004039: Rubredoxin-type Fe(Cys)4 protein	unknown [Medicago truncatula]	Medicago truncatula clone MTYF1_F2_F3_F41G-O-3 unknown mRNA
T1_Unigene_BMK.20249	1617	115.709	0.998763	41.346	747	747	0	--	--	Molecular Function: catalytic activity (GO:0003824);	--	Probable protein phosphatase 2C 9 OS=Arabidopsis thaliana GN=At1g22280 PE=1 SV=1	Putative uncharacterized protein GN=MTR_2g008850 OS=Medicago truncatula (Barrel medic) PE=4 SV=1	IPR001932: Protein phosphatase 2C-like; IPR015655: Protein phosphatase 2C	PREDICTED: hypothetical protein [Vitis vinifera]	Soybean clone JCVI-FLGm-25C11 unknown mRNA
T1_Unigene_BMK.20252	2144	148.252	0.98834	52.7231	1263	1263	0	--	--	Biological Process: metabolic process (GO:0008152);; Molecular Function: ATP binding (GO:0005524);; Molecular Function: ligase activity (GO:0016874);; Molecular Function: metal ion binding (GO:0046872);; Molecular Function: ATP binding (GO:0005524);; Molecular Function: biotin carboxylase activity (GO:0004075);; Molecular Function: catalytic activity (GO:0003824);; Molecular Function: ligase acti…	K01961|0.0|pop:POPTR_673504|acetyl-CoA carboxylase, biotin carboxylase subunit [EC:6.4.1.2 6.3.4.14]	Biotin carboxylase 2, chloroplastic OS=Populus trichocarpa GN=POPTRDRAFT_673504 PE=2 SV=1	Biotin carboxylase GN=MTR_8g101330 OS=Medicago truncatula (Barrel medic) PE=4 SV=1	IPR004549: Acetyl-CoA carboxylase, biotin carboxylase; IPR005479: Carbamoyl-phosphate synthetase, large subunit, ATP-binding; IPR005481: Carbamoyl-phosphate synthase, large subunit, N-terminal; IPR005482: Biotin carboxylase, C-terminal; IPR011054: Rudiment single hybrid motif; IPR011761: ATP-grasp fold; IPR011764: Biotin carboxylation domain; IPR013815: ATP-grasp fold, subdomain 1; IPR013816: ATP…	biotin carboxylase precursor [Glycine max]	Glycine max cDNA, clone: GMFL01-40-J14
T1_Unigene_BMK.20266	474	75.0295	0.995781	27.001	143	143	0	--	--	--	--	--	Putative uncharacterized protein OS=Glycine max (Soybean) PE=4 SV=1	--	unknown [Glycine max]	--
T1_Unigene_BMK.20282	1643	83.1862	0.956178	29.7425	546	546	0	--	--	Biological Process: protein phosphorylation (GO:0006468);; Molecular Function: ATP binding (GO:0005524);; Molecular Function: ATP binding (GO:0005524);; Molecular Function: MAP kinase activity (GO:0004707);; Molecular Function: protein kinase activity (GO:0004672);; Molecular Function: protein serine/threonine kinase activity (GO:0004674);; Molecular Function: protein tyrosine kinase activity (GO…	K04371|0.0|rcu:RCOM_1595540|extracellular signal-regulated kinase 1/2 [EC:2.7.11.24]	Mitogen-activated protein kinase homolog NTF3 OS=Nicotiana tabacum GN=NTF3 PE=1 SV=1	MAP kinase PsMAPK2 GN=Mapk2 OS=Pisum sativum (Garden pea) PE=2 SV=1	IPR000719: Protein kinase, catalytic domain; IPR002290: Serine/threonine-protein kinase, catalytic domain; IPR003527: MAP kinase, conserved site; IPR008271: Serine/threonine-protein kinase, active site; IPR011009: Protein kinase-like domain; IPR017441: Protein kinase, ATP binding site; IPR017442: Serine/threonine-protein kinase-like domain; IPR020635: Tyrosine-protein kinase, catalytic domain	MAP kinase PsMAPK2 [Pisum sativum]	Pisum sativum MAP kinase PsMAPK2 (Mapk2) mRNA, complete cds
T1_Unigene_BMK.20290	1292	148.742	0.998452	52.7855	762	762	0	--	--	Biological Process: proteolysis (GO:0006508);; Molecular Function: cysteine-type peptidase activity (GO:0008234);; Biological Process: proteolysis (GO:0006508);; Molecular Function: cysteine-type endopeptidase activity (GO:0004197);; Molecular Function: cysteine-type peptidase activity (GO:0008234);	--	P34 probable thiol protease OS=Glycine max PE=1 SV=1	Cysteine proteinase GN=MTR_8g086470 OS=Medicago truncatula (Barrel medic) PE=3 SV=1	IPR000169: Peptidase, cysteine peptidase active site; IPR000668: Peptidase C1A, papain C-terminal; IPR013128: Peptidase C1A, papain; IPR013201: Proteinase inhibitor I29, cathepsin propeptide	unknown [Glycine max]	Medicago truncatula clone mth2-117b21, complete sequence
T1_Unigene_BMK.20305	2377	155.536	0.999159	55.2738	1468	1468	0	--	--	Cellular Component: nucleus (GO:0005634);; Molecular Function: DNA binding (GO:0003677);; Molecular Function: protein binding (GO:0005515);	K09272|0.0|vvi:100249277|structure-specific recognition protein 1	FACT complex subunit SSRP1 OS=Vicia faba GN=SSRP1 PE=2 SV=1	FACT complex subunit SSRP1 GN=MTR_5g082570 OS=Medicago truncatula (Barrel medic) PE=4 SV=1	IPR000910: High mobility group, HMG1/HMG2; IPR000969: Structure-specific recognition protein; IPR009071: High mobility group, superfamily	RecName: Full=FACT complex subunit SSRP1; AltName: Full=Facilitates chromatin transcription complex subunit SSRP1; AltName: Full=Recombination signal sequence recognition protein 1 >gi|2104679|emb|CAA66480.1| transcription factor [Vicia faba var. minor]	V.faba mRNA for transcription factor containing HMG-box
T1_Unigene_BMK.20320	821	93.1766	0.982948	32.486	298	298	0	--	--	--	--	DCC family protein At1g52590, chloroplastic OS=Arabidopsis thaliana GN=At1g52590 PE=1 SV=1	Putative thiol-disulphide oxidoreductase DCC OS=Medicago truncatula (Barrel medic) PE=4 SV=1	IPR007263: Putative thiol-disulphide oxidoreductase DCC	Putative thiol-disulphide oxidoreductase DCC [Medicago truncatula]	Medicago truncatula clone MTYF1_F2_F3_F41G-P-15 unknown mRNA
T1_Unigene_BMK.20328	492	93.0203	0.995935	32.562	179	179	0	--	--	--	--	Fasciclin-like arabinogalactan protein 14 OS=Arabidopsis thaliana GN=FLA14 PE=2 SV=1	Putative surface protein OS=Medicago sativa (Alfalfa) PE=2 SV=1	IPR000782: FAS1 domain	putative surface protein [Medicago sativa]	--
T1_Unigene_BMK.20347	1267	98.738	0.998421	40.6882	576	576	0	--	--	Molecular Function: phosphatase activity (GO:0016791);; Molecular Function: protein tyrosine/serine/threonine phosphatase activity (GO:0008138);; Biological Process: dephosphorylation (GO:0016311);; Biological Process: protein dephosphorylation (GO:0006470);	--	Laforin OS=Mus musculus GN=Epm2a PE=1 SV=1	Dual specificity protein phosphatase, putative GN=RCOM_0689450 OS=Ricinus communis (Castor bean) PE=4 SV=1	IPR000340: Dual specificity phosphatase, catalytic domain; IPR000387: Protein-tyrosine/Dual-specificity phosphatase; IPR020422: Dual specificity phosphatase, subgroup, catalytic domain	dual specificity protein phosphatase, putative [Ricinus communis] >gi|223539977|gb|EEF41555.1| dual specificity protein phosphatase, putative [Ricinus communis]	TSA: Cajanus cajan cultivar UPAS 120 contig04140.UPAS mRNA sequence
T1_Unigene_BMK.20378	834	78.4173	0.997602	27.3651	255	255	0	--	--	--	--	--	Putative uncharacterized protein GN=MTR_3g104460 OS=Medicago truncatula (Barrel medic) PE=4 SV=1	--	predicted protein [Populus trichocarpa] >gi|222855477|gb|EEE93024.1| predicted protein [Populus trichocarpa]	Medicago truncatula clone mth2-10o11, complete sequence
T1_Unigene_BMK.20392	1500	126.343	0.964667	44.8096	751	751	0	--	--	Cellular Component: membrane (GO:0016020);; Molecular Function: catalytic activity (GO:0003824);	--	Dihydrosphingosine 1-phosphate phosphatase C823.11 OS=Schizosaccharomyces pombe GN=SPAC823.11 PE=2 SV=1	Sphingosine-1-phosphate phosphatase GN=MTR_118s0024 OS=Medicago truncatula (Barrel medic) PE=4 SV=1	IPR000326: Phosphatidic acid phosphatase type 2/haloperoxidase; IPR016118: Phosphatidic acid phosphatase/chloroperoxidase, N-terminal	predicted protein [Populus trichocarpa] >gi|222867977|gb|EEF05108.1| predicted protein [Populus trichocarpa]	TSA: Cajanus cajan cultivar UPAS 120 contig06629.UPAS mRNA sequence
T1_Unigene_BMK.20395	468	194.088	0.995726	69.2286	362	362	0	--	--	Biological Process: ATP synthesis coupled proton transport (GO:0015986);; Molecular Function: hydrogen ion transmembrane transporter activity (GO:0015078);; Cellular Component: mitochondrial proton-transporting ATP synthase complex coupling factor F(o) (GO:0000276);	K02140|3e-70|pop:POPTR_835756|F-type H+-transporting ATPase subunit g [EC:3.6.3.14]	--	Predicted protein GN=POPTRDRAFT_835756 OS=Populus trichocarpa (Western balsam poplar) PE=2 SV=1	IPR006808: ATPase, F0 complex, subunit G, mitochondrial	predicted protein [Populus trichocarpa] >gi|118483071|gb|ABK93445.1| unknown [Populus trichocarpa] >gi|222866189|gb|EEF03320.1| predicted protein [Populus trichocarpa]	Medicago truncatula clone mth2-179j17, complete sequence
T1_Unigene_BMK.20422	895	125.791	0.997765	44.6	446	446	0	--	--	Molecular Function: unfolded protein binding (GO:0051082);; Molecular Function: heat shock protein binding (GO:0031072);	--	--	Putative uncharacterized protein GN=MTR_1g024840 OS=Medicago truncatula (Barrel medic) PE=4 SV=1	IPR001305: Heat shock protein DnaJ, cysteine-rich domain	unknown [Glycine max]	Glycine max cDNA, clone: GMFL01-21-C15
T1_Unigene_BMK.20435	951	146.001	0.97266	51.4789	547	547	0	--	--	Cellular Component: integral to membrane (GO:0016021);; Cellular Component: monolayer-surrounded lipid storage body (GO:0012511);	--	P24 oleosin isoform A OS=Glycine max PE=2 SV=2	Oleosin GN=VIT_17s0000g09000 OS=Vitis vinifera (Grape) PE=3 SV=1	IPR000136: Oleosin	PREDICTED: hypothetical protein [Vitis vinifera] >gi|147862849|emb|CAN80922.1| hypothetical protein VITISV_013175 [Vitis vinifera]	Ricinus communis eukaryotic translation elongation factor, putative, mRNA
T1_Unigene_BMK.20436	836	121.602	0.997608	43.4653	406	406	0	--	--	--	--	Uncharacterized protein DDB_G0284459 OS=Dictyostelium discoideum GN=DDB_G0284459 PE=4 SV=1	One-helix protein GN=MTR_1g098280 OS=Medicago truncatula (Barrel medic) PE=4 SV=1	IPR023329: Chlorophyll a/b binding protein domain	unknown [Medicago truncatula]	Medicago truncatula clone MTYF9_FA_FB_FC1G-I-3 unknown mRNA
T1_Unigene_BMK.20444	1197	132.186	0.998329	47.7034	638	638	0	--	--	--	K12839|1e-152|vvi:100257533|survival of motor neuron-related-splicing factor 30	Survival of motor neuron-related-splicing factor 30 OS=Rattus norvegicus GN=Smndc1 PE=2 SV=1	Putative uncharacterized protein OS=Medicago truncatula (Barrel medic) PE=2 SV=1	IPR002999: Tudor domain; IPR018351: Tudor subgroup	unknown [Medicago truncatula]	Medicago truncatula clone MTYFD_FE_FF_FG1G-P-17 unknown mRNA
T1_Unigene_BMK.20477	1428	156.366	0.995098	55.2794	882	882	0	--	--	Biological Process: translational termination (GO:0006415);; Molecular Function: translation release factor activity codon specific (GO:0016149);; Cellular Component: cytoplasm (GO:0005737);	K03265|0.0|zma:100272775|peptide chain release factor eRF subunit 1	Eukaryotic peptide chain release factor subunit 1-3 OS=Arabidopsis thaliana GN=ERF1-3 PE=2 SV=1	Eukaryotic peptide chain release factor subunit 1-1 GN=MTR_7g084860 OS=Medicago truncatula (Barrel medic) PE=4 SV=1	IPR004403: Peptide chain release factor eRF1/aRF1; IPR005140: eRF1 domain 1/Pelota-like; IPR005141: eRF1 domain 2; IPR005142: eRF1 domain 3; IPR024049: Peptide Chain Release Factor eRF1/aRF1, N-terminal	unknown [Medicago truncatula]	Medicago truncatula clone mth2-24f15, complete sequence
T1_Unigene_BMK.20489	666	100.808	0.996997	34.8055	259	259	0	--	--	--	--	UPF0467 protein At2g41420 OS=Arabidopsis thaliana GN=At2g41420 PE=2 SV=1	Putative uncharacterized protein Sb01g031530 GN=Sb01g031530 OS=Sorghum bicolor (Sorghum) PE=4 SV=1	--	hypothetical protein SORBIDRAFT_01g031530 [Sorghum bicolor] >gi|241918920|gb|EER92064.1| hypothetical protein SORBIDRAFT_01g031530 [Sorghum bicolor]	P.sativum mRNA for chloroplastic outer envelope membrane protein (OEP75)
T1_Unigene_BMK.20495	740	75.8784	0.989189	26.729	221	221	0	--	--	--	--	Protein FAM133 OS=Danio rerio GN=fam133 PE=2 SV=2	Putative uncharacterized protein GN=MTR_2g010510 OS=Medicago truncatula (Barrel medic) PE=4 SV=1	--	unknown [Glycine max]	TSA: Arachis hypogaea CL1Contig1660.Arhy mRNA sequence
T1_Unigene_BMK.20514	709	401.15	0.997179	143.781	1139	1139	0	--	--	--	--	--	--	--	--	Medicago truncatula clone mth2-74f16, complete sequence
T1_Unigene_BMK.20522	517	90.6596	0.988395	31.6799	183	183	0	--	--	--	--	--	Putative uncharacterized protein (Fragment) OS=Glycine max (Soybean) PE=2 SV=1	IPR004864: Late embryogenesis abundant protein, LEA-14	unknown [Glycine max]	Medicago truncatula clone MTYFP_FQ_FR_FS1G-L-2 unknown mRNA
T1_Unigene_BMK.20524	830	94.8398	0.943373	33.6433	312	312	0	--	--	--	K14488|4e-53|pop:POPTR_574684|SAUR family protein	Auxin-induced protein 10A5 OS=Glycine max PE=2 SV=1	Auxin-induced protein 10A5 GN=MTR_3g092220 OS=Medicago truncatula (Barrel medic) PE=4 SV=1	IPR003676: Auxin responsive SAUR protein	unknown [Glycine max]	M.truncatula DNA sequence from clone MTH2-33P23 on chromosome 3, complete sequence
T1_Unigene_BMK.20532	668	111.731	0.977545	39.3907	294	294	0	--	--	--	K12626|2e-60|rcu:RCOM_1524640|U6 snRNA-associated Sm-like protein LSm7	U6 snRNA-associated Sm-like protein LSm7 OS=Homo sapiens GN=LSM7 PE=1 SV=1	Putative uncharacterized protein OS=Glycine max (Soybean) PE=4 SV=1	IPR001163: Like-Sm ribonucleoprotein (LSM) domain; IPR006649: Like-Sm ribonucleoprotein (LSM) domain, eukaryotic/archaea-type; IPR010920: Like-Sm ribonucleoprotein (LSM)-related domain; IPR017132: U6 snRNA-associated Sm-like protein LSm7	unknown [Glycine max]	TSA: Arachis duranensis DurSNP_c651.Ardu mRNA sequence
T1_Unigene_BMK.20533	990	98.0071	0.970707	34.4439	381	381	0	--	--	Biological Process: GTP catabolic process (GO:0006184);; Biological Process: intracellular protein transport (GO:0006886);; Biological Process: nucleocytoplasmic transport (GO:0006913);; Biological Process: protein transport (GO:0015031);; Biological Process: signal transduction (GO:0007165);; Biological Process: small GTPase mediated signal transduction (GO:0007264);; Cellular Component: intrace…	K07893|1e-129|rcu:RCOM_0658840|Ras-related protein Rab-6A	Ras-related protein RABH1B OS=Arabidopsis thaliana GN=RABH1B PE=1 SV=1	Putative uncharacterized protein OS=Glycine max (Soybean) PE=2 SV=1	IPR001806: Small GTPase superfamily; IPR002041: Ran GTPase; IPR003578: Small GTPase superfamily, Rho type; IPR003579: Small GTPase superfamily, Rab type; IPR005225: Small GTP-binding protein domain; IPR020849: Small GTPase superfamily, Ras type	unknown [Glycine max]	Soybean clone JCVI-FLGm-11I19 unknown mRNA
T1_Unigene_BMK.20553	936	96.0321	0.997863	34.0406	356	356	0	--	--	Cellular Component: prefoldin complex (GO:0016272);; Molecular Function: unfolded protein binding (GO:0051082);; Biological Process: protein folding (GO:0006457);	--	Probable prefoldin subunit 3 OS=Arabidopsis thaliana GN=At5g49510 PE=2 SV=1	Prefoldin subunit GN=MTR_2g033830 OS=Medicago truncatula (Barrel medic) PE=4 SV=1	IPR004127: Prefoldin subunit; IPR009053: Prefoldin; IPR016655: Prefoldin, subunit 3	unknown [Glycine max]	Medicago truncatula chromosome 2 BAC clone mth2-43d4, complete sequence
T1_Unigene_BMK.20569	802	77.4002	0.986284	27.1178	243	243	0	--	--	--	--	--	Putative uncharacterized protein GN=MTR_1g086000 OS=Medicago truncatula (Barrel medic) PE=4 SV=1	IPR008579: Domain of unknown function DUF861, cupin-3; IPR011051: Cupin, RmlC-type; IPR014710: RmlC-like jelly roll fold	unknown [Glycine max]	Lotus japonicus genomic DNA, chromosome 2, clone: LjT26K22, TM1679
T1_Unigene_BMK.20573	895	84.3966	0.997765	30.3	303	303	0	--	--	Cellular Component: integral to membrane (GO:0016021);; Biological Process: protein transport (GO:0015031);	--	Secretory carrier-associated membrane protein OS=Pisum sativum GN=PSAM2 PE=2 SV=1	Secretory carrier-associated membrane protein GN=MTR_2g012560 OS=Medicago truncatula (Barrel medic) PE=4 SV=1	IPR007273: SCAMP	unknown [Medicago truncatula]	Medicago truncatula clone MTYF9_FA_FB_FC1G-N-3 unknown mRNA
T1_Unigene_BMK.20586	788	82.6992	0.997462	29.7576	262	262	0	--	--	Biological Process: transport (GO:0006810);	--	--	Longin-like OS=Medicago truncatula (Barrel medic) PE=4 SV=1	IPR011012: Longin-like; IPR022775: AP complex, mu/sigma subunit	Longin-like [Medicago truncatula]	Cicer arietinum partial mRNA for hypothetical protein (ORF 316)
T1_Unigene_BMK.20605	1087	76.219	0.977921	27.0887	329	329	0	--	--	Molecular Function: protein binding (GO:0005515);	--	--	Putative uncharacterized protein GN=MTR_1g011280 OS=Medicago truncatula (Barrel medic) PE=4 SV=1	IPR003892: Ubiquitin system component Cue	unknown [Medicago truncatula]	Medicago truncatula clone MTYF1_F2_F3_F41G-K-15 unknown mRNA
T1_Unigene_BMK.20625	1054	107.892	0.979127	38.0417	448	448	0	--	--	Biological Process: ribosome biogenesis (GO:0042254);; Cellular Component: intracellular (GO:0005622);	--	mRNA turnover protein 4 homolog OS=Bos taurus GN=MRTO4 PE=2 SV=1	mRNA turnover protein-like protein OS=Medicago truncatula (Barrel medic) PE=3 SV=1	IPR001790: Ribosomal protein L10/acidic P0	Ribosomal protein L10 [Medicago truncatula]	Medicago truncatula clone MTYF9_FA_FB_FC1G-K-24 unknown mRNA
T1_Unigene_BMK.20627	1236	118.922	0.998382	41.8535	578	578	0	--	--	--	K14496|1e-110|vvi:100251890|abscisic acid receptor PYR/PYL family	Abscisic acid receptor PYL8 OS=Arabidopsis thaliana GN=PYL8 PE=1 SV=1	Abscisic acid receptor PYL8 GN=MTR_3g090980 OS=Medicago truncatula (Barrel medic) PE=4 SV=1	IPR019587: Polyketide cyclase/dehydrase; IPR023393: START-like domain	unknown [Medicago truncatula]	Medicago truncatula clone MTYF1_F2_F3_F41G-K-4 unknown mRNA
T1_Unigene_BMK.20637	1032	89.5659	0.926357	36.5978	422	422	0	--	--	--	--	--	Putative uncharacterized protein OS=Glycine max (Soybean) PE=2 SV=1	--	unknown [Glycine max]	Glycine max strain Williams 82 clone GM_WBb0129I17, complete sequence
T1_Unigene_BMK.20677	943	105.065	0.997879	36.825	388	388	0	--	--	Molecular Function: binding (GO:0005488);	--	Trafficking protein particle complex subunit 5 OS=Dictyostelium discoideum GN=trappc5 PE=3 SV=1	Trafficking protein particle complex subunit GN=MTR_3g070070 OS=Medicago truncatula (Barrel medic) PE=2 SV=1	IPR007194: Transport protein particle (TRAPP) component; IPR016696: TRAPP I complex, Trs31; IPR024096: NO signalling/Golgi transport ligand-binding domain	unknown [Medicago truncatula]	Medicago truncatula clone MTYFP_FQ_FR_FS1G-F-11 unknown mRNA
T1_Unigene_BMK.20678	875	123.367	0.997714	43.7782	428	428	0	--	--	Biological Process: signal peptide processing (GO:0006465);; Cellular Component: integral to membrane (GO:0016021);; Molecular Function: peptidase activity (GO:0008233);; Cellular Component: signal peptidase complex (GO:0005787);	K12947|1e-98|ath:AT2G39960|signal peptidase complex subunit 2 [EC:3.4.-.-]	Probable signal peptidase complex subunit 2 OS=Arabidopsis thaliana GN=At2g39960 PE=2 SV=1	Putative uncharacterized protein GN=MTR_5g081900 OS=Medicago truncatula (Barrel medic) PE=4 SV=1	IPR009582: Signal peptidase complex subunit 2	unknown [Glycine max]	TSA: Cajanus cajan cultivar Asha contig33990.Asha mRNA sequence
T1_Unigene_BMK.20728	1425	91.2561	0.997193	32.3456	515	515	0	--	--	Biological Process: transport (GO:0006810);; Cellular Component: membrane (GO:0016020);; Molecular Function: transporter activity (GO:0005215);	--	Aquaporin NIP6-1 OS=Arabidopsis thaliana GN=NIP6-1 PE=1 SV=1	Nodulin 26-like protein GN=NIP4 OS=Medicago truncatula (Barrel medic) PE=2 SV=1	IPR000425: Major intrinsic protein; IPR022357: Major intrinsic protein, conserved site; IPR023271: Aquaporin-like	nodulin 26-like protein [Medicago truncatula]	Medicago truncatula nodulin 26-like protein (NIP4) mRNA, complete cds
T1_Unigene_BMK.20738	889	95.847	0.99775	34.0281	338	338	0	--	--	Molecular Function: binding (GO:0005488);	--	Trafficking protein particle complex subunit 3 OS=Gallus gallus GN=TRAPPC3 PE=2 SV=1	Trafficking protein particle complex subunit GN=MTR_4g081170 OS=Medicago truncatula (Barrel medic) PE=2 SV=1	IPR007194: Transport protein particle (TRAPP) component; IPR016721: TRAPP I complex, Bet3; IPR024096: NO signalling/Golgi transport ligand-binding domain	unknown [Medicago truncatula]	Medicago truncatula clone MTYFP_FQ_FR_FS1G-A-7 unknown mRNA
T1_Unigene_BMK.20768	1303	162.617	0.99386	57.9036	843	843	0	--	--	Biological Process: regulation of transcription DNA-dependent (GO:0006355);; Cellular Component: nucleus (GO:0005634);; Molecular Function: protein dimerization activity (GO:0046983);	--	Auxin-responsive protein IAA27 OS=Arabidopsis thaliana GN=IAA27 PE=1 SV=1	Auxin-responsive protein (Aux/IAA) GN=MTR_8g103030 OS=Medicago truncatula (Barrel medic) PE=4 SV=1	IPR003311: AUX/IAA protein; IPR011525: Aux/IAA-ARF-dimerisation	PREDICTED: hypothetical protein isoform 1 [Vitis vinifera]	Medicago truncatula clone mth2-151m4, complete sequence
T1_Unigene_BMK.20780	669	110.395	0.99701	38.7967	290	290	0	--	--	Molecular Function: catalytic activity (GO:0003824);	--	Probable protein phosphatase 2C 39 OS=Arabidopsis thaliana GN=At3g15260 PE=2 SV=1	Protein phosphatase type 2C GN=PP2C2 OS=Lotus japonicus PE=2 SV=1	IPR001932: Protein phosphatase 2C-like; IPR015655: Protein phosphatase 2C	protein phosphatase type 2C [Lotus japonicus]	TSA: Cajanus cajan cultivar Asha contig00223.Asha mRNA sequence
T1_Unigene_BMK.20797	657	80.8021	0.920852	29.4246	216	216	0	--	--	--	--	Classical arabinogalactan protein 6 OS=Arabidopsis thaliana GN=AGP6 PE=2 SV=1	Putative uncharacterized protein GN=MTR_6g021940 OS=Medicago truncatula (Barrel medic) PE=4 SV=1	--	predicted protein [Populus trichocarpa] >gi|222845834|gb|EEE83381.1| predicted protein [Populus trichocarpa]	M.truncatula DNA sequence from clone MTH2-62G7 on chromosome 3, complete sequence
T1_Unigene_BMK.20804	1940	127.191	0.968041	45.2574	981	981	0	--	--	Molecular Function: nucleic acid binding (GO:0003676);; Molecular Function: nucleotide binding (GO:0000166);	K12890|1e-153|pop:POPTR_1095123|splicing factor, arginine/serine-rich 1/9	Pre-mRNA-splicing factor SF2 OS=Arabidopsis thaliana GN=SF2 PE=1 SV=1	RNA-binding protein GN=MTR_3g092580 OS=Medicago truncatula (Barrel medic) PE=4 SV=1	IPR000504: RNA recognition motif domain; IPR012677: Nucleotide-binding, alpha-beta plait	unknown [Glycine max]	M.truncatula DNA sequence from clone MTH2-5K22 on chromosome 3, complete sequence
T1_Unigene_BMK.20807	1650	70.8564	0.998788	24.8972	459	459	0	--	--	Biological Process: transmembrane transport (GO:0055085);; Biological Process: transport (GO:0006810);; Cellular Component: membrane (GO:0016020);; Molecular Function: substrate-specific transmembrane transporter activity (GO:0022891);; Molecular Function: transmembrane transporter activity (GO:0022857);; Cellular Component: integral to membrane (GO:0016021);; Cellular Component: membrane (GO:001…	--	D-xylose-proton symporter-like 2 OS=Arabidopsis thaliana GN=At5g17010 PE=1 SV=1	D-xylose-proton symporter-like protein OS=Medicago truncatula (Barrel medic) PE=3 SV=1	IPR003663: Sugar/inositol transporter; IPR005828: General substrate transporter; IPR005829: Sugar transporter, conserved site; IPR016196: Major facilitator superfamily domain, general substrate transporter; IPR020846: Major facilitator superfamily domain	predicted protein [Populus trichocarpa] >gi|222862354|gb|EEE99860.1| predicted protein [Populus trichocarpa]	TSA: Cajanus cajan cultivar Asha contig04757.Asha mRNA sequence
T1_Unigene_BMK.20816	888	107.109	0.996622	37.7956	375	375	0	--	--	Biological Process: photosynthesis (GO:0015979);; Cellular Component: extrinsic to membrane (GO:0019898);; Cellular Component: oxygen evolving complex (GO:0009654);; Cellular Component: photosystem II (GO:0009523);; Molecular Function: calcium ion binding (GO:0005509);	K02717|1e-122|pop:POPTR_551203|photosystem II oxygen-evolving enhancer protein 2	Oxygen-evolving enhancer protein 2-1, chloroplastic OS=Nicotiana tabacum GN=PSBP1 PE=3 SV=2	Oxygen-evolving enhancer protein GN=MTR_5g090410 OS=Medicago truncatula (Barrel medic) PE=4 SV=1	IPR002683: Photosystem II PsbP, oxygen evolving complex; IPR016123: Mog1/PsbP, alpha/beta/alpha sandwich; IPR016124: Mog1/PsbP/DUF1795, alpha/beta/alpha sandwich	unknown [Glycine max]	Medicago truncatula chromosome 5 clone mth4-11a3, COMPLETE SEQUENCE
T1_Unigene_BMK.20853	776	144.357	0.997423	50.8627	441	441	0	--	--	Biological Process: nucleotide-excision repair (GO:0006289);; Biological Process: proteasomal ubiquitin-dependent protein catabolic process (GO:0043161);; Cellular Component: nucleus (GO:0005634);; Molecular Function: damaged DNA binding (GO:0003684);; Molecular Function: protein binding (GO:0005515);	K10839|2e-84|rcu:RCOM_0352420|UV excision repair protein RAD23	Putative DNA repair protein RAD23-4 OS=Arabidopsis thaliana GN=RAD23-4 PE=2 SV=2	Uv excision repair protein rad23, putative GN=RCOM_0352420 OS=Ricinus communis (Castor bean) PE=4 SV=1	IPR000449: Ubiquitin-associated/translation elongation factor EF1B, N-terminal; IPR004806: UV excision repair protein Rad23; IPR006636: Heat shock chaperonin-binding; IPR009060: UBA-like; IPR015360: XPC-binding domain; IPR015940: Ubiquitin-associated/translation elongation factor EF1B, N-terminal, eukaryote	uv excision repair protein rad23, putative [Ricinus communis] >gi|223531394|gb|EEF33228.1| uv excision repair protein rad23, putative [Ricinus communis]	Lotus japonicus cDNA, clone: LjFL2-022-CG07, HTC
T1_Unigene_BMK.20854	702	183.942	0.997151	64.3838	505	505	0	--	--	Molecular Function: protein binding (GO:0005515);	--	Putative DNA repair protein RAD23-3 OS=Arabidopsis thaliana GN=RAD23-3 PE=2 SV=2	Putative uncharacterized protein GN=VIT_14s0006g03040 OS=Vitis vinifera (Grape) PE=4 SV=1	IPR000449: Ubiquitin-associated/translation elongation factor EF1B, N-terminal; IPR000626: Ubiquitin; IPR009060: UBA-like; IPR015940: Ubiquitin-associated/translation elongation factor EF1B, N-terminal, eukaryote; IPR019955: Ubiquitin supergroup	PREDICTED: hypothetical protein isoform 2 [Vitis vinifera]	TSA: Cajanus cajan cultivar Asha contig26467.Asha mRNA sequence
T1_Unigene_BMK.20857	2057	149.082	0.999028	52.4295	1205	1205	0	--	--	Molecular Function: pyridoxal phosphate binding (GO:0030170);; Molecular Function: transferase activity transferring nitrogenous groups (GO:0016769);; Molecular Function: transferase activity (GO:0016740);; Biological Process: biosynthetic process (GO:0009058);; Biological Process: metabolic process (GO:0008152);; Molecular Function: catalytic activity (GO:0003824);	K00654|0.0|rcu:RCOM_1445700|serine palmitoyltransferase [EC:2.3.1.50]	Serine palmitoyltransferase 2 OS=Homo sapiens GN=SPTLC2 PE=1 SV=1	Serine palmitoyltransferase GN=LjLCB2 OS=Lotus japonicus PE=2 SV=1	IPR001917: Aminotransferase, class-II, pyridoxal-phosphate binding site; IPR004839: Aminotransferase, class I/classII; IPR015421: Pyridoxal phosphate-dependent transferase, major region, subdomain 1; IPR015422: Pyridoxal phosphate-dependent transferase, major region, subdomain 2; IPR015424: Pyridoxal phosphate-dependent transferase, major domain	serine palmitoyltransferase [Lotus japonicus]	Lotus japonicus LjLCB2 mRNA for serine palmitoyltransferase, complete cds
T1_Unigene_BMK.20877	1655	184.57	0.998187	65.2727	1207	1207	0	--	--	Molecular Function: zinc ion binding (GO:0008270);; Molecular Function: protein binding (GO:0005515);	--	E3 ubiquitin-protein ligase RHF2A OS=Arabidopsis thaliana GN=RHF2A PE=2 SV=1	RING finger protein GN=MTR_2g087820 OS=Medicago truncatula (Barrel medic) PE=4 SV=1	IPR001841: Zinc finger, RING-type; IPR013083: Zinc finger, RING/FYVE/PHD-type; IPR024766: Zinc finger, RING-H2-type	unknown [Glycine max]	Glycine max cDNA, clone: GMFL01-36-L12
T1_Unigene_BMK.20883	1001	155.302	0.998002	54.6298	611	611	0	--	--	--	--	Uncharacterized protein At1g76070 OS=Arabidopsis thaliana GN=At1g76070 PE=1 SV=1	Syringolide-induced protein 14-1-1 GN=MTR_1g026110 OS=Medicago truncatula (Barrel medic) PE=4 SV=1	--	syringolide-induced protein 14-1-1 [Glycine max] >gi|255639047|gb|ACU19824.1| unknown [Glycine max]	TSA: Arachis duranensis DurSNP_c28848.Ardu mRNA sequence
T1_Unigene_BMK.20887	1477	219.674	0.998646	78.0473	1288	1288	0	--	--	Molecular Function: protein binding (GO:0005515);	K03037|0.0|pop:POPTR_575303|26S proteasome regulatory subunit N7	Probable 26S proteasome non-ATPase regulatory subunit 6 OS=Arabidopsis thaliana GN=At4g24820 PE=1 SV=1	26S proteasome non-ATPase regulatory subunit GN=MTR_4g104080 OS=Medicago truncatula (Barrel medic) PE=4 SV=1	IPR000717: Proteasome component (PCI) domain; IPR011991: Winged helix-turn-helix transcription repressor DNA-binding; IPR019585: 26S proteasome, regulatory subunit Rpn7	unknown [Medicago truncatula]	Medicago truncatula clone MTYFD_FE_FF_FG1G-B-2 unknown mRNA
T1_Unigene_BMK.20899	570	128.032	0.996491	44.5929	284	284	0	--	--	--	--	--	Putative uncharacterized protein GN=MTR_6g041940 OS=Medicago truncatula (Barrel medic) PE=4 SV=1	--	--	--
T1_Unigene_BMK.20911	1377	141.315	0.990559	49.8522	767	767	0	--	--	--	--	Peroxisome biogenesis protein 22 OS=Arabidopsis thaliana GN=PEX22 PE=1 SV=1	Putative uncharacterized protein GN=MTR_2g088850 OS=Medicago truncatula (Barrel medic) PE=4 SV=1	--	unknown [Medicago truncatula]	Medicago truncatula clone MTYFH_FI_FJ_FK1G-E-8 unknown mRNA
T1_Unigene_BMK.20913	843	186.721	0.989324	65.9305	621	621	0	--	--	--	K11096|9e-69|pop:POPTR_709823|small nuclear ribonucleoprotein D2	Small nuclear ribonucleoprotein Sm D2 OS=Mus musculus GN=Snrpd2 PE=2 SV=1	Small nuclear ribonucleoprotein-like protein GN=MTR_8g105890 OS=Medicago truncatula (Barrel medic) PE=4 SV=1	IPR001163: Like-Sm ribonucleoprotein (LSM) domain; IPR006649: Like-Sm ribonucleoprotein (LSM) domain, eukaryotic/archaea-type; IPR010920: Like-Sm ribonucleoprotein (LSM)-related domain	unknown [Glycine max]	Medicago truncatula clone MTYFP_FQ_FR_FS1G-I-7 unknown mRNA
T1_Unigene_BMK.20916	721	167.764	0.962552	59.0873	476	476	0	--	--	Biological Process: response to stress (GO:0006950);	--	Universal stress protein A-like protein OS=Arabidopsis thaliana GN=At3g01520 PE=1 SV=2	Universal stress protein A-like protein GN=MTR_1g087200 OS=Medicago truncatula (Barrel medic) PE=4 SV=1	IPR006015: Universal stress protein A; IPR006016: UspA; IPR014729: Rossmann-like alpha/beta/alpha sandwich fold	unknown [Glycine max]	Medicago truncatula clone mth2-102h2, complete sequence
T1_Unigene_BMK.20931	1246	146.739	0.921348	51.7174	720	720	0	--	--	Molecular Function: nucleic acid binding (GO:0003676);; Molecular Function: nucleotide binding (GO:0000166);	K14396|1e-113|vvi:100242522|polyadenylate-binding protein 2	Polyadenylate-binding protein 2 OS=Schizosaccharomyces pombe GN=pab2 PE=2 SV=1	Putative uncharacterized protein OS=Medicago truncatula (Barrel medic) PE=2 SV=1	IPR000504: RNA recognition motif domain; IPR012677: Nucleotide-binding, alpha-beta plait	unknown [Medicago truncatula]	Medicago truncatula clone MTYFH_FI_FJ_FK1G-A-6 unknown mRNA
T1_Unigene_BMK.20932	1147	111.511	0.923278	40.4193	518	518	0	--	--	--	--	--	ABC transporter-like protein GN=MTR_8g107430 OS=Medicago truncatula (Barrel medic) PE=4 SV=1	IPR021562: Protein of unknown function DUF3007	unknown [Glycine max]	Medicago truncatula clone mth2-53o24, complete sequence
T1_Unigene_BMK.20976	1154	252.557	0.998267	88.1039	1136	1136	0	--	--	Molecular Function: sequence-specific DNA binding (GO:0043565);; Cellular Component: intracellular (GO:0005622);; Molecular Function: DNA binding (GO:0003677);	--	Nuclear transcription factor Y subunit C-9 OS=Arabidopsis thaliana GN=NFYC9 PE=2 SV=1	Nuclear transcription factor Y subunit C-9 GN=MTR_7g113680 OS=Medicago truncatula (Barrel medic) PE=4 SV=1	IPR003958: Transcription factor CBF/NF-Y/archaeal histone; IPR009072: Histone-fold	Histone-fold/TFIID-TAF/NF-Y [Medicago truncatula]	Medicago truncatula chromosome 7 clone mth2-180p14, complete sequence
T1_Unigene_BMK.21006	1575	194.851	0.99873	69.1564	1217	1217	0	--	--	Biological Process: oxidation-reduction process (GO:0055114);; Molecular Function: NADP binding (GO:0050661);; Molecular Function: flavin adenine dinucleotide binding (GO:0050660);; Biological Process: oxidation-reduction process (GO:0055114);; Molecular Function: flavin-containing monooxygenase activity (GO:0004499);; Molecular Function: oxidoreductase activity (GO:0016491);	--	Flavin-containing monooxygenase YUCCA10 OS=Arabidopsis thaliana GN=YUC10 PE=2 SV=1	Putative uncharacterized protein OS=Glycine max (Soybean) PE=2 SV=1	IPR000103: Pyridine nucleotide-disulphide oxidoreductase, class-II; IPR013027: FAD-dependent pyridine nucleotide-disulphide oxidoreductase; IPR020946: Flavin monooxygenase-like	unknown [Glycine max]	TSA: Cajanus cajan cultivar Asha contig33666.Asha mRNA sequence
T1_Unigene_BMK.21027	898	153.578	0.997773	54.2182	544	544	0	--	--	Biological Process: transcription DNA-dependent (GO:0006351);; Molecular Function: DNA-directed RNA polymerase activity (GO:0003899);; Molecular Function: RNA binding (GO:0003723);	K03015|1e-121|rcu:RCOM_0732550|DNA-directed RNA polymerase II subunit RPB7	DNA-directed RNA polymerase II subunit RPB7 OS=Glycine max PE=2 SV=1	DNA-directed RNA polymerase II subunit RPB7 GN=MTR_4g096810 OS=Medicago truncatula (Barrel medic) PE=2 SV=1	IPR003029: Ribosomal protein S1, RNA-binding domain; IPR005576: RNA polymerase Rpb7, N-terminal; IPR012340: Nucleic acid-binding, OB-fold; IPR016027: Nucleic acid-binding, OB-fold-like	unknown [Medicago truncatula]	Medicago truncatula clone MTYF1_F2_F3_F41G-K-24 unknown mRNA
T1_Unigene_BMK.21028	402	101.266	0.995025	36.5124	164	164	0	--	--	Biological Process: translation (GO:0006412);; Cellular Component: intracellular (GO:0005622);; Cellular Component: ribosome (GO:0005840);; Cellular Component: small ribosomal subunit (GO:0015935);; Molecular Function: structural constituent of ribosome (GO:0003735);	K02973|4e-92|rcu:RCOM_0819610|small subunit ribosomal protein S23e	40S ribosomal protein S23 OS=Fragaria ananassa GN=RPS23 PE=2 SV=1	40S ribosomal protein S23, putative OS=Ricinus communis (Castor bean) PE=3 SV=1	IPR005680: Ribosomal protein S23, eukaryotic/archaeal; IPR006032: Ribosomal protein S12/S23; IPR012340: Nucleic acid-binding, OB-fold; IPR016027: Nucleic acid-binding, OB-fold-like	40S ribosomal protein S23, putative [Ricinus communis] >gi|255568414|ref|XP_002525181.1| 40S ribosomal protein S23, putative [Ricinus communis] >gi|223535478|gb|EEF37147.1| 40S ribosomal protein S23, putative [Ricinus communis] >gi|223536832|gb|EEF38471.1| 40S ribosomal protein S23, putative [Ricinus communis]	TSA: Cajanus cajan cultivar UPAS 120 contig19949.UPAS mRNA sequence
T1_Unigene_BMK.21031	643	117.143	0.99689	41.0614	295	295	0	--	--	--	--	--	Putative uncharacterized protein OS=Glycine max (Soybean) PE=4 SV=1	--	unknown [Glycine max] >gi|255631008|gb|ACU15868.1| unknown [Glycine max]	Soybean clone JCVI-FLGm-8D7 unknown mRNA
T1_Unigene_BMK.21037	870	167.807	0.952874	58.4321	568	568	0	--	--	Cellular Component: membrane (GO:0016020);; Molecular Function: peptidase activity (GO:0008233);; Biological Process: signal peptide processing (GO:0006465);	K13280|1e-120|vvi:100257730|signal peptidase, endoplasmic reticulum-type [EC:3.4.-.-]	Signal peptidase complex catalytic subunit SEC11A OS=Mus musculus GN=Sec11a PE=2 SV=1	Signal peptidase complex catalytic subunit SEC11A OS=Medicago truncatula (Barrel medic) PE=4 SV=1	IPR001733: Peptidase S26B, eukaryotic signal peptidase; IPR011056: Peptidase S24/S26A/S26B/S26C, beta-ribbon domain; IPR015927: Peptidase S24/S26A/S26B/S26C; IPR019759: Peptidase S24/S26A/S26B	Peptidase S24, S26A and S26B [Medicago truncatula]	TSA: Cajanus cajan cultivar Asha contig34269.Asha mRNA sequence
T1_Unigene_BMK.21040	1082	88.0628	0.944547	30.8535	373	373	0	--	--	Biological Process: regulation of transcription DNA-dependent (GO:0006355);; Molecular Function: binding (GO:0005488);; Molecular Function: DNA binding (GO:0003677);	--	--	Putative uncharacterized protein GN=MTR_7g116270 OS=Medicago truncatula (Barrel medic) PE=4 SV=1	IPR009044: ssDNA-binding transcriptional regulator; IPR013742: Plant transcription factor	unknown [Glycine max]	TSA: Cajanus cajan cultivar UPAS 120 contig10829.UPAS mRNA sequence
T1_Unigene_BMK.21044	1116	143.8	0.998208	50.2034	626	626	0	--	--	Biological Process: GTP catabolic process (GO:0006184);; Biological Process: protein transport (GO:0015031);; Biological Process: signal transduction (GO:0007165);; Biological Process: small GTPase mediated signal transduction (GO:0007264);; Cellular Component: intracellular (GO:0005622);; Cellular Component: membrane (GO:0016020);; Molecular Function: GTP binding (GO:0005525);; Molecular Functio…	--	Ras-related protein RABF1 OS=Arabidopsis thaliana GN=RABF1 PE=1 SV=1	RAB5B GN=rab5B OS=Lotus japonicus PE=2 SV=1	IPR001806: Small GTPase superfamily; IPR003578: Small GTPase superfamily, Rho type; IPR003579: Small GTPase superfamily, Rab type; IPR005225: Small GTP-binding protein domain; IPR020849: Small GTPase superfamily, Ras type	RAB5B [Lotus japonicus]	Medicago truncatula clone MTYFP_FQ_FR_FS1G-C-4 unknown mRNA
T1_Unigene_BMK.21053	680	172.419	0.997059	64.8874	493	493	0	--	--	--	--	Uncharacterized protein OsI_027940 OS=Oryza sativa subsp. indica GN=OsI_027940 PE=1 SV=2	Putative uncharacterized protein GN=MTR_1g088700 OS=Medicago truncatula (Barrel medic) PE=4 SV=1	--	PREDICTED: hypothetical protein [Vitis vinifera]	Medicago truncatula clone mth2-21b7, complete sequence
T1_Unigene_BMK.21056	1076	88.6199	0.976766	31.1919	375	375	0	--	--	Biological Process: photosynthesis (GO:0015979);; Cellular Component: extrinsic to membrane (GO:0019898);; Cellular Component: oxygen evolving complex (GO:0009654);; Cellular Component: photosystem II (GO:0009523);; Molecular Function: calcium ion binding (GO:0005509);	--	PsbP domain-containing protein 4, chloroplastic OS=Arabidopsis thaliana GN=PPD4 PE=1 SV=2	PsbP domain-containing protein GN=MTR_3g089890 OS=Medicago truncatula (Barrel medic) PE=4 SV=1	IPR002683: Photosystem II PsbP, oxygen evolving complex; IPR016123: Mog1/PsbP, alpha/beta/alpha sandwich; IPR016124: Mog1/PsbP/DUF1795, alpha/beta/alpha sandwich	unknown [Medicago truncatula]	Medicago truncatula clone MTYFD_FE_FF_FG1G-A-19 unknown mRNA
T1_Unigene_BMK.21059	1112	155.434	0.988309	55.2936	687	687	0	--	--	--	--	Coiled-coil domain-containing protein 25 OS=Bos taurus GN=CCDC25 PE=2 SV=1	Coiled-coil domain-containing protein GN=MTR_042s0015 OS=Medicago truncatula (Barrel medic) PE=4 SV=1	IPR008532: Domain of unknown function DUF814	unknown [Medicago truncatula]	Medicago truncatula clone MTYFD_FE_FF_FG1G-B-24 unknown mRNA
T1_Unigene_BMK.21069	1355	137.211	0.998524	48.0856	728	728	0	--	--	Molecular Function: protein binding (GO:0005515);	K03030|0.0|pop:POPTR_816489|26S proteasome regulatory subunit N11	26S proteasome non-ATPase regulatory subunit 14 OS=Arabidopsis thaliana GN=RPN11 PE=2 SV=1	26S proteasome non-ATPase regulatory subunit GN=MTR_2g017680 OS=Medicago truncatula (Barrel medic) PE=4 SV=1	IPR000555: Mov34/MPN/PAD-1	predicted protein [Populus trichocarpa] >gi|222844170|gb|EEE81717.1| predicted protein [Populus trichocarpa]	Soybean clone JCVI-FLGm-13A9 unknown mRNA
T1_Unigene_BMK.21087	802	140.799	0.996259	49.7718	446	446	0	--	--	Molecular Function: protein binding (GO:0005515);	--	--	Downward leaf curling protein GN=MTR_5g097240 OS=Medicago truncatula (Barrel medic) PE=4 SV=1	IPR001660: Sterile alpha motif domain; IPR011510: Sterile alpha motif, type 2; IPR013761: Sterile alpha motif/pointed domain	unknown [Glycine max]	Medicago truncatula clone MTYFP_FQ_FR_FS1G-E-3 unknown mRNA
T1_Unigene_BMK.21089	1774	75.013	0.981398	26.4867	525	525	0	--	--	Molecular Function: protein binding (GO:0005515);	K11806|0.0|vvi:100260774|WD repeat and SOF domain-containing protein 1	DDB1- and CUL4-associated factor 13 OS=Gallus gallus GN=DCAF13 PE=2 SV=1	DDB1-and CUL4-associated factor GN=MTR_1g022960 OS=Medicago truncatula (Barrel medic) PE=4 SV=1	IPR001680: WD40 repeat; IPR007287: Sof1-like protein; IPR011046: WD40 repeat-like-containing domain; IPR015943: WD40/YVTN repeat-like-containing domain; IPR017986: WD40-repeat-containing domain; IPR019775: WD40 repeat, conserved site; IPR019781: WD40 repeat, subgroup; IPR019782: WD40 repeat 2; IPR020472: G-protein beta WD-40 repeat	PREDICTED: hypothetical protein [Vitis vinifera] >gi|302143337|emb|CBI21898.3| unnamed protein product [Vitis vinifera]	TSA: Cajanus cajan cultivar Asha contig02915.Asha mRNA sequence
T1_Unigene_BMK.21104	773	124.78	0.997413	44.6921	386	386	0	--	--	Molecular Function: isomerase activity (GO:0016853);	K09578|7e-63|pop:POPTR_820087|peptidyl-prolyl cis-trans isomerase NIMA-interacting 1 [EC:5.2.1.8]	Peptidyl-prolyl cis-trans isomerase Pin1 OS=Malus domestica GN=PIN1 PE=2 SV=1	Peptidyl-prolyl cis-trans isomerase Pin1 GN=MTR_8g076070 OS=Medicago truncatula (Barrel medic) PE=4 SV=1	IPR000297: Peptidyl-prolyl cis-trans isomerase, PpiC-type; IPR023058: Peptidyl-prolyl cis-trans isomerase, PpiC-type, conserved site	parvulin-type peptidyl-prolyl cis/trans isomerase [Lotus japonicus]	Medicago truncatula chromosome 8 clone mth2-20m14, complete sequence
T1_Unigene_BMK.21109	942	156.141	0.933121	55.6762	586	586	0	--	--	Biological Process: photosynthesis (GO:0015979);; Cellular Component: membrane (GO:0016020);; Cellular Component: oxygen evolving complex (GO:0009654);; Cellular Component: photosystem II (GO:0009523);	K08903|5e-75|vvi:100260011|photosystem II 13kDa protein	Photosystem II reaction center PSB28 protein, chloroplastic OS=Oryza sativa subsp. japonica GN=PSB28 PE=2 SV=2	Photosystem II reaction center psb28 protein OS=Glycine max (Soybean) PE=2 SV=1	IPR005610: Photosystem II Psb28, class 1	unknown [Glycine max]	Medicago truncatula clone MTYFP_FQ_FR_FS1G-J-8 unknown mRNA
T1_Unigene_BMK.21126	649	723.35	0.996918	258.157	1872	1872	0	--	--	--	K02920|1e-66|vvi:100262717|large subunit ribosomal protein L36e	60S ribosomal protein L36-2 OS=Arabidopsis thaliana GN=RPL36B PE=2 SV=1	60S ribosomal protein L36 GN=MTR_1g100960 OS=Medicago truncatula (Barrel medic) PE=3 SV=1	--	unknown [Glycine max]	Soybean clone JCVI-FLGm-8F24 unknown mRNA
T1_Unigene_BMK.21127	1736	575.247	0.993088	204.21	3961	3961	0	--	--	Molecular Function: hydrolase activity acting on ester bonds (GO:0016788);	--	Putative nuclease HARBI1 OS=Homo sapiens GN=HARBI1 PE=1 SV=1	Putative uncharacterized protein GN=RCOM_1046590 OS=Ricinus communis (Castor bean) PE=4 SV=1	IPR006912: Putative harbinger transposase-derived nuclease	conserved hypothetical protein [Ricinus communis] >gi|223546554|gb|EEF48052.1| conserved hypothetical protein [Ricinus communis]	Medicago truncatula clone mth2-54n18, complete sequence
T1_Unigene_BMK.21128	310	169.645	0.993548	58.8967	204	204	0	--	--	Molecular Function: oxidoreductase activity (GO:0016491);; Molecular Function: FMN binding (GO:0010181);	K03809|2e-51|rcu:RCOM_0066700|Trp repressor binding protein	Flavoprotein wrbA OS=Serratia proteamaculans (strain 568) GN=wrbA PE=3 SV=1	Flavoprotein wrbA GN=MTR_2g081810 OS=Medicago truncatula (Barrel medic) PE=4 SV=1	IPR008254: Flavodoxin/nitric oxide synthase	unknown [Medicago truncatula]	Medicago truncatula clone MTYFP_FQ_FR_FS1G-I-9 unknown mRNA
T1_Unigene_BMK.21129	745	116.27	0.997315	40.7255	339	339	0	--	--	Biological Process: negative regulation of transcription DNA-dependent (GO:0045892);; Molecular Function: FMN binding (GO:0010181);	K03809|1e-77|vvi:100232919|Trp repressor binding protein	Flavoprotein wrbA OS=Desulfovibrio magneticus (strain ATCC 700980 / DSM 13731 / RS-1) GN=wrbA PE=3 SV=1	Flavoprotein wrbA GN=MTR_2g081810 OS=Medicago truncatula (Barrel medic) PE=4 SV=1	IPR005025: NADPH-dependent FMN reductase; IPR010089: Flavoprotein WrbA	unknown [Medicago truncatula]	Medicago truncatula clone MTYFP_FQ_FR_FS1G-I-9 unknown mRNA
T1_Unigene_BMK.21130	1190	126.98	0.998319	44.4491	591	591	0	--	--	--	--	--	Putative uncharacterized protein GN=MTR_4g124930 OS=Medicago truncatula (Barrel medic) PE=2 SV=1	IPR007650: Protein of unknown function DUF581	unknown [Medicago truncatula]	Medicago truncatula clone MTYFP_FQ_FR_FS1G-I-5 unknown mRNA
T1_Unigene_BMK.21139	1654	236.549	0.998791	83.6559	1546	1546	0	--	--	Molecular Function: nucleic acid binding (GO:0003676);; Molecular Function: nucleotide binding (GO:0000166);	--	Splicing regulatory glutamine/lysine-rich protein 1 OS=Rattus norvegicus GN=Srek1 PE=1 SV=1	Splicing factor, arginine/serine-rich GN=MTR_3g092510 OS=Medicago truncatula (Barrel medic) PE=4 SV=1	IPR000504: RNA recognition motif domain; IPR009818: Ataxin-2, C-terminal; IPR012677: Nucleotide-binding, alpha-beta plait	unknown [Glycine max]	M.truncatula DNA sequence from clone MTH2-39B3 on chromosome 3, complete sequence
T1_Unigene_BMK.21140	468	95.1902	0.995726	34.8055	182	182	0	--	--	Molecular Function: structural constituent of cell wall (GO:0005199);	--	Repetitive proline-rich cell wall protein 2 OS=Glycine max GN=PRP2 PE=2 SV=1	Putative uncharacterized protein OS=Glycine max (Soybean) PE=2 SV=1	IPR003883: Repetitive proline-rich cell wall protein repeat	RecName: Full=Repetitive proline-rich cell wall protein 2; Flags: Precursor >gi|4261542|gb|AAD13836.1|S44202_1 repetitive proline-rich protein [Glycine max] >gi|18738|emb|CAA34593.1| unnamed protein product [Glycine max] >gi|170066|gb|AAA34011.1| cell wall protein (SbPRP2) precursor [Glycine max] >gi|255633186|gb|ACU16949.1| unknown [Glycine max]	Medicago truncatula early nodulin (protein-rich protein PRP4) gene, complete cds
T1_Unigene_BMK.21152	530	82.2321	0.945283	28.3698	168	168	0	--	--	--	K09481|2e-48|vvi:100260422|protein transport protein SEC61 subunit beta	Protein transport protein Sec61 subunit beta OS=Arabidopsis thaliana GN=At2g45070 PE=2 SV=1	Sec61beta OS=Medicago truncatula (Barrel medic) PE=4 SV=1	IPR005609: Preprotein translocase Sec, Sec61-beta subunit; IPR016482: Preprotein translocase Sec, Sec61-beta subunit, eukarya	Sec61beta [Medicago truncatula]	Medicago truncatula chromosome 2 clone mth2-76a9, complete sequence
T1_Unigene_BMK.21154	1002	175.998	0.998004	62.4356	699	699	0	--	--	--	--	Fasciclin-like arabinogalactan protein 11 OS=Arabidopsis thaliana GN=FLA11 PE=2 SV=2	Fasciclin-like arabinogalactan protein GN=MTR_7g101080 OS=Medicago truncatula (Barrel medic) PE=4 SV=1	IPR000782: FAS1 domain	unknown [Glycine max]	Medicago truncatula clone mth2-36h10, complete sequence
T1_Unigene_BMK.21155	1572	94.1622	0.998728	34.6157	608	608	0	--	--	Molecular Function: hydrolase activity (GO:0016787);	--	Nudix hydrolase 12, mitochondrial OS=Arabidopsis thaliana GN=NUDT12 PE=2 SV=1	Putative uncharacterized protein OS=Glycine max (Soybean) PE=2 SV=1	IPR000086: NUDIX hydrolase domain; IPR015797: NUDIX hydrolase domain-like; IPR020084: NUDIX hydrolase, conserved site	unknown [Glycine max]	Soybean clone JCVI-FLGm-21P23 unknown mRNA
T1_Unigene_BMK.21156	924	100.534	0.997835	35.4513	366	366	0	--	--	Molecular Function: acid-amino acid ligase activity (GO:0016881);	K06688|3e-97|vvi:100253010|ubiquitin-conjugating enzyme E2 C [EC:6.3.2.19]	Ubiquitin-conjugating enzyme E2 20 OS=Arabidopsis thaliana GN=UBC20 PE=2 SV=1	Ubiquitin carrier protein GN=MTR_1g095510 OS=Medicago truncatula (Barrel medic) PE=3 SV=1	IPR000608: Ubiquitin-conjugating enzyme, E2; IPR016135: Ubiquitin-conjugating enzyme/RWD-like; IPR023313: Ubiquitin-conjugating enzyme, active site	PREDICTED: hypothetical protein [Vitis vinifera] >gi|147800943|emb|CAN75562.1| hypothetical protein VITISV_032578 [Vitis vinifera] >gi|296086039|emb|CBI31480.3| unnamed protein product [Vitis vinifera]	TSA: Cajanus cajan cultivar UPAS 120 contig04320.UPAS mRNA sequence
T1_Unigene_BMK.21159	1900	151.371	0.998947	53.8884	1144	1144	0	--	--	Biological Process: oxidation-reduction process (GO:0055114);; Molecular Function: 2 iron 2 sulfur cluster binding (GO:0051537);; Molecular Function: chlorophyllide a oxygenase [overall] activity (GO:0010277);; Molecular Function: oxidoreductase activity (GO:0016491);	--	Pheophorbide a oxygenase, chloroplastic OS=Arabidopsis thaliana GN=PAO PE=1 SV=1	Rieske iron-sulfur protein Tic55 GN=MTR_3g105820 OS=Medicago truncatula (Barrel medic) PE=4 SV=1	IPR013626: Pheophorbide a oxygenase; IPR017941: Rieske [2Fe-2S] iron-sulphur domain	Rieske iron-sulfur protein Tic55 [Pisum sativum]	Pisum sativum mRNA for Rieske iron-sulfur protein Tic55
T1_Unigene_BMK.21160	791	141.992	0.997472	51.256	453	453	0	--	--	--	--	Brain protein 44-like protein OS=Bos taurus GN=BRP44L PE=1 SV=1	Putative uncharacterized protein OS=Glycine max (Soybean) PE=4 SV=1	IPR005336: Uncharacterised protein family UPF0041	unknown [Glycine max]	TSA: Cajanus cajan cultivar Asha contig29111.Asha mRNA sequence
T1_Unigene_BMK.21161	955	201.948	0.997906	71.4125	762	762	0	--	--	Biological Process: translation (GO:0006412);; Cellular Component: intracellular (GO:0005622);; Cellular Component: large ribosomal subunit (GO:0015934);; Cellular Component: ribosome (GO:0005840);; Molecular Function: structural constituent of ribosome (GO:0003735);	K02890|6e-42|pop:POPTR_285141|large subunit ribosomal protein L22	50S ribosomal protein L22, chloroplastic OS=Medicago sativa GN=rpl22 PE=2 SV=1	Putative uncharacterized protein OS=Medicago truncatula (Barrel medic) PE=2 SV=1	IPR001063: Ribosomal protein L22/L17; IPR005727: Ribosomal protein L22, bacterial-type; IPR018260: Ribosomal protein L22/L17, conserved site	RecName: Full=50S ribosomal protein L22, chloroplastic; AltName: Full=CL22; Flags: Precursor >gi|552436|gb|AAB46612.1| ribosomal protein CL22 [Medicago sativa]	Medicago sativa chloroplast ribosomal protein CL22 (rpl22) gene, complete cds
T1_Unigene_BMK.21162	1061	516.342	0.998115	186.592	2212	2212	0	--	--	Biological Process: vesicle-mediated transport (GO:0016192);; Biological Process: transport (GO:0006810);; Cellular Component: integral to membrane (GO:0016021);	K08515|1e-133|pop:POPTR_746680|vesicle-associated membrane protein 7	Vesicle-associated membrane protein 722 OS=Arabidopsis thaliana GN=VAMP722 PE=2 SV=2	Vesicle-associated membrane protein GN=MTR_4g083490 OS=Medicago truncatula (Barrel medic) PE=2 SV=1	IPR001388: Synaptobrevin; IPR010908: Longin; IPR011012: Longin-like	unknown [Medicago truncatula]	Medicago truncatula clone MTYF1_F2_F3_F41G-I-9 unknown mRNA
T1_Unigene_BMK.21163	407	181.474	0.995086	67.2899	306	306	0	--	--	--	--	--	Predicted protein GN=POPTRDRAFT_652042 OS=Populus trichocarpa (Western balsam poplar) PE=4 SV=1	--	predicted protein [Populus trichocarpa] >gi|222857159|gb|EEE94706.1| predicted protein [Populus trichocarpa]	--
T1_Unigene_BMK.21164	489	112.663	0.90184	40.2658	220	220	0	--	--	Biological Process: photosynthesis (GO:0015979);; Cellular Component: integral to membrane (GO:0016021);; Molecular Function: manganese ion binding (GO:0030145);; Cellular Component: photosystem II (GO:0009523);	K02723|2e-44|vvi:100252545|photosystem II PsbY protein	Photosystem II core complex proteins psbY, chloroplastic OS=Spinacia oleracea GN=PSBY PE=1 SV=2	Putative uncharacterized protein OS=Medicago truncatula (Barrel medic) PE=2 SV=1	IPR009388: Photosystem II PsbY	unknown [Medicago truncatula]	Medicago truncatula clone MTYFL_FM_FN_FO1G-M-8 unknown mRNA
T1_Unigene_BMK.21166	1393	86.8169	0.998564	30.4544	474	474	0	--	--	Molecular Function: binding (GO:0005488);; Molecular Function: fatty-acyl-CoA binding (GO:0000062);; Molecular Function: protein binding (GO:0005515);	--	Acyl-CoA-binding domain-containing protein 2 OS=Arabidopsis thaliana GN=ACBP2 PE=1 SV=1	Predicted protein GN=POPTRDRAFT_732842 OS=Populus trichocarpa (Western balsam poplar) PE=4 SV=1	IPR000582: Acyl-CoA-binding protein, ACBP; IPR002110: Ankyrin repeat; IPR014352: FERM/acyl-CoA-binding protein, 3-helical bundle; IPR020683: Ankyrin repeat-containing domain	predicted protein [Populus trichocarpa] >gi|222868387|gb|EEF05518.1| predicted protein [Populus trichocarpa]	Medicago truncatula clone MTYF1_F2_F3_F41G-M-18 unknown mRNA
T1_Unigene_BMK.21175	990	98.3778	0.99798	35.0767	388	388	0	--	--	--	--	Transmembrane protein 147 OS=Xenopus laevis GN=tmem147 PE=2 SV=1	Transmembrane protein GN=MTR_3g100940 OS=Medicago truncatula (Barrel medic) PE=4 SV=1	IPR019164: Protein of unknown function DUF2053, membrane	unknown [Glycine max]	Soybean clone JCVI-FLGm-19J2 unknown mRNA
T1_Unigene_BMK.21182	819	625.915	0.957265	218.778	2002	2002	0	--	--	Biological Process: response to biotic stimulus (GO:0009607);; Biological Process: defense response (GO:0006952);	--	MLP-like protein 423 OS=Arabidopsis thaliana GN=MLP423 PE=1 SV=1	MLP-like protein GN=MTR_5g035010 OS=Medicago truncatula (Barrel medic) PE=2 SV=1	IPR000916: Bet v I allergen; IPR023393: START-like domain	unknown [Medicago truncatula]	Medicago truncatula clone MTYFD_FE_FF_FG1G-I-8 unknown mRNA
T1_Unigene_BMK.21192	1866	74.3349	0.959807	26.1881	546	546	0	--	--	--	--	Transmembrane protein 184C OS=Pongo abelii GN=TMEM184C PE=2 SV=1	Transmembrane protein 184C GN=MTR_3g118470 OS=Medicago truncatula (Barrel medic) PE=4 SV=1	IPR005178: Protein of unknown function DUF300	PREDICTED: hypothetical protein [Vitis vinifera] >gi|297744492|emb|CBI37754.3| unnamed protein product [Vitis vinifera]	Medicago truncatula clone mth1-8p19, complete sequence
T1_Unigene_BMK.21195	1218	99.867	0.954023	35.0505	477	477	0	--	--	Molecular Function: zinc ion binding (GO:0008270);; Molecular Function: nucleic acid binding (GO:0003676);; Molecular Function: nucleotide binding (GO:0000166);	--	Glycine-rich RNA-binding protein 10 OS=Brassica napus GN=GRP10 PE=2 SV=1	Putative uncharacterized protein OS=Glycine max (Soybean) PE=2 SV=1	IPR000504: RNA recognition motif domain; IPR001878: Zinc finger, CCHC-type; IPR012677: Nucleotide-binding, alpha-beta plait; IPR013084: Zinc finger, CCHC retroviral-type	unknown [Glycine max]	Soybean clone JCVI-FLGm-11D24 unknown mRNA
T1_Unigene_BMK.21196	918	74.9717	0.986928	26.5185	272	272	0	--	--	Molecular Function: DNA binding (GO:0003677);; Molecular Function: protein binding (GO:0005515);	--	Axial regulator YABBY 5 OS=Arabidopsis thaliana GN=YAB5 PE=2 SV=1	YABBY protein GN=MTR_4g114730 OS=Medicago truncatula (Barrel medic) PE=4 SV=1	IPR000910: High mobility group, HMG1/HMG2; IPR006780: YABBY protein; IPR009071: High mobility group, superfamily	unknown [Medicago truncatula]	Medicago truncatula clone MTYFD_FE_FF_FG1G-L-9 unknown mRNA
T1_Unigene_BMK.21202	764	932.035	0.997382	325.316	2777	2777	0	--	--	--	K02966|1e-90|pop:POPTR_556400|small subunit ribosomal protein S19e	40S ribosomal protein S19-3 OS=Arabidopsis thaliana GN=RPS19C PE=2 SV=1	Putative uncharacterized protein OS=Medicago truncatula (Barrel medic) PE=2 SV=1	--	unknown [Medicago truncatula]	Medicago truncatula clone MTYF1_F2_F3_F41G-H-17 unknown mRNA
T1_Unigene_BMK.21207	923	128.011	0.997833	45.3802	468	468	0	--	--	Cellular Component: nucleus (GO:0005634);; Molecular Function: DNA binding (GO:0003677);; Molecular Function: zinc ion binding (GO:0008270);	--	Methyl-CpG-binding domain-containing protein 4 OS=Arabidopsis thaliana GN=MBD4 PE=2 SV=1	Putative uncharacterized protein GN=MTR_1g089750 OS=Medicago truncatula (Barrel medic) PE=4 SV=1	IPR001739: Methyl-CpG DNA binding; IPR011124: Zinc finger, CW-type; IPR016177: DNA-binding, integrase-type	unknown [Glycine max]	Soybean clone JCVI-FLGm-15D6 unknown mRNA
T1_Unigene_BMK.21212	850	713.629	0.907059	252.916	2402	2402	0	--	--	Biological Process: lipid transport (GO:0006869);	--	14 kDa proline-rich protein DC2.15 OS=Daucus carota PE=2 SV=1	14 kDa proline-rich protein DC2.15 GN=MTR_4g101280 OS=Medicago truncatula (Barrel medic) PE=4 SV=1	IPR003612: Plant lipid transfer protein/seed storage/trypsin-alpha amylase inhibitor; IPR013770: Plant lipid transfer protein/hydrophobic protein, helical domain; IPR016140: Bifunctional inhibitor/plant lipid transfer protein/seed storage	unknown [Glycine max]	Glycine max extensin-like protein gene, promoter region and complete cds
T1_Unigene_BMK.21216	1377	96.146	0.998548	34.2531	527	527	0	--	--	--	--	Random slug protein 5 OS=Dictyostelium discoideum GN=rsc5 PE=2 SV=1	Transporter, putative GN=RCOM_1594180 OS=Ricinus communis (Castor bean) PE=4 SV=1	IPR001251: Cellular retinaldehyde-binding/triple function, C-terminal; IPR008273: Cellular retinaldehyde-binding/triple function, N-terminal; IPR011074: Phosphatidylinositol transfer protein-like, N-terminal	transporter, putative [Ricinus communis] >gi|223551080|gb|EEF52566.1| transporter, putative [Ricinus communis]	Medicago truncatula clone MTYF9_FA_FB_FC1G-O-19 unknown mRNA
T1_Unigene_BMK.21227	1202	179.595	0.972546	63.5137	853	853	0	--	--	Molecular Function: endopeptidase inhibitor activity (GO:0004866);	--	Kunitz-type trypsin inhibitor-like 1 protein OS=Pisum sativum GN=PIP20-1 PE=1 SV=2	Kunitz-type trypsin inhibitor-like 1 protein GN=MTR_6g009650 OS=Medicago truncatula (Barrel medic) PE=4 SV=1	IPR002160: Proteinase inhibitor I3, Kunitz legume; IPR011065: Kunitz inhibitor ST1-like	unknown [Medicago truncatula]	Medicago truncatula chromosome 6 clone mth2-6f18, complete sequence
T1_Unigene_BMK.21228	862	842.516	0.99768	294.768	2839	2839	0	--	--	Biological Process: glycine catabolic process (GO:0006546);; Biological Process: glycine decarboxylation via glycine cleavage system (GO:0019464);; Cellular Component: glycine cleavage complex (GO:0005960);	K02437|1e-100|vvi:100259229|glycine cleavage system H protein	Glycine cleavage system H protein, mitochondrial OS=Pisum sativum GN=GDCSH PE=1 SV=1	Glycine cleavage system H protein GN=MTR_5g014260 OS=Medicago truncatula (Barrel medic) PE=3 SV=1	IPR002930: Glycine cleavage H-protein; IPR003016: 2-oxo acid dehydrogenase, lipoyl-binding site; IPR011053: Single hybrid motif; IPR017453: Glycine cleavage H-protein, subgroup	unknown [Medicago truncatula]	Medicago truncatula clone MTYFP_FQ_FR_FS1G-E-18 unknown mRNA
T1_Unigene_BMK.21230	387	163.92	0.994832	58.5103	253	253	0	--	--	--	--	Protein GAST1 OS=Solanum lycopersicum GN=GAST1 PE=2 SV=1	Gibberellin regulated protein OS=Medicago truncatula (Barrel medic) PE=4 SV=1	IPR003854: Gibberellin regulated protein	Gibberellin regulated protein [Medicago truncatula]	Medicago truncatula chromosome 7 clone mth2-73i16, complete sequence
T1_Unigene_BMK.21231	1997	189.106	0.998998	67.0017	1495	1495	0	--	--	Biological Process: glutathione biosynthetic process (GO:0006750);; Molecular Function: glutamate-cysteine ligase activity (GO:0004357);	K01919|0.0|rcu:RCOM_1686670|glutamate--cysteine ligase [EC:6.3.2.2]	Glutamate--cysteine ligase, chloroplastic OS=Medicago truncatula GN=GSH1 PE=2 SV=1	Glutamate-cysteine ligase GN=MTR_8g098350 OS=Medicago truncatula (Barrel medic) PE=4 SV=1	IPR006336: Glutamate--cysteine ligase, GCS2; IPR011556: Glutamate--cysteine ligase, plant	RecName: Full=Glutamate--cysteine ligase, chloroplastic; AltName: Full=Gamma-ECS; Short=GCS; AltName: Full=Gamma-glutamylcysteine synthetase; Flags: Precursor >gi|3941322|gb|AAC82334.1| gamma-glutamylcysteine synthetase [Medicago truncatula]	Medicago truncatula gamma-glutamylcysteine synthetase mRNA, nuclear gene encoding putative plastid protein, complete cds
T1_Unigene_BMK.21241	604	94.4305	0.996689	33.6366	227	227	0	--	--	Biological Process: protein import into mitochondrial inner membrane (GO:0045039);; Cellular Component: mitochondrial intermembrane space protein transporter complex (GO:0042719);; Biological Process: protein targeting to mitochondrion (GO:0006626);	--	Mitochondrial import inner membrane translocase subunit Tim10 OS=Arabidopsis thaliana GN=TIM10 PE=2 SV=1	Mitochondrial import inner membrane translocase subunit Tim10 GN=MTR_2g097870 OS=Medicago truncatula (Barrel medic) PE=4 SV=1	IPR004217: Mitochondrial inner membrane translocase complex, Tim8/9/10/13-zinc finger-like	unknown [Medicago truncatula] >gi|217071556|gb|ACJ84138.1| unknown [Medicago truncatula]	Medicago truncatula clone MTYF1_F2_F3_F41G-K-18 unknown mRNA
T1_Unigene_BMK.21243	943	81.2524	0.997879	28.6627	302	302	0	--	--	Biological Process: cell redox homeostasis (GO:0045454);; Molecular Function: electron carrier activity (GO:0009055);; Molecular Function: protein disulfide oxidoreductase activity (GO:0015035);; Biological Process: cell redox homeostasis (GO:0045454);; Biological Process: glycerol ether metabolic process (GO:0006662);	--	Thioredoxin X, chloroplastic OS=Arabidopsis thaliana GN=ATHX PE=2 SV=2	Thioredoxin-X GN=MTR_1g114290 OS=Medicago truncatula (Barrel medic) PE=4 SV=1	IPR005746: Thioredoxin; IPR012336: Thioredoxin-like fold; IPR013766: Thioredoxin domain	unknown [Glycine max]	Medicago truncatula clone mth2-45n18, complete sequence
T1_Unigene_BMK.21244	706	204.322	0.898017	74.1607	585	585	0	--	--	--	--	Thioredoxin H-type 1 OS=Nicotiana tabacum PE=2 SV=1	Thioredoxin GN=MTR_1g023140 OS=Medicago truncatula (Barrel medic) PE=2 SV=1	--	thioredoxin h2 [Medicago truncatula]	Medicago truncatula thioredoxin h2 mRNA, complete cds
T1_Unigene_BMK.21249	928	889.67	0.981681	313.25	3248	3248	0	--	--	--	--	--	Phloem specific protein GN=MTR_3g076950 OS=Medicago truncatula (Barrel medic) PE=4 SV=1	--	phloem specific protein [Pisum sativum]	M.truncatula DNA sequence from clone MTH2-89E15 on chromosome 3, complete sequence
T1_Unigene_BMK.21252	1156	76.6436	0.99827	27.0977	350	350	0	--	--	Biological Process: carbohydrate metabolic process (GO:0005975);; Biological Process: cellular glucan metabolic process (GO:0006073);; Cellular Component: apoplast (GO:0048046);; Molecular Function: xyloglucan:xyloglucosyl transferase activity (GO:0016762);; Cellular Component: cell wall (GO:0005618);; Molecular Function: hydrolase activity hydrolyzing O-glycosyl compounds (GO:0004553);	K08235|1e-107|rcu:RCOM_1307350|xyloglucan:xyloglucosyl transferase [EC:2.4.1.207]	Probable xyloglucan endotransglucosylase/hydrolase protein 16 OS=Arabidopsis thaliana GN=XTH16 PE=2 SV=2	Xyloglucan endotransglucosylase/hydrolase GN=MTR_5g091730 OS=Medicago truncatula (Barrel medic) PE=4 SV=1	IPR000757: Glycoside hydrolase, family 16; IPR008263: Glycoside hydrolase, family 16, active site; IPR008264: Beta-glucanase; IPR008985: Concanavalin A-like lectin/glucanase; IPR010713: Xyloglucan endo-transglycosylase, C-terminal; IPR013320: Concanavalin A-like lectin/glucanase, subgroup; IPR016455: Xyloglucan endotransglucosylase/hydrolase	xyloglucan endotransglucosylase/hydrolase 8 [Actinidia deliciosa]	Medicago truncatula chromosome 5 clone mth2-79n1, COMPLETE SEQUENCE
T1_Unigene_BMK.21253	1633	1845.51	0.982241	645.134	11771	11771	0	--	--	Biological Process: S-adenosylmethionine biosynthetic process (GO:0006556);; Molecular Function: ATP binding (GO:0005524);; Molecular Function: methionine adenosyltransferase activity (GO:0004478);	K00789|0.0|rcu:RCOM_1343960|S-adenosylmethionine synthetase [EC:2.5.1.6]	S-adenosylmethionine synthase OS=Medicago truncatula GN=METK PE=3 SV=1	S-adenosylmethionine synthase GN=MTR_7g110310 OS=Medicago truncatula (Barrel medic) PE=3 SV=1	IPR002133: S-adenosylmethionine synthetase; IPR022628: S-adenosylmethionine synthetase, N-terminal; IPR022629: S-adenosylmethionine synthetase, central domain; IPR022630: S-adenosylmethionine synthetase, C-terminal; IPR022631: S-adenosylmethionine synthetase, conserved site; IPR022636: S-adenosylmethionine synthetase superfamily	RecName: Full=S-adenosylmethionine synthase; Short=AdoMet synthase; AltName: Full=Methionine adenosyltransferase; Short=MAT >gi|140055593|gb|ABO80948.1| S-adenosylmethionine synthetase [Medicago truncatula]	Medicago truncatula clone MTYF5_F6_F7_F81G-A-24 unknown mRNA
T1_Unigene_BMK.21257	2446	242.601	0.987735	85.3286	2332	2332	0	--	--	Biological Process: transport (GO:0006810);; Cellular Component: intracellular (GO:0005622);; Molecular Function: transporter activity (GO:0005215);	--	Sec14 cytosolic factor OS=Schizosaccharomyces pombe GN=sec14 PE=2 SV=1	Sec14 cytosolic factor GN=MTR_3g117100 OS=Medicago truncatula (Barrel medic) PE=4 SV=1	IPR001071: Cellular retinaldehyde binding/alpha-tocopherol transport; IPR001251: Cellular retinaldehyde-binding/triple function, C-terminal; IPR008273: Cellular retinaldehyde-binding/triple function, N-terminal; IPR011074: Phosphatidylinositol transfer protein-like, N-terminal	phosphatidylinositol transfer-like protein III [Lotus japonicus]	Lotus japonicus phosphatidylinositol transfer-like protein III (LjPLP-III) mRNA, complete cds
T1_Unigene_BMK.21262	1040	1081.26	0.998077	382.784	4448	4448	0	--	--	Biological Process: CTP biosynthetic process (GO:0006241);; Biological Process: GTP biosynthetic process (GO:0006183);; Biological Process: UTP biosynthetic process (GO:0006228);; Biological Process: nucleoside diphosphate phosphorylation (GO:0006165);; Molecular Function: ATP binding (GO:0005524);; Molecular Function: nucleoside diphosphate kinase activity (GO:0004550);	K00940|5e-88|pop:POPTR_591761|nucleoside-diphosphate kinase [EC:2.7.4.6]	Nucleoside diphosphate kinase 1 OS=Pisum sativum GN=NDPK1 PE=2 SV=1	Nucleoside diphosphate kinase OS=Glycine max (Soybean) PE=2 SV=1	IPR001564: Nucleoside diphosphate kinase; IPR023005: Nucleoside diphosphate kinase, active site	PNDKN1 [Pisum sativum]	Pisum sativum mRNA for PNDKN1, complete cds
T1_Unigene_BMK.21263	340	88.2824	0.988235	31.325	119	119	0	--	--	Biological Process: translation (GO:0006412);; Cellular Component: intracellular (GO:0005622);; Cellular Component: ribosome (GO:0005840);; Molecular Function: structural constituent of ribosome (GO:0003735);	--	40S ribosomal protein S11 OS=Glycine max GN=RPS11 PE=2 SV=2	40S ribosomal protein S11 GN=MTR_1g017780 OS=Medicago truncatula (Barrel medic) PE=3 SV=1	IPR000266: Ribosomal protein S17; IPR012340: Nucleic acid-binding, OB-fold	unknown [Medicago truncatula]	Medicago truncatula clone mth2-15h11, complete sequence
T1_Unigene_BMK.21269	928	128.51	0.878233	45.4251	471	471	0	--	--	Molecular Function: calcium ion binding (GO:0005509);	--	Probable calcium-binding protein CML13 OS=Arabidopsis thaliana GN=CML13 PE=1 SV=1	EF hand family protein GN=MTR_5g011850 OS=Medicago truncatula (Barrel medic) PE=2 SV=1	IPR002048: Calcium-binding EF-hand; IPR011992: EF-hand-like domain; IPR018247: EF-Hand 1, calcium-binding site; IPR018248: EF-hand; IPR018249: EF-HAND 2	unknown [Medicago truncatula] >gi|217075897|gb|ACJ86308.1| unknown [Medicago truncatula]	Medicago truncatula chromosome 5 clone mth4-37c5, COMPLETE SEQUENCE
T1_Unigene_BMK.21270	896	2278.22	0.997768	808.596	8095	8095	0	--	--	Biological Process: photosynthesis (GO:0015979);; Cellular Component: photosystem I reaction center (GO:0009538);; Cellular Component: photosystem I (GO:0009522);	K02692|1e-112|rcu:RCOM_0677760|photosystem I subunit II	Photosystem I reaction center subunit II, chloroplastic OS=Cucumis sativus GN=psaD PE=1 SV=1	Photosystem I reaction center subunit II GN=MTR_5g006130 OS=Medicago truncatula (Barrel medic) PE=4 SV=1	IPR003685: Photosystem I PsaD	photosystem I subunit PsaD [Glycine max] >gi|255627695|gb|ACU14192.1| unknown [Glycine max]	Medicago truncatula clone mth2-29a15, complete sequence
T1_Unigene_BMK.21272	347	120.571	0.994236	42.0417	163	163	0	--	--	--	--	Tubulin beta-8 chain OS=Arabidopsis thaliana GN=TUBB8 PE=2 SV=2	Tubulin, beta chain (Fragment) GN=TUB23 OS=Populus trichocarpa (Western balsam poplar) PE=4 SV=1	--	tubulin, beta chain [Populus trichocarpa] >gi|222873988|gb|EEF11119.1| tubulin, beta chain [Populus trichocarpa]	Glycine max cDNA, clone: GMFL01-08-N17
T1_Unigene_BMK.21273	1296	199.463	0.998457	70.3707	1019	1019	0	--	--	Biological Process: GTP catabolic process (GO:0006184);; Biological Process: microtubule-based movement (GO:0007018);; Biological Process: microtubule-based process (GO:0007017);; Biological Process: protein polymerization (GO:0051258);; Cellular Component: microtubule (GO:0005874);; Cellular Component: protein complex (GO:0043234);; Molecular Function: GTP binding (GO:0005525);; Cellular Compone…	K07375|0.0|vvi:100261736|tubulin beta	Tubulin beta-2 chain OS=Lupinus albus GN=TUBB2 PE=3 SV=1	Tubulin beta chain GN=MTR_1g101130 OS=Medicago truncatula (Barrel medic) PE=3 SV=1	IPR000217: Tubulin; IPR002453: Beta tubulin; IPR003008: Tubulin/FtsZ, GTPase domain; IPR008280: Tubulin/FtsZ, C-terminal; IPR017975: Tubulin, conserved site; IPR018316: Tubulin/FtsZ, 2-layer sandwich domain; IPR023123: Tubulin, C-terminal	PREDICTED: hypothetical protein [Vitis vinifera]	Lotus japonicus cDNA, clone: LjFL1-067-AG01, HTC
T1_Unigene_BMK.21279	823	419.583	0.99757	149.312	1373	1370	3	--	--	Biological Process: response to biotic stimulus (GO:0009607);; Biological Process: defense response (GO:0006952);	--	MLP-like protein 31 OS=Arabidopsis thaliana GN=MLP31 PE=1 SV=2	MLP-like protein GN=MTR_8g045300 OS=Medicago truncatula (Barrel medic) PE=2 SV=1	IPR000916: Bet v I allergen; IPR023393: START-like domain	unknown [Medicago truncatula]	Medicago truncatula clone MTYFP_FQ_FR_FS1G-K-16 unknown mRNA
T1_Unigene_BMK.21280	1596	848.995	0.998747	300.576	5360	5360	0	--	--	Molecular Function: nucleic acid binding (GO:0003676);; Molecular Function: nucleotide binding (GO:0000166);	--	RNA-binding post-transcriptional regulator csx1 OS=Schizosaccharomyces pombe GN=csx1 PE=1 SV=1	Putative DNA binding protein (Fragment) OS=Trifolium pratense (Red clover) PE=2 SV=1	IPR000504: RNA recognition motif domain; IPR012677: Nucleotide-binding, alpha-beta plait	putative DNA binding protein [Trifolium pratense]	Trifolium pratense RNA for putative DNA binding protein, partial cds, clone: C1861
T1_Unigene_BMK.21288	1676	805.136	0.998807	281.85	5278	5278	0	--	--	Biological Process: isocitrate metabolic process (GO:0006102);; Biological Process: oxidation-reduction process (GO:0055114);; Molecular Function: NAD binding (GO:0051287);; Molecular Function: oxidoreductase activity acting on the CH-OH group of donors NAD or NADP as acceptor (GO:0016616);; Molecular Function: isocitrate dehydrogenase (NADP+) activity (GO:0004450);; Molecular Function: magnesium…	K00031|0.0|pop:POPTR_648243|isocitrate dehydrogenase [EC:1.1.1.42]	Isocitrate dehydrogenase [NADP], chloroplastic (Fragment) OS=Medicago sativa PE=2 SV=1	Isocitrate dehydrogenase [NADP] GN=MTR_5g077070 OS=Medicago truncatula (Barrel medic) PE=3 SV=1	IPR004790: Isocitrate dehydrogenase NADP-dependent, eukaryotic-type; IPR019818: Isocitrate/isopropylmalate dehydrogenase, conserved site; IPR024084: Isopropylmalate dehydrogenase-like domain	RecName: Full=Isocitrate dehydrogenase [NADP], chloroplastic; Short=IDH; AltName: Full=IDP; AltName: Full=NADP(+)-specific ICDH; AltName: Full=Oxalosuccinate decarboxylase; Flags: Precursor >gi|166386|gb|AAA32656.1| isocitrate dehydrogenase precursor [Medicago sativa]	Medicago sativa isocitrate dehydrogenase precursor, mRNA, partial cds
T1_Unigene_BMK.21291	698	728.265	0.964183	256.19	1998	1998	0	--	--	Biological Process: translation (GO:0006412);; Cellular Component: intracellular (GO:0005622);; Cellular Component: ribosome (GO:0005840);; Molecular Function: structural constituent of ribosome (GO:0003735);	--	60S ribosomal protein L35a-3 OS=Arabidopsis thaliana GN=RPL35AC PE=2 SV=1	Maturase GN=MTR_5g081710 OS=Medicago truncatula (Barrel medic) PE=4 SV=1	IPR001780: Ribosomal protein L35A; IPR009000: Translation elongation/initiation factor/Ribosomal, beta-barrel; IPR018266: Ribosomal protein L35Ae, conserved site	unknown [Medicago truncatula] >gi|217075632|gb|ACJ86176.1| unknown [Medicago truncatula]	Medicago truncatula clone MTYF1_F2_F3_F41G-I-5 unknown mRNA
T1_Unigene_BMK.21295	786	618.155	0.997455	223.75	1965	1965	0	--	--	--	--	40S ribosomal protein S15a-1 OS=Arabidopsis thaliana GN=RPS15AA PE=2 SV=2	Putative uncharacterized protein (Fragment) OS=Medicago truncatula (Barrel medic) PE=2 SV=1	--	unknown [Medicago truncatula]	Medicago truncatula clone MTYF1_F2_F3_F41G-J-10 unknown mRNA
T1_Unigene_BMK.21300	2147	259.584	0.998603	91.7093	2200	2200	0	--	--	Cellular Component: integral to membrane (GO:0016021);	--	Putative phagocytic receptor 1b OS=Dictyostelium discoideum GN=phg1b PE=2 SV=1	Putative uncharacterized protein GN=VIT_01s0011g06540 OS=Vitis vinifera (Grape) PE=4 SV=1	IPR004240: Nonaspanin (TM9SF)	PREDICTED: hypothetical protein [Vitis vinifera] >gi|297737561|emb|CBI26762.3| unnamed protein product [Vitis vinifera]	Glycine max cDNA, clone: GMFL01-04-B16
T1_Unigene_BMK.21302	627	71.933	0.995215	25.1228	176	176	0	--	--	Cellular Component: membrane (GO:0016020);	--	Auxin-induced protein 5NG4 OS=Pinus taeda PE=2 SV=1	Auxin-induced protein 5NG4 GN=MTR_1g023180 OS=Medicago truncatula (Barrel medic) PE=4 SV=1	IPR000620: Drug/metabolite transporter	unnamed protein product [Vitis vinifera]	TSA: Cajanus cajan cultivar Asha contig05891.Asha mRNA sequence
T1_Unigene_BMK.21304	853	208.674	0.997655	73.5515	701	701	0	--	--	Cellular Component: nucleus (GO:0005634);	K12877|4e-99|pop:POPTR_740188|protein mago nashi	Protein mago nashi homolog OS=Oryza sativa subsp. japonica GN=Os12g0287200 PE=2 SV=2	Mago nashi-like protein GN=MTR_3g118110 OS=Medicago truncatula (Barrel medic) PE=4 SV=1	IPR004023: Mago nashi protein	unknown [Medicago truncatula]	Medicago truncatula clone MTYFP_FQ_FR_FS1G-L-12 unknown mRNA
T1_Unigene_BMK.21308	4370	527.942	0.993135	187.315	9146	9146	0	--	--	Biological Process: cellulose biosynthetic process (GO:0030244);; Molecular Function: cellulose synthase (UDP-forming) activity (GO:0016760);; Molecular Function: zinc ion binding (GO:0008270);; Cellular Component: membrane (GO:0016020);; Molecular Function: protein binding (GO:0005515);	K10999|0.0|pop:POPTR_819877|cellulose synthase A [EC:2.4.1.12]	Cellulose synthase A catalytic subunit 2 [UDP-forming] OS=Arabidopsis thaliana GN=CESA2 PE=1 SV=1	Cellulose synthase A catalytic subunit GN=MTR_8g092590 OS=Medicago truncatula (Barrel medic) PE=4 SV=1	IPR001841: Zinc finger, RING-type; IPR005150: Cellulose synthase; IPR013083: Zinc finger, RING/FYVE/PHD-type	predicted protein [Populus trichocarpa] >gi|222853532|gb|EEE91079.1| predicted protein [Populus trichocarpa]	Glycine max cDNA, clone: GMFL01-28-M07
T1_Unigene_BMK.21309	3933	123.269	0.999491	43.2367	1900	1900	0	--	--	Molecular Function: protein transporter activity (GO:0008565);; Biological Process: intracellular protein transport (GO:0006886);; Molecular Function: binding (GO:0005488);; Molecular Function: protein binding (GO:0005515);	K14293|0.0|vvi:100265913|importin subunit beta-1	Importin subunit beta-1 OS=Mus musculus GN=Kpnb1 PE=1 SV=1	Putative uncharacterized protein GN=VIT_16s0098g01630 OS=Vitis vinifera (Grape) PE=4 SV=1	IPR000357: HEAT; IPR001494: Importin-beta, N-terminal; IPR011989: Armadillo-like helical; IPR016024: Armadillo-type fold	unnamed protein product [Vitis vinifera]	Glycine max cDNA, clone: GMFL01-49-A17
T1_Unigene_BMK.21313	585	95.6325	0.996581	34.1171	223	223	0	--	--	--	--	Macrophage migration inhibitory factor homolog OS=Trichinella spiralis PE=1 SV=2	Macrophage migration inhibitory factor-like protein GN=MTR_7g070250 OS=Medicago truncatula (Barrel medic) PE=4 SV=1	IPR001398: Macrophage migration inhibitory factor; IPR014347: Tautomerase	unknown [Glycine max]	M.truncatula DNA sequence from clone MTH2-171E23 on chromosome 3, complete sequence
T1_Unigene_BMK.21315	927	519.624	0.997843	187.496	1942	1942	0	--	--	--	--	HMG1/2-like protein OS=Vicia faba PE=2 SV=1	Putative uncharacterized protein OS=Medicago truncatula (Barrel medic) PE=2 SV=1	--	unknown [Medicago truncatula]	Medicago truncatula clone MTYFP_FQ_FR_FS1G-L-15 unknown mRNA
T1_Unigene_BMK.21320	998	806.7	0.997996	284.732	3175	3175	0	--	--	Molecular Function: endopeptidase inhibitor activity (GO:0004866);	--	21 kDa seed protein OS=Theobroma cacao GN=ASP PE=2 SV=1	Protease inhibitor GN=MTR_3g106580 OS=Medicago truncatula (Barrel medic) PE=4 SV=1	IPR002160: Proteinase inhibitor I3, Kunitz legume; IPR011065: Kunitz inhibitor ST1-like	trypsin protein inhibitor 3 [Cicer arietinum]	M.truncatula DNA sequence from clone MTH2-51H16 on chromosome 3, complete sequence
T1_Unigene_BMK.21323	2613	824.032	0.970149	290.558	8483	8483	0	--	--	Biological Process: protein folding (GO:0006457);; Molecular Function: unfolded protein binding (GO:0051082);; Molecular Function: ATP binding (GO:0005524);	--	Stromal 70 kDa heat shock-related protein, chloroplastic OS=Pisum sativum GN=HSP70 PE=2 SV=1	Heat shock protein OS=Medicago truncatula (Barrel medic) PE=3 SV=1	IPR001023: Heat shock protein Hsp70; IPR012725: Chaperone DnaK; IPR013126: Heat shock protein 70; IPR018181: Heat shock protein 70, conserved site	Chaperone DnaK [Medicago truncatula]	Pisum sativum chloroplast stromal 70 kDa heat shock protein (hsp70) mRNA, complete cds
T1_Unigene_BMK.21325	1346	1052.51	0.998514	366.444	5511	5511	0	--	--	Biological Process: carbohydrate metabolic process (GO:0005975);; Biological Process: cell wall macromolecule catabolic process (GO:0016998);; Biological Process: chitin catabolic process (GO:0006032);; Molecular Function: chitin binding (GO:0008061);; Molecular Function: chitinase activity (GO:0004568);	--	Endochitinase A2 OS=Pisum sativum GN=CHI2 PE=1 SV=2	Class I chitinase OS=Medicago sativa (Alfalfa) PE=2 SV=1	IPR000726: Glycoside hydrolase, family 19, catalytic; IPR001002: Chitin-binding, type 1; IPR016283: Glycoside hydrolase, family 19; IPR018371: Chitin-binding, type 1, conserved site; IPR023346: Lysozyme-like domain	class I chitinase [Medicago sativa] >gi|1800143|gb|AAB41325.1| class I chitinase [Medicago sativa] >gi|162424770|gb|ABX90065.1| class I chitinase [Medicago sativa]	Medicago sativa class I chitinase mRNA, complete cds
T1_Unigene_BMK.21335	579	155.606	0.996546	53.9473	349	349	0	--	--	--	--	--	Putative uncharacterized protein OS=Glycine max (Soybean) PE=4 SV=1	--	unknown [Glycine max]	Medicago truncatula clone mth2-7g6, complete sequence
T1_Unigene_BMK.21338	965	926.49	0.969948	324.24	3496	3496	0	--	--	--	--	Holotricin-3 OS=Holotrichia diomphalia PE=1 SV=2	Putative uncharacterized protein GN=MTR_3g086650 OS=Medicago truncatula (Barrel medic) PE=2 SV=1	--	unknown [Medicago truncatula]	M.truncatula DNA sequence from clone MTH2-17L3 on chromosome 3, complete sequence
T1_Unigene_BMK.21346	1957	79.953	0.99489	28.1259	615	615	0	--	--	Molecular Function: zinc ion binding (GO:0008270);; Molecular Function: protein binding (GO:0005515);	--	--	DNA repair protein RAD5 GN=MTR_1g009120 OS=Medicago truncatula (Barrel medic) PE=4 SV=1	IPR001841: Zinc finger, RING-type; IPR013083: Zinc finger, RING/FYVE/PHD-type	helicase, putative [Ricinus communis] >gi|223543548|gb|EEF45078.1| helicase, putative [Ricinus communis]	--
T1_Unigene_BMK.21347	661	97.4781	0.996974	34.9334	258	258	0	--	--	--	--	--	Putative uncharacterized protein GN=MTR_5g077640 OS=Medicago truncatula (Barrel medic) PE=4 SV=1	--	conserved hypothetical protein [Ricinus communis] >gi|223541054|gb|EEF42610.1| conserved hypothetical protein [Ricinus communis]	Medicago truncatula chromosome 5 clone mth2-29e9, COMPLETE SEQUENCE
T1_Unigene_BMK.21349	1863	142.074	0.998926	50.0585	1042	1042	0	--	--	Biological Process: oxidation-reduction process (GO:0055114);; Biological Process: steroid biosynthetic process (GO:0006694);; Molecular Function: oxidoreductase activity acting on the CH-OH group of donors NAD or NADP as acceptor (GO:0016616);; Molecular Function: 3-beta-hydroxy-delta5-steroid dehydrogenase activity (GO:0003854);; Molecular Function: nucleotide binding (GO:0000166);	--	Short-chain dehydrogenase/reductase family 42E member 1 OS=Danio rerio GN=sdr42e1 PE=2 SV=1	Hydroxysteroid dehydrogenase, putative GN=RCOM_1602030 OS=Ricinus communis (Castor bean) PE=3 SV=1	IPR002225: 3-beta hydroxysteroid dehydrogenase/isomerase; IPR016040: NAD(P)-binding domain	hydroxysteroid dehydrogenase, putative [Ricinus communis] >gi|223551426|gb|EEF52912.1| hydroxysteroid dehydrogenase, putative [Ricinus communis]	Medicago truncatula clone MTYFL_FM_FN_FO1G-M-16 unknown mRNA
T1_Unigene_BMK.21350	916	191.993	0.997817	67.5158	691	691	0	--	--	--	--	Transcription elongation factor 1 homolog OS=Oryza sativa subsp. japonica GN=Os07g0631100 PE=3 SV=1	Putative uncharacterized protein OS=Glycine max (Soybean) PE=4 SV=1	IPR007808: Protein of unknown function DUF701, zinc-binding putative	unknown [Glycine max]	TSA: Cajanus cajan cultivar Asha contig30839.Asha mRNA sequence
T1_Unigene_BMK.21351	2307	192.218	0.999133	68.0075	1753	1753	0	--	--	Molecular Function: catalytic activity (GO:0003824);	--	--	Neutral invertase-like protein GN=MTR_1g096140 OS=Medicago truncatula (Barrel medic) PE=4 SV=1	IPR006937: Plant neutral invertase; IPR008928: Six-hairpin glycosidase-like	putative neutral/alkaline invertase [Lotus japonicus]	Medicago truncatula clone MTYFL_FM_FN_FO1G-E-15 unknown mRNA
T1_Unigene_BMK.21353	793	100.913	0.997478	36.0031	319	319	0	--	--	--	K01602|3e-92|vvi:100256536|ribulose-bisphosphate carboxylase small chain [EC:4.1.1.39]	Ribulose bisphosphate carboxylase small chain, chloroplastic OS=Marchantia paleacea GN=RBCS PE=2 SV=1	Ribulose bisphosphate carboxylase small chain GN=MTR_4g127870 OS=Medicago truncatula (Barrel medic) PE=3 SV=1	IPR000894: Ribulose bisphosphate carboxylase small chain, domain; IPR024681: Ribulose bisphosphate carboxylase, small chain	unknown [Glycine max]	Medicago truncatula chromosome 8 clone mth2-5j2, complete sequence
T1_Unigene_BMK.21354	1177	165.953	0.998301	59.692	785	785	0	--	--	--	--	--	Putative uncharacterized protein OS=Glycine max (Soybean) PE=2 SV=1	--	unknown [Glycine max]	Soybean clone JCVI-FLGm-11A16 unknown mRNA
T1_Unigene_BMK.21362	1672	232.17	0.998804	87.9476	1643	1643	0	--	--	Molecular Function: catalytic activity (GO:0003824);	--	Probable protein phosphatase 2C 39 OS=Arabidopsis thaliana GN=At3g15260 PE=2 SV=1	Putative uncharacterized protein OS=Glycine max (Soybean) PE=2 SV=1	IPR001932: Protein phosphatase 2C-like; IPR015655: Protein phosphatase 2C	unknown [Glycine max]	TSA: Cajanus cajan cultivar Asha contig11793.Asha mRNA sequence
T1_Unigene_BMK.21367	1415	119.921	0.998587	41.6823	659	659	0	--	--	--	--	--	Putative uncharacterized protein GN=MTR_7g077860 OS=Medicago truncatula (Barrel medic) PE=4 SV=1	--	unknown [Glycine max]	Medicago truncatula clone MTYFD_FE_FF_FG1G-D-12 unknown mRNA
T1_Unigene_BMK.21371	656	95.2012	0.931402	33.6989	247	247	0	--	--	--	--	--	Putative uncharacterized protein OS=Glycine max (Soybean) PE=4 SV=1	--	unknown [Glycine max]	Soybean clone JCVI-FLGm-6L15 unknown mRNA
T1_Unigene_BMK.21378	909	98.7657	0.981298	35.0517	356	356	0	--	--	Biological Process: iron-sulfur cluster assembly (GO:0016226);; Molecular Function: iron-sulfur cluster binding (GO:0051536);; Molecular Function: structural molecule activity (GO:0005198);	K13628|3e-75|rcu:RCOM_0462630|iron-sulfur cluster assembly protein	Iron-sulfur assembly protein IscA, chloroplastic OS=Arabidopsis thaliana GN=ISCA PE=2 SV=2	Iron-sulfur assembly protein IscA GN=MTR_8g092030 OS=Medicago truncatula (Barrel medic) PE=4 SV=1	IPR000361: FeS cluster biogenesis; IPR016092: FeS cluster insertion; IPR017870: FeS cluster insertion, C-terminal, conserved site	unknown [Glycine max]	Medicago truncatula clone mth2-176b2, complete sequence
T1_Unigene_BMK.21382	641	215.805	0.965679	77.911	558	558	0	--	--	Molecular Function: calcium ion binding (GO:0005509);	--	Calcium-binding protein KIC OS=Arabidopsis thaliana GN=KIC PE=1 SV=2	Centrin-2 GN=MTR_2g081580 OS=Medicago truncatula (Barrel medic) PE=4 SV=1	IPR002048: Calcium-binding EF-hand; IPR011992: EF-hand-like domain; IPR018247: EF-Hand 1, calcium-binding site; IPR018249: EF-HAND 2	unknown [Medicago truncatula]	Medicago truncatula clone mth2-8f9, complete sequence
T1_Unigene_BMK.21383	1375	337.034	0.998545	118.921	1827	1827	0	--	--	Biological Process: cell redox homeostasis (GO:0045454);; Molecular Function: electron carrier activity (GO:0009055);; Molecular Function: protein disulfide oxidoreductase activity (GO:0015035);; Biological Process: cell redox homeostasis (GO:0045454);; Biological Process: glycerol ether metabolic process (GO:0006662);	--	Thioredoxin-like protein CDSP32, chloroplastic OS=Arabidopsis thaliana GN=CDSP32 PE=1 SV=1	Thioredoxin H-type 5 GN=MTR_1g026130 OS=Medicago truncatula (Barrel medic) PE=4 SV=1	IPR005746: Thioredoxin; IPR012336: Thioredoxin-like fold; IPR013766: Thioredoxin domain	unknown [Glycine max]	Populus trichocarpa predicted protein, mRNA
T1_Unigene_BMK.21388	519	107.882	0.992293	37.421	217	217	0	--	--	Biological Process: intracellular protein transport (GO:0006886);; Biological Process: vesicle-mediated transport (GO:0016192);; Cellular Component: clathrin coat of coated pit (GO:0030132);; Cellular Component: clathrin coat of trans-Golgi network vesicle (GO:0030130);; Molecular Function: structural molecule activity (GO:0005198);	--	--	Putative uncharacterized protein (Fragment) OS=Medicago truncatula (Barrel medic) PE=2 SV=1	IPR000996: Clathrin light chain	unknown [Medicago truncatula]	Medicago truncatula clone MTYFH_FI_FJ_FK1G-B-3 unknown mRNA
T1_Unigene_BMK.21389	821	225.037	0.965895	79.4707	729	726	3	--	--	Biological Process: intracellular protein transport (GO:0006886);; Biological Process: vesicle-mediated transport (GO:0016192);; Cellular Component: clathrin coat of coated pit (GO:0030132);; Cellular Component: clathrin coat of trans-Golgi network vesicle (GO:0030130);; Molecular Function: structural molecule activity (GO:0005198);	--	--	Putative uncharacterized protein GN=MTR_2g013220 OS=Medicago truncatula (Barrel medic) PE=4 SV=1	IPR000996: Clathrin light chain	unknown [Glycine max]	Medicago truncatula clone mth2-15j7, complete sequence
T1_Unigene_BMK.21394	1367	120.534	0.989027	42.4912	649	649	0	--	--	--	K03245|1e-106|rcu:RCOM_1220860|translation initiation factor eIF-3 subunit 1	Eukaryotic translation initiation factor 3 subunit J OS=Bos taurus GN=EIF3J PE=2 SV=1	Eukaryotic translation initiation factor 3 subunit, putative GN=RCOM_1220860 OS=Ricinus communis (Castor bean) PE=4 SV=1	IPR013906: Translation initiation factor eIF3 subunit; IPR023194: Eukaryotic translation initiation factor 3-like domain	Eukaryotic translation initiation factor 3 subunit, putative [Ricinus communis] >gi|223541235|gb|EEF42788.1| Eukaryotic translation initiation factor 3 subunit, putative [Ricinus communis]	TSA: Cajanus cajan cultivar UPAS 120 contig01795.UPAS mRNA sequence
T1_Unigene_BMK.21395	986	242.641	0.997972	85.8691	946	946	0	--	--	Biological Process: oxidation-reduction process (GO:0055114);; Molecular Function: peptide-methionine-(S)-S-oxide reductase activity (GO:0008113);	--	Peptide methionine sulfoxide reductase B2, chloroplastic OS=Arabidopsis thaliana GN=MSRB2 PE=1 SV=1	Methionine-R-sulfoxide reductase B1 protein GN=MTR_4g092800 OS=Medicago truncatula (Barrel medic) PE=4 SV=1	IPR002579: Methionine sulphoxide reductase B; IPR011057: Mss4-like	unknown [Glycine max]	Medicago truncatula clone mth2-95e13, complete sequence
T1_Unigene_BMK.21398	732	253.684	0.989071	89.0108	728	728	0	--	--	--	--	Nuclear transport factor 2 OS=Arabidopsis thaliana GN=NTF2 PE=2 SV=1	Nuclear transport factor GN=MTR_3g085070 OS=Medicago truncatula (Barrel medic) PE=4 SV=1	--	unknown [Medicago truncatula]	Medicago truncatula clone mth2-135c7, complete sequence
T1_Unigene_BMK.21403	1133	114.209	0.998235	40.2868	510	510	0	--	--	--	--	LOB domain-containing protein 39 OS=Arabidopsis thaliana GN=LBD39 PE=2 SV=1	LOB domain-containing protein GN=MTR_5g015880 OS=Medicago truncatula (Barrel medic) PE=4 SV=1	IPR004883: Lateral organ boundaries, LOB	lateral organ boundaries domain protein [Caragana korshinskii]	Medicago truncatula chromosome 5 clone mth2-181n9, COMPLETE SEQUENCE
T1_Unigene_BMK.21404	1161	395.58	0.998277	140.378	1821	1821	0	--	--	--	--	--	Unidentified (Precursor) OS=Medicago sativa (Alfalfa) PE=2 SV=1	IPR006946: Protein of unknown function DUF642	unknown protein [Medicago sativa]	Medicago sativa unidentified mRNA, complete cds
T1_Unigene_BMK.21405	544	109.759	0.996324	40.8014	248	248	0	--	--	--	--	--	--	--	--	Medicago sativa unidentified mRNA, complete cds
T1_Unigene_BMK.21406	842	178.128	0.997625	62.9263	592	592	0	--	--	--	K11087|7e-74|rcu:RCOM_0558720|small nuclear ribonucleoprotein D1	Small nuclear ribonucleoprotein Sm D1 OS=Mus musculus GN=Snrpd1 PE=2 SV=1	Small nuclear ribonucleoprotein Sm D1 GN=MTR_1g072370 OS=Medicago truncatula (Barrel medic) PE=4 SV=1	IPR001163: Like-Sm ribonucleoprotein (LSM) domain; IPR006649: Like-Sm ribonucleoprotein (LSM) domain, eukaryotic/archaea-type; IPR010920: Like-Sm ribonucleoprotein (LSM)-related domain	small nuclear ribonucleoprotein sm d1, putative [Ricinus communis] >gi|223540149|gb|EEF41726.1| small nuclear ribonucleoprotein sm d1, putative [Ricinus communis]	Medicago truncatula clone mth2-36m14, complete sequence
T1_Unigene_BMK.21409	607	130.125	0.996705	45.7084	310	310	0	--	--	Biological Process: fatty acid biosynthetic process (GO:0006633);; Molecular Function: acyl carrier activity (GO:0000036);; Molecular Function: cofactor binding (GO:0048037);	--	Acyl carrier protein, mitochondrial OS=Arabidopsis thaliana GN=At2g44620 PE=2 SV=1	Acyl carrier protein GN=MTR_7g080760 OS=Medicago truncatula (Barrel medic) PE=3 SV=1	IPR003231: Acyl carrier protein (ACP); IPR006163: Phosphopantetheine-binding; IPR009081: Acyl carrier protein-like	unknown [Glycine max]	Medicago truncatula clone mth2-14c17, complete sequence
T1_Unigene_BMK.21410	1436	299.28	0.998607	105.019	1685	1685	0	--	--	Biological Process: regulation of transcription DNA-dependent (GO:0006355);; Molecular Function: DNA binding (GO:0003677);; Molecular Function: protein binding (GO:0005515);	--	Myb-like protein J OS=Dictyostelium discoideum GN=mybJ PE=3 SV=1	MYB transcription factor MYB2 OS=Medicago truncatula (Barrel medic) PE=2 SV=1	IPR001005: SANT domain, DNA binding; IPR006447: Myb-like DNA-binding domain, SHAQKYF class; IPR009057: Homeodomain-like; IPR012287: Homeodomain-related; IPR014778: Myb, DNA-binding; IPR017930: Transcription regulator HTH, Myb-type, DNA-binding	MYB transcription factor MYB2 [Medicago truncatula]	Medicago truncatula MYB transcription factor MYB2 mRNA, complete cds
T1_Unigene_BMK.21411	1768	182.489	0.998869	64.442	1273	1273	0	--	--	Molecular Function: manganese ion binding (GO:0030145);; Biological Process: cellular process (GO:0009987);; Molecular Function: aminopeptidase activity (GO:0004177);	K14213|0.0|vvi:100244094|Xaa-Pro dipeptidase [EC:3.4.13.9]	Xaa-Pro dipeptidase OS=Homo sapiens GN=PEPD PE=1 SV=3	Putative uncharacterized protein OS=Glycine max (Soybean) PE=2 SV=1	IPR000994: Peptidase M24, structural domain; IPR007865: Peptidase M24B, X-Pro dipeptidase/aminopeptidase P N-terminal	unknown [Glycine max]	Medicago truncatula clone MTYFL_FM_FN_FO1G-C-8 unknown mRNA
T1_Unigene_BMK.21416	1400	224.409	0.998571	78.4403	1227	1227	0	--	--	Molecular Function: protein kinase regulator activity (GO:0019887);; Cellular Component: protein kinase CK2 complex (GO:0005956);	K03115|1e-162|vvi:100266745|casein kinase 2, beta polypeptide	Casein kinase II subunit beta OS=Arabidopsis thaliana GN=CKB1 PE=1 SV=1	Putative uncharacterized protein (Fragment) OS=Medicago truncatula (Barrel medic) PE=2 SV=1	IPR000704: Casein kinase II, regulatory subunit; IPR016149: Casein kinase II, regulatory subunit, alpha-helical; IPR016150: Casein kinase II, regulatory subunit, beta-sheet	unknown [Medicago truncatula]	Medicago truncatula clone MTYF9_FA_FB_FC1G-I-18 unknown mRNA
T1_Unigene_BMK.21417	3306	319.896	0.987598	113.432	4190	4190	0	--	--	Biological Process: biosynthetic process (GO:0009058);; Biological Process: sucrose metabolic process (GO:0005985);; Molecular Function: sucrose synthase activity (GO:0016157);	K00695|0.0|vvi:100267606|sucrose synthase [EC:2.4.1.13]	Sucrose synthase 2 OS=Pisum sativum GN=SUS2 PE=2 SV=1	Sucrose synthase GN=MTR_1g088170 OS=Medicago truncatula (Barrel medic) PE=4 SV=1	IPR000368: Sucrose synthase; IPR001296: Glycosyl transferase, family 1; IPR012820: Sucrose synthase, plant/cyanobacteria	RecName: Full=Sucrose synthase 2; AltName: Full=Sucrose-UDP glucosyltransferase 2 >gi|2570067|emb|CAA04512.1| second sucrose synthase [Pisum sativum]	Pisum sativum mRNA for second sucrose synthase
T1_Unigene_BMK.21426	993	170.82	0.997986	59.937	665	665	0	--	--	--	--	Thylakoid lumenal 17.4 kDa protein, chloroplastic OS=Arabidopsis thaliana GN=At5g53490 PE=1 SV=2	Putative uncharacterized protein OS=Medicago truncatula (Barrel medic) PE=2 SV=1	IPR001646: Pentapeptide repeat	unknown [Medicago truncatula]	Medicago truncatula clone MTYF1_F2_F3_F41G-C-22 unknown mRNA
T1_Unigene_BMK.21427	1012	91.5682	0.998024	32.6339	369	369	0	--	--	--	--	--	Putative uncharacterized protein GN=MTR_3g086600 OS=Medicago truncatula (Barrel medic) PE=4 SV=1	--	unknown [Glycine max]	M.truncatula DNA sequence from clone MTH2-17L3 on chromosome 3, complete sequence
T1_Unigene_BMK.21428	644	71.6677	0.993789	25.2935	182	182	0	--	--	Molecular Function: ATP binding (GO:0005524);	K04043|1e-109|vvi:100250929|molecular chaperone DnaK	Heat shock 70 kDa protein, mitochondrial OS=Phaseolus vulgaris PE=2 SV=1	Heat shock protein GN=MTR_4g092920 OS=Medicago truncatula (Barrel medic) PE=3 SV=1	IPR001023: Heat shock protein Hsp70; IPR013126: Heat shock protein 70; IPR018181: Heat shock protein 70, conserved site	RecName: Full=Heat shock 70 kDa protein, mitochondrial; Flags: Precursor >gi|22636|emb|CAA47345.1| 70 kDa heat shock protein [Phaseolus vulgaris]	Medicago truncatula clone mth2-95e13, complete sequence
T1_Unigene_BMK.21429	911	180.188	0.992316	63.1706	643	643	0	--	--	Molecular Function: ATP binding (GO:0005524);	--	Heat shock 70 kDa protein, mitochondrial OS=Pisum sativum GN=HSP1 PE=2 SV=1	Heat shock protein GN=MTR_4g092920 OS=Medicago truncatula (Barrel medic) PE=3 SV=1	IPR001023: Heat shock protein Hsp70; IPR013126: Heat shock protein 70	RecName: Full=Heat shock 70 kDa protein, mitochondrial; Flags: Precursor >gi|20835|emb|CAA38536.1| HSP70 [Pisum sativum]	Medicago truncatula clone mth2-17n4, complete sequence
T1_Unigene_BMK.21430	744	107.113	0.997312	37.7728	314	314	0	--	--	Molecular Function: ATP binding (GO:0005524);	--	Heat shock 70 kDa protein, mitochondrial OS=Pisum sativum GN=HSP1 PE=2 SV=1	Heat shock protein GN=MTR_4g092920 OS=Medicago truncatula (Barrel medic) PE=3 SV=1	IPR001023: Heat shock protein Hsp70; IPR013126: Heat shock protein 70; IPR018181: Heat shock protein 70, conserved site	RecName: Full=Heat shock 70 kDa protein, mitochondrial; Flags: Precursor >gi|20835|emb|CAA38536.1| HSP70 [Pisum sativum]	Medicago truncatula clone mth2-95e13, complete sequence
T1_Unigene_BMK.21433	1685	99.6095	0.998813	35.7468	673	673	0	--	--	Biological Process: cellular metabolic process (GO:0044237);; Molecular Function: coenzyme binding (GO:0050662);; Molecular Function: catalytic activity (GO:0003824);; Molecular Function: nucleotide binding (GO:0000166);	K02377|0.0|rcu:RCOM_1282230|GDP-L-fucose synthase [EC:1.1.1.271]	Putative GDP-L-fucose synthase 2 OS=Arabidopsis thaliana GN=GER2 PE=2 SV=1	GDP-L-fucose synthase GN=MTR_7g108490 OS=Medicago truncatula (Barrel medic) PE=4 SV=1	IPR001509: NAD-dependent epimerase/dehydratase; IPR016040: NAD(P)-binding domain	unknown [Glycine max]	Lotus japonicus cDNA, clone: LjFL3-054-BH02, HTC
T1_Unigene_BMK.21438	1091	126.237	0.998167	44.791	546	546	0	--	--	Molecular Function: carbohydrate binding (GO:0030246);; Molecular Function: carboxypeptidase activity (GO:0004180);	--	UPF0480 protein At4g32130 OS=Arabidopsis thaliana GN=At4g32130 PE=1 SV=1	Putative uncharacterized protein GN=MTR_3g106570 OS=Medicago truncatula (Barrel medic) PE=4 SV=1	IPR013784: Carbohydrate-binding-like fold; IPR014766: Carboxypeptidase, regulatory domain; IPR019008: Domain of unknown function DUF2012	unknown [Glycine max]	Soybean clone JCVI-FLGm-8N6 unknown mRNA
T1_Unigene_BMK.21440	440	144.811	0.915909	50.6488	249	249	0	--	--	--	--	Ribulose bisphosphate carboxylase/oxygenase activase, chloroplastic OS=Vigna radiata var. radiata GN=RCA PE=2 SV=2	Ribulose-1 5-bisphosphate carboxylase/oxygenase activase GN=MTR_5g080450 OS=Medicago truncatula (Barrel medic) PE=4 SV=1	--	alpha-form rubisco activase [Glycine max] >gi|290766489|gb|ADD60247.1| alpha-form rubisco activase [Glycine max]	Medicago truncatula clone mth2-14i8, complete sequence
T1_Unigene_BMK.21442	935	153.039	0.994652	53.9871	564	564	0	--	--	Molecular Function: nucleic acid binding (GO:0003676);; Molecular Function: nucleotide binding (GO:0000166);	K14396|1e-108|pop:POPTR_558510|polyadenylate-binding protein 2	Polyadenylate-binding protein 2 OS=Schizosaccharomyces pombe GN=pab2 PE=2 SV=1	Polyadenylate-binding protein GN=MTR_4g094260 OS=Medicago truncatula (Barrel medic) PE=4 SV=1	IPR000504: RNA recognition motif domain; IPR012677: Nucleotide-binding, alpha-beta plait	unknown [Glycine max]	TSA: Cajanus cajan cultivar Asha contig33466.Asha mRNA sequence
T1_Unigene_BMK.21443	1366	298.455	0.985359	106.142	1620	1620	0	--	--	Biological Process: folic acid-containing compound biosynthetic process (GO:0009396);; Biological Process: oxidation-reduction process (GO:0055114);; Molecular Function: methylenetetrahydrofolate dehydrogenase (NADP+) activity (GO:0004488);; Molecular Function: catalytic activity (GO:0003824);; Molecular Function: nucleotide binding (GO:0000166);	--	Bifunctional protein FolD OS=Listeria innocua GN=folD PE=3 SV=1	Bifunctional protein folD GN=MTR_7g108580 OS=Medicago truncatula (Barrel medic) PE=2 SV=1	IPR000672: Tetrahydrofolate dehydrogenase/cyclohydrolase; IPR016040: NAD(P)-binding domain; IPR020630: Tetrahydrofolate dehydrogenase/cyclohydrolase, catalytic domain; IPR020631: Tetrahydrofolate dehydrogenase/cyclohydrolase, NAD(P)-binding domain; IPR020867: Tetrahydrofolate dehydrogenase/cyclohydrolase, conserved site	unknown [Medicago truncatula]	Medicago truncatula clone MTYFH_FI_FJ_FK1G-E-1 unknown mRNA
T1_Unigene_BMK.21448	513	87.2827	0.94347	30.5312	175	175	0	--	--	Cellular Component: mitochondrial respiratory chain (GO:0005746);	--	Cytochrome c oxidase subunit 5C-2 OS=Arabidopsis thaliana GN=At3g62400 PE=2 SV=1	Cytochrome c oxidase subunit 5C GN=MTR_1g087020 OS=Medicago truncatula (Barrel medic) PE=4 SV=1	IPR008432: Cytochrome c oxidase subunit Vc	unknown [Glycine max]	Medicago truncatula clone mth2-52p17, complete sequence
T1_Unigene_BMK.21453	1800	159.925	0.998889	56.9319	1145	1145	0	--	--	Biological Process: isoprenoid biosynthetic process (GO:0008299);; Biological Process: phosphorylation (GO:0016310);; Molecular Function: kinase activity (GO:0016301);; Molecular Function: ATP binding (GO:0005524);; Molecular Function: diphosphomevalonate decarboxylase activity (GO:0004163);	K01597|0.0|pop:POPTR_660167|diphosphomevalonate decarboxylase [EC:4.1.1.33]	Diphosphomevalonate decarboxylase OS=Danio rerio GN=mvd PE=2 SV=1	Mevalonate 5-diphosphate decarboxylase OS=Catharanthus roseus (Madagascar periwinkle) PE=2 SV=1	IPR005935: Diphosphomevalonate decarboxylase; IPR006204: GHMP kinase; IPR014721: Ribosomal protein S5 domain 2-type fold, subgroup; IPR020568: Ribosomal protein S5 domain 2-type fold	predicted protein [Populus trichocarpa] >gi|222864481|gb|EEF01612.1| predicted protein [Populus trichocarpa]	Glycine max cDNA, clone: GMFL01-39-N13
T1_Unigene_BMK.21458	767	70.189	0.997392	25.088	215	215	0	--	--	--	--	--	Putative uncharacterized protein GN=MTR_7g109420 OS=Medicago truncatula (Barrel medic) PE=4 SV=1	--	unknown [Glycine max]	Medicago truncatula clone mth2-8i21, complete sequence
T1_Unigene_BMK.21459	634	86.7934	0.996845	30.7744	218	218	0	--	--	--	--	--	Putative uncharacterized protein GN=MTR_1g093650 OS=Medicago truncatula (Barrel medic) PE=4 SV=1	--	hypothetical protein ARALYDRAFT_888682 [Arabidopsis lyrata subsp. lyrata] >gi|297338576|gb|EFH68993.1| hypothetical protein ARALYDRAFT_888682 [Arabidopsis lyrata subsp. lyrata]	PREDICTED: Vitis vinifera hypothetical protein LOC100261046 (LOC100261046), mRNA
T1_Unigene_BMK.21462	1308	86.5084	0.998471	30.3123	443	443	0	--	--	Molecular Function: hydrolase activity (GO:0016787);	K14397|1e-139|rcu:RCOM_1496400|cleavage and polyadenylation specificity factor subunit 5	Cleavage and polyadenylation specificity factor subunit 5 OS=Rattus norvegicus GN=Nudt21 PE=2 SV=1	Putative uncharacterized protein OS=Glycine max (Soybean) PE=2 SV=1	IPR000086: NUDIX hydrolase domain; IPR016706: Cleavage/polyadenylation specificity factor, 25kDa subunit	unknown [Glycine max]	Soybean clone JCVI-FLGm-3G12 unknown mRNA
T1_Unigene_BMK.21463	1208	184.584	0.998344	66.4581	897	897	0	--	--	--	--	Thaumatin-like protein OS=Arabidopsis thaliana GN=At1g18250 PE=2 SV=2	Putative uncharacterized protein GN=MTR_1g108640 OS=Medicago truncatula (Barrel medic) PE=4 SV=1	--	unknown [Glycine max]	Medicago truncatula clone mth2-5g18, complete sequence
T1_Unigene_BMK.21468	977	87.9171	0.992835	30.9631	338	338	0	--	--	Molecular Function: calcium ion binding (GO:0005509);	--	DCN1-like protein 4 OS=Mus musculus GN=Dcun1d4 PE=2 SV=1	Putative uncharacterized protein OS=Medicago truncatula (Barrel medic) PE=2 SV=1	IPR005176: Domain of unknown function DUF298; IPR011992: EF-hand-like domain; IPR014764: Defective-in-cullin neddylation protein	unknown [Medicago truncatula]	Medicago truncatula clone MTYFL_FM_FN_FO1G-B-8 unknown mRNA
T1_Unigene_BMK.21470	1314	290.535	0.998478	103.804	1524	1524	0	--	--	Cellular Component: integral to membrane (GO:0016021);	--	Bidirectional sugar transporter SWEET13 OS=Arabidopsis thaliana GN=SWEET13 PE=2 SV=1	Putative uncharacterized protein OS=Medicago truncatula (Barrel medic) PE=2 SV=1	IPR004316: RAG1-activating protein-1-related	unknown [Medicago truncatula]	Medicago truncatula clone MTYF9_FA_FB_FC1G-N-14 unknown mRNA
T1_Unigene_BMK.21472	1052	81.1103	0.998099	28.5855	336	336	0	--	--	Biological Process: response to stress (GO:0006950);	--	--	Putative uncharacterized protein GN=MTR_8g075110 OS=Medicago truncatula (Barrel medic) PE=4 SV=1	IPR006016: UspA	unknown [Glycine max]	Medicago truncatula chromosome 8 clone mth2-13m6, complete sequence
T1_Unigene_BMK.21473	936	204.537	0.941239	72.1928	755	755	0	--	--	Molecular Function: heat shock protein binding (GO:0031072);; Molecular Function: unfolded protein binding (GO:0051082);; Biological Process: protein folding (GO:0006457);; Molecular Function: heat shock protein binding (GO:0031072);	--	DnaJ homolog subfamily B member 8 OS=Mus musculus GN=Dnajb8 PE=2 SV=1	DnaJ homolog subfamily B member GN=MTR_7g112360 OS=Medicago truncatula (Barrel medic) PE=4 SV=1	IPR001623: Heat shock protein DnaJ, N-terminal; IPR003095: Heat shock protein DnaJ; IPR018253: Heat shock protein DnaJ, conserved site	unknown [Glycine max]	Medicago truncatula chromosome 7 BAC clone mth2-70d8, complete sequence
T1_Unigene_BMK.21480	2689	165.298	0.999256	58.0468	1744	1744	0	--	--	Biological Process: histone lysine methylation (GO:0034968);; Molecular Function: histone-lysine N-methyltransferase activity (GO:0018024);; Molecular Function: zinc ion binding (GO:0008270);; Cellular Component: nucleus (GO:0005634);; Molecular Function: histone binding (GO:0042393);; Molecular Function: protein binding (GO:0005515);	--	Histone-lysine N-methyltransferase, H3 lysine-9 specific SUVH1 OS=Nicotiana tabacum GN=SUVH1 PE=1 SV=1	Histone-lysine N-methyltransferase, H3 lysine-9 specific SUVH1 GN=MTR_7g088370 OS=Medicago truncatula (Barrel medic) PE=3 SV=1	IPR001214: SET domain; IPR003105: SRA-YDG; IPR003606: Pre-SET zinc-binding sub-group; IPR003616: Post-SET domain; IPR007728: Pre-SET domain	PREDICTED: hypothetical protein [Vitis vinifera]	Medicago truncatula clone mth2-34a12, complete sequence
T1_Unigene_BMK.21491	743	332.168	0.997308	115.639	960	960	0	--	--	Biological Process: translation (GO:0006412);; Cellular Component: intracellular (GO:0005622);; Cellular Component: ribosome (GO:0005840);; Molecular Function: structural constituent of ribosome (GO:0003735);	K02951|9e-76|vvi:100255187|small subunit ribosomal protein S12e	40S ribosomal protein S12 OS=Hordeum vulgare GN=RPS12 PE=2 SV=1	40S ribosomal protein S12 GN=MTR_4g006830 OS=Medicago truncatula (Barrel medic) PE=3 SV=1	IPR000530: Ribosomal protein S12e; IPR004038: Ribosomal protein L7Ae/L30e/S12e/Gadd45	unknown [Glycine max]	Medicago truncatula chromosome 4 clone mth2-179i3, complete sequence
T1_Unigene_BMK.21493	1725	288.307	0.975072	101.537	1957	1957	0	--	--	Molecular Function: protein binding (GO:0005515);	--	F-box/kelch-repeat protein At5g60570 OS=Arabidopsis thaliana GN=At5g60570 PE=2 SV=1	Putative uncharacterized protein OS=Glycine max (Soybean) PE=2 SV=1	IPR006652: Kelch repeat type 1; IPR015916: Galactose oxidase, beta-propeller	unknown [Glycine max]	Medicago truncatula chromosome 2 BAC clone mth2-18p14, complete sequence
T1_Unigene_BMK.21499	1657	139.747	0.966807	49.5301	917	917	0	--	--	Biological Process: protein phosphorylation (GO:0006468);; Molecular Function: ATP binding (GO:0005524);; Molecular Function: ATP binding (GO:0005524);; Molecular Function: protein kinase activity (GO:0004672);; Molecular Function: protein serine/threonine kinase activity (GO:0004674);; Molecular Function: protein tyrosine kinase activity (GO:0004713);; Molecular Function: transferase activity tr…	K04368|0.0|pop:POPTR_577971|mitogen-activated protein kinase kinase 1 [EC:2.7.12.2]	Mitogen-activated protein kinase kinase 2 OS=Arabidopsis thaliana GN=MKK2 PE=1 SV=2	MAP kinase kinase GN=PRK OS=Medicago sativa subsp. varia (Alfalfa) PE=2 SV=1	IPR000719: Protein kinase, catalytic domain; IPR002290: Serine/threonine-protein kinase, catalytic domain; IPR008271: Serine/threonine-protein kinase, active site; IPR011009: Protein kinase-like domain; IPR017441: Protein kinase, ATP binding site; IPR017442: Serine/threonine-protein kinase-like domain; IPR020635: Tyrosine-protein kinase, catalytic domain	MAP kinase kinase [Medicago sativa subsp. x varia]	Medicago sativa subsp. x varia mRNA for MAP kinase kinase (PRK gene)
T1_Unigene_BMK.21502	691	148.437	0.997106	51.9384	401	401	0	--	--	Cellular Component: endoplasmic reticulum (GO:0005783);	K13249|8e-82|rcu:RCOM_0660600|translocon-associated protein subunit alpha	Translocon-associated protein subunit alpha OS=Arabidopsis thaliana GN=At2g21160 PE=2 SV=3	Translocon-associated protein subunit alpha GN=MTR_3g117740 OS=Medicago truncatula (Barrel medic) PE=2 SV=1	IPR005595: Translocon-associated protein (TRAP), alpha subunit	unknown [Medicago truncatula]	Medicago truncatula clone MTYF9_FA_FB_FC1G-N-7 unknown mRNA
T1_Unigene_BMK.21504	762	247.433	0.973753	87.8556	748	748	0	--	--	Biological Process: translational elongation (GO:0006414);; Cellular Component: intracellular (GO:0005622);; Cellular Component: ribosome (GO:0005840);; Molecular Function: structural constituent of ribosome (GO:0003735);	--	60S acidic ribosomal protein P3 OS=Zea mays GN=RPP3A PE=1 SV=3	Putative uncharacterized protein OS=Glycine max (Soybean) PE=4 SV=1	IPR001813: Ribosomal protein 60S	unknown [Glycine max]	Soybean clone JCVI-FLGm-6J19 unknown mRNA
T1_Unigene_BMK.21506	893	166.865	0.767077	60.8359	607	607	0	--	--	--	--	50S ribosomal protein 5, chloroplastic OS=Pisum sativum GN=PSRP5 PE=2 SV=1	50S ribosomal protein GN=MTR_7g088520 OS=Medicago truncatula (Barrel medic) PE=2 SV=1	--	unknown [Medicago truncatula]	Medicago truncatula clone mth2-34a12, complete sequence
T1_Unigene_BMK.21508	655	120.679	0.99084	42.7687	313	313	0	--	--	Molecular Function: protein binding (GO:0005515);	--	--	TA4 protein (Fragment) GN=ta4 OS=Oryza sativa subsp. japonica (Rice) PE=2 SV=1	IPR000449: Ubiquitin-associated/translation elongation factor EF1B, N-terminal; IPR009060: UBA-like; IPR015940: Ubiquitin-associated/translation elongation factor EF1B, N-terminal, eukaryote	TA4 protein [Oryza sativa Japonica Group]	TSA: Cajanus cajan cultivar UPAS 120 contig03291.UPAS mRNA sequence
T1_Unigene_BMK.21515	574	102.193	0.996516	36.486	234	234	0	--	--	--	--	--	Outer envelope membrane protein GN=OM14 OS=Pisum sativum (Garden pea) PE=4 SV=1	--	outer envelope membrane protein [Pisum sativum]	Pisum sativum outer membrane protein (OM14) mRNA, complete cds
T1_Unigene_BMK.21525	1517	158.095	0.920897	58.29	988	988	0	--	--	Cellular Component: integral to membrane (GO:0016021);	--	Translocator protein OS=Mus musculus GN=Tspo PE=2 SV=1	Putative uncharacterized protein GN=MTR_7g108650 OS=Medicago truncatula (Barrel medic) PE=4 SV=1	IPR004307: TspO/MBR-related protein	predicted protein [Populus trichocarpa] >gi|224100985|ref|XP_002334319.1| predicted protein [Populus trichocarpa] >gi|222843198|gb|EEE80745.1| predicted protein [Populus trichocarpa] >gi|222870389|gb|EEF07520.1| predicted protein [Populus trichocarpa]	TSA: Arachis duranensis DurSNP_c50769.Ardu mRNA sequence
T1_Unigene_BMK.21526	1389	78.7221	0.985601	28.3513	440	440	0	--	--	--	--	Mucin-2 OS=Homo sapiens GN=MUC2 PE=1 SV=2	Putative uncharacterized protein GN=MTR_1g050680 OS=Medicago truncatula (Barrel medic) PE=4 SV=1	--	unknown protein [Arabidopsis thaliana]	Medicago truncatula clone mth2-5m21, complete sequence
T1_Unigene_BMK.21531	667	75.1349	0.914543	25.8973	193	193	0	--	--	Biological Process: oxidation-reduction process (GO:0055114);; Molecular Function: DNA binding (GO:0003677);; Molecular Function: sulfiredoxin activity (GO:0032542);	--	Sulfiredoxin-1 OS=Homo sapiens GN=SRXN1 PE=1 SV=2	ParB-like nuclease OS=Medicago truncatula (Barrel medic) PE=4 SV=1	IPR003115: ParB-like nuclease; IPR016692: Sulfiredoxin	ParB-like nuclease [Medicago truncatula]	TSA: Cajanus cajan cultivar UPAS 120 contig10582.UPAS mRNA sequence
T1_Unigene_BMK.21536	1122	173.387	0.998217	60.9429	764	764	0	--	--	Biological Process: oxidation-reduction process (GO:0055114);; Molecular Function: oxidoreductase activity (GO:0016491);	K00326|1e-169|ath:AT5G17770|cytochrome-b5 reductase [EC:1.6.2.2]	NADH-cytochrome b5 reductase 1 OS=Ustilago maydis GN=CBR1 PE=3 SV=1	NADH cytochrome b5 reductase GN=MTR_7g087090 OS=Medicago truncatula (Barrel medic) PE=4 SV=1	IPR001433: Oxidoreductase FAD/NAD(P)-binding; IPR001709: Flavoprotein pyridine nucleotide cytochrome reductase; IPR001834: NADH:cytochrome b5 reductase (CBR); IPR008333: Oxidoreductase, FAD-binding domain; IPR017927: Ferredoxin reductase-type FAD-binding domain; IPR017938: Riboflavin synthase-like beta-barrel	unknown [Glycine max]	Lotus japonicus cDNA, clone: LjFL2-014-CG12, HTC
T1_Unigene_BMK.21537	1710	235.461	0.99883	83.5856	1597	1597	0	--	--	Molecular Function: protein binding (GO:0005515);	K03029|0.0|vvi:100257366|26S proteasome regulatory subunit N10	26S proteasome non-ATPase regulatory subunit 4 OS=Arabidopsis thaliana GN=MBP1 PE=1 SV=1	26S proteasome non-ATPase regulatory subunit GN=MTR_8g075390 OS=Medicago truncatula (Barrel medic) PE=4 SV=1	IPR002035: von Willebrand factor, type A; IPR003903: Ubiquitin interacting motif	unknown [Medicago truncatula]	Medicago truncatula clone MTYFL_FM_FN_FO1G-M-7 unknown mRNA
T1_Unigene_BMK.21543	868	150.968	0.987327	54.4423	528	528	0	--	--	--	--	Proline-, glutamic acid- and leucine-rich protein 1 OS=Macaca mulatta GN=PELP1 PE=2 SV=1	Putative uncharacterized protein GN=MTR_7g083930 OS=Medicago truncatula (Barrel medic) PE=2 SV=1	--	unknown [Medicago truncatula] >gi|217075096|gb|ACJ85908.1| unknown [Medicago truncatula]	Medicago truncatula clone MTYFP_FQ_FR_FS1G-M-20 unknown mRNA
T1_Unigene_BMK.21547	1067	316.389	0.99344	111.728	1332	1332	0	--	--	Molecular Function: zinc ion binding (GO:0008270);; Molecular Function: DNA binding (GO:0003677);; Molecular Function: zinc ion binding (GO:0008270);	--	Zinc finger A20 and AN1 domain-containing stress-associated protein 4 OS=Arabidopsis thaliana GN=SAP4 PE=1 SV=1	Zinc finger A20 and AN1 domain-containing stress-associated protein GN=MTR_7g104320 OS=Medicago truncatula (Barrel medic) PE=4 SV=1	IPR000058: Zinc finger, AN1-type; IPR002653: Zinc finger, A20-type	unknown [Glycine max]	Medicago truncatula chromosome 7 BAC clone mth2-71n23, complete sequence
T1_Unigene_BMK.21555	586	139.754	0.996587	48.8737	320	320	0	--	--	--	--	--	Putative uncharacterized protein GN=VIT_19s0014g03480 OS=Vitis vinifera (Grape) PE=4 SV=1	--	PREDICTED: hypothetical protein [Vitis vinifera] >gi|302143071|emb|CBI20366.3| unnamed protein product [Vitis vinifera]	TSA: Cajanus cajan cultivar UPAS 120 contig17632.UPAS mRNA sequence
T1_Unigene_BMK.21561	1636	106.638	0.948044	37.9663	694	694	0	--	--	--	--	Vitellogenin-2 OS=Gallus gallus GN=VTG2 PE=1 SV=1	Putative uncharacterized protein GN=MTR_3g106530 OS=Medicago truncatula (Barrel medic) PE=4 SV=1	--	unknown [Glycine max]	M.truncatula DNA sequence from clone MTH2-115C19 on chromosome 3, complete sequence
T1_Unigene_BMK.21566	1094	114.83	0.998172	40.4958	495	495	0	--	--	Cellular Component: endoplasmic reticulum (GO:0005783);	K13249|1e-136|rcu:RCOM_0660600|translocon-associated protein subunit alpha	Translocon-associated protein subunit alpha OS=Arabidopsis thaliana GN=At2g21160 PE=2 SV=3	Putative uncharacterized protein OS=Medicago truncatula (Barrel medic) PE=2 SV=1	IPR005595: Translocon-associated protein (TRAP), alpha subunit	unknown [Medicago truncatula]	Medicago truncatula clone MTYFH_FI_FJ_FK1G-P-6 unknown mRNA
T1_Unigene_BMK.21567	817	84.0698	0.995104	29.7968	272	272	0	--	--	Molecular Function: nucleic acid binding (GO:0003676);; Molecular Function: nucleotide binding (GO:0000166);	--	Polyadenylate-binding protein 2 OS=Arabidopsis thaliana GN=PAB2 PE=1 SV=1	Putative uncharacterized protein (Fragment) OS=Medicago truncatula (Barrel medic) PE=2 SV=1	IPR000504: RNA recognition motif domain; IPR012677: Nucleotide-binding, alpha-beta plait	unknown [Medicago truncatula]	Medicago truncatula clone MTYFL_FM_FN_FO1G-B-16 unknown mRNA
T1_Unigene_BMK.21568	557	104.041	0.996409	36.3141	226	226	0	--	--	Molecular Function: RNA binding (GO:0003723);	--	Polyadenylate-binding protein 2 OS=Arabidopsis thaliana GN=PAB2 PE=1 SV=1	Poly(A)-binding protein GN=MTR_3g102040 OS=Medicago truncatula (Barrel medic) PE=4 SV=1	IPR002004: Polyadenylate-binding protein/Hyperplastic disc protein	poly(A)-binding protein [Glycine max]	Medicago truncatula clone mth2-22l4, complete sequence
T1_Unigene_BMK.21569	830	144.404	0.985542	50.8963	472	472	0	--	--	Molecular Function: nucleic acid binding (GO:0003676);; Molecular Function: nucleotide binding (GO:0000166);	K13126|1e-148|pop:POPTR_287102|polyadenylate-binding protein	Polyadenylate-binding protein 2 OS=Arabidopsis thaliana GN=PAB2 PE=1 SV=1	Poly(A)-binding protein GN=MTR_3g102040 OS=Medicago truncatula (Barrel medic) PE=4 SV=1	IPR000504: RNA recognition motif domain; IPR003954: RNA recognition motif domain, eukaryote; IPR012677: Nucleotide-binding, alpha-beta plait	unknown [Medicago truncatula]	Medicago truncatula clone MTYFL_FM_FN_FO1G-B-16 unknown mRNA
T1_Unigene_BMK.21573	1200	110.198	0.998333	38.9325	522	522	0	--	--	Molecular Function: palmitoyl-(protein) hydrolase activity (GO:0008474);; Biological Process: protein modification process (GO:0006464);	K01074|1e-169|pop:POPTR_1073630|palmitoyl-protein thioesterase [EC:3.1.2.22]	Palmitoyl-protein thioesterase 1 OS=Caenorhabditis elegans GN=ppt-1 PE=2 SV=2	Palmitoyl-protein thioesterase GN=MTR_5g013020 OS=Medicago truncatula (Barrel medic) PE=4 SV=1	IPR002472: Palmitoyl protein thioesterase	predicted protein [Populus trichocarpa] >gi|222841727|gb|EEE79274.1| predicted protein [Populus trichocarpa]	TSA: Cajanus cajan cultivar Asha contig26495.Asha mRNA sequence
T1_Unigene_BMK.21574	906	80.3002	0.997792	28.3515	287	287	0	--	--	Molecular Function: protein binding (GO:0005515);	--	Membrane-anchored ubiquitin-fold protein 3 OS=Arabidopsis thaliana GN=MUB3 PE=1 SV=1	Putative uncharacterized protein OS=Glycine max (Soybean) PE=4 SV=1	IPR000626: Ubiquitin; IPR017000: Membrane-anchored ubiquitin-fold protein, HCG-1; IPR019955: Ubiquitin supergroup	unknown [Glycine max]	Soybean clone JCVI-FLGm-5K18 unknown mRNA
T1_Unigene_BMK.21575	2173	149.276	0.981132	53.3375	1295	1295	0	--	--	Molecular Function: nucleotide binding (GO:0000166);	--	Uncharacterized protein At2g37660, chloroplastic OS=Arabidopsis thaliana GN=At2g37660 PE=1 SV=2	Putative uncharacterized protein GN=MTR_4g005070 OS=Medicago truncatula (Barrel medic) PE=4 SV=1	IPR008030: NmrA-like; IPR008979: Galactose-binding domain-like; IPR013857: NADH:ubiquinone oxidoreductase intermediate-associated protein 30; IPR016040: NAD(P)-binding domain	unknown [Populus trichocarpa]	TSA: Cajanus cajan cultivar Asha contig08404.Asha mRNA sequence
T1_Unigene_BMK.21576	1101	542.768	0.985468	191.518	2356	2356	0	--	--	Biological Process: protein folding (GO:0006457);; Cellular Component: cytoplasm (GO:0005737);; Molecular Function: ATP binding (GO:0005524);	--	20 kDa chaperonin, chloroplastic OS=Arabidopsis thaliana GN=CPN21 PE=1 SV=2	20 kDa chaperonin GN=MTR_4g124910 OS=Medicago truncatula (Barrel medic) PE=3 SV=1	IPR011032: GroES-like; IPR017416: Chaperonin 21, chloroplast; IPR018369: Chaperonin Cpn10, conserved site; IPR020818: Chaperonin Cpn10	unknown [Medicago truncatula]	Medicago truncatula clone MTYF5_F6_F7_F81G-I-13 unknown mRNA
T1_Unigene_BMK.21581	732	538.305	0.990437	188.537	1542	1542	0	--	--	Biological Process: translation (GO:0006412);; Cellular Component: intracellular (GO:0005622);; Cellular Component: ribosome (GO:0005840);; Molecular Function: structural constituent of ribosome (GO:0003735);	--	30S ribosomal protein S16 OS=Kineococcus radiotolerans (strain ATCC BAA-149 / DSM 14245 / SRS30216) GN=rpsP PE=3 SV=1	30S ribosomal protein S16 GN=rps16-1 OS=Medicago truncatula (Barrel medic) PE=2 SV=1	IPR000307: Ribosomal protein S16; IPR023803: Ribosomal protein S16 domain	30S ribosomal protein S16 [Medicago truncatula]	Medicago truncatula rps16-1 mRNA for 30S ribosomal protein S16, complete cds
T1_Unigene_BMK.21585	970	148.467	0.976289	53.9767	585	585	0	--	--	Molecular Function: nucleic acid binding (GO:0003676);; Molecular Function: nucleotide binding (GO:0000166);	--	Glycine-rich RNA-binding protein 2, mitochondrial OS=Arabidopsis thaliana GN=GRP2 PE=1 SV=1	Glycine-rich RNA-binding protein GN=MTR_3g014000 OS=Medicago truncatula (Barrel medic) PE=4 SV=1	IPR000504: RNA recognition motif domain; IPR012677: Nucleotide-binding, alpha-beta plait	unknown [Glycine max]	M.truncatula DNA sequence from clone MTH2-65L9 on chromosome 3, complete sequence
T1_Unigene_BMK.21586	1220	90.241	0.998361	31.9119	435	435	0	--	--	--	--	--	Putative uncharacterized protein OS=Glycine max (Soybean) PE=2 SV=1	IPR007053: NC	unknown [Glycine max]	Soybean clone JCVI-FLGm-7C10 unknown mRNA
T1_Unigene_BMK.21600	594	494.769	0.986532	176.137	1169	1169	0	--	--	--	--	60S ribosomal protein L44 OS=Gossypium hirsutum GN=RPL44 PE=3 SV=3	60S ribosomal protein L44 OS=Medicago truncatula (Barrel medic) PE=3 SV=1	--	unnamed protein product [Vitis vinifera]	TSA: Arachis hypogaea CL1Contig10922.Arhy mRNA sequence
T1_Unigene_BMK.21603	1161	74.2153	0.998277	26.4414	343	343	0	--	--	--	--	Osmotin-like protein OSM34 OS=Arabidopsis thaliana GN=OSM34 PE=2 SV=2	Pathogenesis-related thaumatin-like protein GN=MTR_5g010640 OS=Medicago truncatula (Barrel medic) PE=4 SV=1	IPR001938: Thaumatin, pathogenesis-related; IPR017949: Thaumatin, conserved site	unknown [Glycine max]	Medicago truncatula chromosome 5 clone mth2-182c4, COMPLETE SEQUENCE
T1_Unigene_BMK.21609	690	58.5696	0.994203	25.1637	194	194	0	--	--	--	--	Glycine-rich cell wall structural protein 1 OS=Petunia hybrida GN=GRP-1 PE=1 SV=1	Putative uncharacterized protein GN=MTR_3g005930 OS=Medicago truncatula (Barrel medic) PE=4 SV=1	--	pherophorin-dz1 protein [Volvox carteri f. nagariensis]	M.truncatula DNA sequence from clone MTH2-61P4 on chromosome 3, complete sequence
T1_Unigene_BMK.21617	1580	103.322	0.998734	36.5364	645	645	0	--	--	--	--	--	Putative uncharacterized protein GN=VIT_07s0031g01480 OS=Vitis vinifera (Grape) PE=4 SV=1	--	PREDICTED: hypothetical protein [Vitis vinifera] >gi|296082493|emb|CBI21498.3| unnamed protein product [Vitis vinifera]	TSA: Cajanus cajan cultivar Asha contig02773.Asha mRNA sequence
T1_Unigene_BMK.21624	1297	286.087	0.998458	102.059	1479	1479	0	--	--	Biological Process: proteolysis involved in cellular protein catabolic process (GO:0051603);; Biological Process: ubiquitin-dependent protein catabolic process (GO:0006511);; Cellular Component: proteasome core complex alpha-subunit complex (GO:0019773);; Cellular Component: proteasome core complex (GO:0005839);; Molecular Function: endopeptidase activity (GO:0004175);; Molecular Function: threon…	K02730|1e-159|vvi:100261826|20S proteasome subunit alpha 1 [EC:3.4.25.1]	Proteasome subunit alpha type-6 OS=Glycine max GN=PAA1 PE=2 SV=2	Proteasome subunit alpha type GN=MTR_2g060830 OS=Medicago truncatula (Barrel medic) PE=3 SV=1	IPR000426: Proteasome, alpha-subunit, conserved site; IPR001353: Proteasome, subunit alpha/beta; IPR023332: Proteasome A-type subunit	unknown [Medicago truncatula]	Medicago truncatula clone MTYFP_FQ_FR_FS1G-F-20 unknown mRNA
T1_Unigene_BMK.21625	1338	352.279	0.983558	125.554	1877	1877	0	--	--	Cellular Component: nucleus (GO:0005634);; Molecular Function: nucleic acid binding (GO:0003676);	--	Probable CCR4-associated factor 1 homolog 7 OS=Arabidopsis thaliana GN=CAF1-7 PE=2 SV=2	Ribonuclease CAF1 GN=MTR_3g106180 OS=Medicago truncatula (Barrel medic) PE=2 SV=1	IPR006941: Ribonuclease CAF1; IPR012337: Ribonuclease H-like	unknown [Medicago truncatula]	Medicago truncatula clone MTYF9_FA_FB_FC1G-D-2 unknown mRNA
T1_Unigene_BMK.21626	1330	73.3541	0.998496	26.0425	387	387	0	--	--	Molecular Function: protein binding (GO:0005515);	--	Ubiquitin-associated domain-containing protein 2 OS=Gallus gallus GN=UBAC2 PE=2 SV=1	Ubiquitin-associated domain-containing protein GN=MTR_7g089550 OS=Medicago truncatula (Barrel medic) PE=4 SV=1	IPR000449: Ubiquitin-associated/translation elongation factor EF1B, N-terminal; IPR009060: UBA-like; IPR015940: Ubiquitin-associated/translation elongation factor EF1B, N-terminal, eukaryote	unknown [Medicago truncatula]	Medicago truncatula clone MTYFD_FE_FF_FG1G-J-21 unknown mRNA
T1_Unigene_BMK.21632	1208	136.703	0.998344	48.7508	658	658	0	--	--	Biological Process: ribosome biogenesis (GO:0042254);; Cellular Component: intracellular (GO:0005622);	K02864|1e-104|rcu:RCOM_0811410|large subunit ribosomal protein L10	50S ribosomal protein L10, chloroplastic OS=Nicotiana tabacum GN=RPL10 PE=2 SV=1	50S ribosomal protein L10 GN=MTR_4g131540 OS=Medicago truncatula (Barrel medic) PE=2 SV=1	IPR001790: Ribosomal protein L10/acidic P0; IPR022973: Ribosomal protein L10	unknown [Medicago truncatula]	Medicago truncatula clone mth2-156k10, complete sequence
T1_Unigene_BMK.21633	1693	470.872	0.992321	166.154	3143	3143	0	--	--	Molecular Function: glutamate-1-semialdehyde 2 1-aminomutase activity (GO:0042286);; Molecular Function: pyridoxal phosphate binding (GO:0030170);; Biological Process: tetrapyrrole biosynthetic process (GO:0033014);; Molecular Function: catalytic activity (GO:0003824);; Molecular Function: transaminase activity (GO:0008483);	K01845|0.0|vvi:100250737|glutamate-1-semialdehyde 2,1-aminomutase [EC:5.4.3.8]	Glutamate-1-semialdehyde 2,1-aminomutase, chloroplastic OS=Glycine max GN=GSA1 PE=2 SV=1	Glutamate 1-semialdehyde aminotransferase GN=GSA OS=Medicago sativa (Alfalfa) PE=2 SV=1	IPR004639: Tetrapyrrole biosynthesis, glutamate-1-semialdehyde aminotransferase; IPR005814: Aminotransferase class-III; IPR015421: Pyridoxal phosphate-dependent transferase, major region, subdomain 1; IPR015422: Pyridoxal phosphate-dependent transferase, major region, subdomain 2; IPR015424: Pyridoxal phosphate-dependent transferase, major domain	RecName: Full=Glutamate-1-semialdehyde 2,1-aminomutase, chloroplastic; Short=GSA; AltName: Full=Glutamate-1-semialdehyde aminotransferase; Short=GSA-AT; Flags: Precursor >gi|310567|gb|AAA33968.1| glutamate 1-semialdehyde aminotransferase [Glycine max] >gi|747968|gb|AAC48996.1| glutamate 1-semialdehyde aminotransferase [Glycine max]	M.truncatula DNA sequence from clone MTH2-151B20 on chromosome 3, complete sequence
T1_Unigene_BMK.21634	1028	411.595	0.998054	145.22	1668	1668	0	--	--	Molecular Function: acid-amino acid ligase activity (GO:0016881);	K10580|1e-105|vvi:100255523|ubiquitin-conjugating enzyme E2 N [EC:6.3.2.19]	Ubiquitin-conjugating enzyme E2 35 OS=Arabidopsis thaliana GN=UBC35 PE=1 SV=1	Ubiquitin-conjugating enzyme 1 OS=Arachis hypogaea (Peanut) PE=2 SV=1	IPR000608: Ubiquitin-conjugating enzyme, E2; IPR016135: Ubiquitin-conjugating enzyme/RWD-like; IPR023313: Ubiquitin-conjugating enzyme, active site	ubiquitin-conjugating enzyme 1 [Arabidopsis lyrata subsp. lyrata] >gi|71040675|gb|AAZ20286.1| ubiquitin-conjugating enzyme 1 [Arachis hypogaea] >gi|217075352|gb|ACJ86036.1| unknown [Medicago truncatula] >gi|255628881|gb|ACU14785.1| unknown [Glycine max] >gi|255641415|gb|ACU20984.1| unknown [Glycine max] >gi|297333599|gb|EFH64017.1| ubiquitin-conjugating enzyme 1 [Arabidopsis lyrata subsp. lyrata]	Medicago truncatula clone MTYFP_FQ_FR_FS1G-K-8 unknown mRNA
T1_Unigene_BMK.21641	586	210.092	0.996587	74.3796	487	487	0	--	--	--	--	--	--	--	--	Medicago truncatula Mt4 genomic sequence
T1_Unigene_BMK.21648	860	85.8581	0.997674	30.0761	289	289	0	--	--	Molecular Function: zinc ion binding (GO:0008270);; Molecular Function: protein binding (GO:0005515);	--	PHD finger protein At5g26210 OS=Arabidopsis thaliana GN=At5g26210 PE=1 SV=2	Predicted protein GN=POPTRDRAFT_717823 OS=Populus trichocarpa (Western balsam poplar) PE=4 SV=1	IPR001965: Zinc finger, PHD-type; IPR011011: Zinc finger, FYVE/PHD-type; IPR013083: Zinc finger, RING/FYVE/PHD-type; IPR019786: Zinc finger, PHD-type, conserved site; IPR019787: Zinc finger, PHD-finger; IPR021998: Protein of unknown function DUF3594	predicted protein [Populus trichocarpa] >gi|222854511|gb|EEE92058.1| predicted protein [Populus trichocarpa]	Glycine max PHD4 mRNA, complete cds
T1_Unigene_BMK.21651	1972	363.68	0.998986	129.031	2843	2843	0	--	--	Molecular Function: xylose isomerase activity (GO:0009045);; Biological Process: carbohydrate metabolic process (GO:0005975);; Molecular Function: xylose isomerase activity (GO:0009045);	K01805|0.0|rcu:RCOM_0077940|xylose isomerase [EC:5.3.1.5]	Xylose isomerase OS=Arabidopsis thaliana GN=XYLA PE=2 SV=2	Xylose isomerase GN=MTR_4g128840 OS=Medicago truncatula (Barrel medic) PE=3 SV=1	IPR001998: Xylose isomerase; IPR012307: Xylose isomerase, TIM barrel domain; IPR013022: Xylose isomerase-like, TIM barrel domain; IPR013452: Xylose isomerase, bacterial-type	Xylose isomerase, putative [Ricinus communis] >gi|223527883|gb|EEF29973.1| Xylose isomerase, putative [Ricinus communis]	Medicago truncatula clone MTYF9_FA_FB_FC1G-D-17 unknown mRNA
T1_Unigene_BMK.21662	981	270.32	0.953109	96.7986	1061	1061	0	--	--	Molecular Function: acid-amino acid ligase activity (GO:0016881);	K10577|1e-111|osa:4331446|ubiquitin-conjugating enzyme E2 I [EC:6.3.2.19]	SUMO-conjugating enzyme SCE1 OS=Arabidopsis thaliana GN=SCE1 PE=1 SV=1	Putative uncharacterized protein OS=Medicago truncatula (Barrel medic) PE=2 SV=1	IPR000608: Ubiquitin-conjugating enzyme, E2; IPR016135: Ubiquitin-conjugating enzyme/RWD-like; IPR023313: Ubiquitin-conjugating enzyme, active site	unknown [Medicago truncatula]	Medicago truncatula clone MTYF1_F2_F3_F41G-I-6 unknown mRNA
T1_Unigene_BMK.21663	1228	466.89	0.969055	166.464	2284	2284	0	--	--	Cellular Component: endoplasmic reticulum (GO:0005783);	--	Reticulon-like protein B1 OS=Arabidopsis thaliana GN=RTNLB1 PE=1 SV=1	Putative uncharacterized protein OS=Medicago truncatula (Barrel medic) PE=2 SV=1	IPR003388: Reticulon	unknown [Medicago truncatula]	Medicago truncatula clone MTYF5_F6_F7_F81G-G-10 unknown mRNA
T1_Unigene_BMK.21668	468	80.4701	0.995726	28.6859	150	150	0	--	--	--	--	Ubiquinol-cytochrome c reductase complex 6.7 kDa protein OS=Solanum tuberosum PE=1 SV=2	Putative uncharacterized protein OS=Glycine max (Soybean) PE=4 SV=1	--	unknown [Glycine max]	Soybean clone JCVI-FLGm-13C19 unknown mRNA
T1_Unigene_BMK.21676	499	236.922	0.995992	85.554	477	477	0	--	--	Biological Process: translation (GO:0006412);; Cellular Component: intracellular (GO:0005622);; Cellular Component: ribosome (GO:0005840);; Molecular Function: structural constituent of ribosome (GO:0003735);	--	40S ribosomal protein S27-2 OS=Arabidopsis thaliana GN=RPS27B PE=2 SV=2	40S ribosomal protein S27 OS=Medicago truncatula (Barrel medic) PE=3 SV=1	IPR000592: Ribosomal protein S27e; IPR011332: Ribosomal protein, zinc-binding domain; IPR023407: Ribosomal protein S27e, zinc-binding domain	unknown [Medicago truncatula]	TSA: Arachis hypogaea CL1Contig4265.Arhy mRNA sequence
T1_Unigene_BMK.21679	1069	421.943	0.998129	148.692	1776	1776	0	--	--	Biological Process: peroxisome fission (GO:0016559);; Cellular Component: peroxisomal membrane (GO:0005778);	--	Peroxisomal membrane protein 11C OS=Arabidopsis thaliana GN=PEX11C PE=1 SV=1	Peroxisomal membrane protein 11-1 OS=Medicago truncatula (Barrel medic) PE=4 SV=1	IPR008733: Peroxisomal biogenesis factor 11	Peroxisomal biogenesis factor 11 [Medicago truncatula]	Medicago truncatula clone MTYF1_F2_F3_F41G-J-18 unknown mRNA
T1_Unigene_BMK.21690	1128	179.438	0.998227	63.5545	801	801	0	--	--	Biological Process: biosynthetic process (GO:0009058);; Biological Process: glutamine metabolic process (GO:0006541);; Biological Process: metabolic process (GO:0008152);; Molecular Function: catalytic activity (GO:0003824);	K01658|1e-136|pop:POPTR_566399|anthranilate synthase component II [EC:4.1.3.27]	Anthranilate synthase component II OS=Cyanophora paradoxa GN=trpG PE=3 SV=1	Putative uncharacterized protein OS=Medicago truncatula (Barrel medic) PE=2 SV=1	IPR001317: Carbamoyl-phosphate synthase, GATase domain; IPR006220: Anthranilate synthase component II/delta crystallin; IPR006221: Anthranilate synthase, glutamine amidotransferase; IPR011702: Glutamine amidotransferase superfamily; IPR017926: Glutamine amidotransferase type 1	unknown [Medicago truncatula]	Medicago truncatula clone MTYF9_FA_FB_FC1G-A-16 unknown mRNA
T1_Unigene_BMK.21693	1202	388.698	0.985025	137.079	1841	1841	0	--	--	Biological Process: oxidation-reduction process (GO:0055114);; Cellular Component: membrane (GO:0016020);; Molecular Function: 2 iron 2 sulfur cluster binding (GO:0051537);; Molecular Function: oxidoreductase activity acting on diphenols and related substances as donors (GO:0016679);; Molecular Function: oxidoreductase activity (GO:0016491);; Molecular Function: ubiquinol-cytochrome-c reductase a…	K00411|1e-154|vvi:100256570|ubiquinol-cytochrome c reductase iron-sulfur subunit [EC:1.10.2.2]	Cytochrome b-c1 complex subunit Rieske-5, mitochondrial OS=Nicotiana tabacum PE=2 SV=1	Ubiquinol-cytochrome c reductase iron-sulfur subunit GN=MTR_7g084150 OS=Medicago truncatula (Barrel medic) PE=3 SV=1	IPR004192: Ubiquinol cytochrome reductase, transmembrane domain; IPR005805: Rieske iron-sulphur protein, C-terminal; IPR006317: Ubiquinol-cytochrome c reductase, iron-sulphur subunit; IPR014349: Rieske iron-sulphur protein; IPR017941: Rieske [2Fe-2S] iron-sulphur domain	unknown [Glycine max]	Medicago truncatula chromosome 7 BAC clone mth2-58i19, complete sequence
T1_Unigene_BMK.21696	949	71.8398	0.95785	25.5579	271	271	0	--	--	Biological Process: regulation of transcription DNA-dependent (GO:0006355);; Cellular Component: nucleus (GO:0005634);; Molecular Function: protein dimerization activity (GO:0046983);; Molecular Function: DNA binding (GO:0003677);; Molecular Function: sequence-specific DNA binding transcription factor activity (GO:0003700);	K09264|1e-101|vvi:100232952|MADS-box transcription factor, plant	Floral homeotic protein APETALA 1 OS=Sinapis alba GN=AP1 PE=2 SV=1	MADS-box protein BM5A GN=MTR_8g066260 OS=Medicago truncatula (Barrel medic) PE=3 SV=1	IPR002100: Transcription factor, MADS-box; IPR002487: Transcription factor, K-box	MADS box protein PIM [Medicago truncatula]	Medicago truncatula MADS box protein PIM mRNA, complete cds
T1_Unigene_BMK.21698	985	155.923	0.99797	56.5167	622	622	0	--	--	--	--	Retrotransposon-like protein 1 OS=Mus musculus GN=Rtl1 PE=2 SV=1	Putative uncharacterized protein GN=MTR_4g097790 OS=Medicago truncatula (Barrel medic) PE=4 SV=1	--	predicted protein [Populus trichocarpa] >gi|222853778|gb|EEE91325.1| predicted protein [Populus trichocarpa]	Medicago truncatula chromosome 8 clone mth2-33n1, complete sequence
T1_Unigene_BMK.21709	1051	95.3378	0.943863	33.637	395	395	0	--	--	--	K13176|1e-132|pop:POPTR_571435|THO complex subunit 7	THO complex subunit 7 homolog OS=Xenopus laevis GN=thoc7 PE=2 SV=1	THO complex subunit-like protein GN=MTR_2g015520 OS=Medicago truncatula (Barrel medic) PE=4 SV=1	IPR008501: Tho complex subunit 7/Mft1p; IPR018018: Tho complex subunit 7	unknown [Populus trichocarpa x Populus deltoides]	Glycine max cDNA, clone: GMFL01-02-F20
T1_Unigene_BMK.21711	1330	393.907	0.998496	139.768	2077	2077	0	--	--	Biological Process: cellulose biosynthetic process (GO:0030244);; Molecular Function: cellulose synthase (UDP-forming) activity (GO:0016760);; Cellular Component: membrane (GO:0016020);	--	Probable cellulose synthase A catalytic subunit 1 [UDP-forming] OS=Oryza sativa subsp. japonica GN=CESA1 PE=2 SV=1	Cellulose synthase GN=MTR_3g107520 OS=Medicago truncatula (Barrel medic) PE=4 SV=1	IPR005150: Cellulose synthase	CesA1 [Acacia mangium]	Medicago truncatula clone mth2-171n13, complete sequence
T1_Unigene_BMK.21712	2489	453.692	0.999196	160.338	4459	4459	0	--	--	Biological Process: cellulose biosynthetic process (GO:0030244);; Molecular Function: cellulose synthase (UDP-forming) activity (GO:0016760);; Molecular Function: zinc ion binding (GO:0008270);; Cellular Component: membrane (GO:0016020);; Molecular Function: protein binding (GO:0005515);	K10999|0.0|vvi:100254408|cellulose synthase A [EC:2.4.1.12]	Cellulose synthase A catalytic subunit 1 [UDP-forming] OS=Arabidopsis thaliana GN=CESA1 PE=1 SV=1	Cellulose synthase GN=MTR_3g107520 OS=Medicago truncatula (Barrel medic) PE=4 SV=1	IPR001841: Zinc finger, RING-type; IPR005150: Cellulose synthase; IPR013083: Zinc finger, RING/FYVE/PHD-type	unnamed protein product [Vitis vinifera]	Glycine max cDNA, clone: GMFL01-02-E24
T1_Unigene_BMK.21714	2029	632.599	0.999014	222.493	5044	5043	1	--	--	Biological Process: ATP biosynthetic process (GO:0006754);; Biological Process: cation transport (GO:0006812);; Biological Process: metabolic process (GO:0008152);; Cellular Component: integral to membrane (GO:0016021);; Cellular Component: membrane (GO:0016020);; Molecular Function: ATPase activity coupled to transmembrane movement of ions phosphorylative mechanism (GO:0015662);; Molecular Funct…	K01535|0.0|rcu:RCOM_0918380|H+-transporting ATPase [EC:3.6.3.6]	Plasma membrane ATPase 4 OS=Nicotiana plumbaginifolia GN=PMA4 PE=2 SV=1	Plasma membrane H+ ATPase GN=MTR_3g108800 OS=Medicago truncatula (Barrel medic) PE=3 SV=1	IPR000695: ATPase, P-type, H+ transporting proton pump; IPR001757: ATPase, P-type, K/Mg/Cd/Cu/Zn/Na/Ca/Na/H-transporter; IPR005834: Haloacid dehalogenase-like hydrolase; IPR006534: ATPase, P-type, plasma-membrane proton-efflux; IPR023214: HAD-like domain; IPR023298: ATPase, P-type, transmembrane domain	P-type H+-ATPase [Vicia faba]	Vicia faba L. mRNA for P-type H+-ATPase (ha5 gene)
T1_Unigene_BMK.21715	1755	469.612	0.99886	164.874	3233	3233	0	--	--	Biological Process: ATP biosynthetic process (GO:0006754);; Biological Process: cation transport (GO:0006812);; Biological Process: metabolic process (GO:0008152);; Cellular Component: integral to membrane (GO:0016021);; Cellular Component: membrane (GO:0016020);; Molecular Function: ATPase activity coupled to transmembrane movement of ions phosphorylative mechanism (GO:0015662);; Molecular Funct…	K01535|0.0|pop:POPTR_737523|H+-transporting ATPase [EC:3.6.3.6]	Plasma membrane ATPase 4 OS=Nicotiana plumbaginifolia GN=PMA4 PE=2 SV=1	Plasma membrane H+ ATPase GN=MTR_3g108800 OS=Medicago truncatula (Barrel medic) PE=3 SV=1	IPR001757: ATPase, P-type, K/Mg/Cd/Cu/Zn/Na/Ca/Na/H-transporter; IPR004014: ATPase, P-type cation-transporter, N-terminal; IPR005834: Haloacid dehalogenase-like hydrolase; IPR006534: ATPase, P-type, plasma-membrane proton-efflux; IPR008250: ATPase, P-type, ATPase-associated domain; IPR018303: ATPase, P-type phosphorylation site; IPR023214: HAD-like domain; IPR023298: ATPase, P-type, transmembrane…	P-type H+-ATPase [Vicia faba]	Vicia faba L. mRNA for P-type H+-ATPase (ha5 gene)
T1_Unigene_BMK.21717	1034	474.322	0.997099	169.565	1959	1959	0	--	--	Molecular Function: acid-amino acid ligase activity (GO:0016881);	K10575|1e-110|ath:AT3G46460|ubiquitin-conjugating enzyme E2 G1 [EC:6.3.2.19]	Ubiquitin-conjugating enzyme E2 7 OS=Arabidopsis thaliana GN=UBC7 PE=2 SV=1	Putative uncharacterized protein OS=Glycine max (Soybean) PE=2 SV=1	IPR000608: Ubiquitin-conjugating enzyme, E2; IPR016135: Ubiquitin-conjugating enzyme/RWD-like; IPR023313: Ubiquitin-conjugating enzyme, active site	unknown [Glycine max]	Soybean clone JCVI-FLGm-7L18 unknown mRNA
T1_Unigene_BMK.21719	1196	197.948	0.998328	69.8189	933	933	0	[R]	General function prediction only	Molecular Function: nucleic acid binding (GO:0003676);; Molecular Function: nucleotide binding (GO:0000166);	--	Glycine-rich RNA-binding protein 2, mitochondrial OS=Arabidopsis thaliana GN=GRP2 PE=1 SV=1	Putative uncharacterized protein OS=Glycine max (Soybean) PE=2 SV=1	IPR000504: RNA recognition motif domain; IPR012677: Nucleotide-binding, alpha-beta plait	unknown [Glycine max]	Soybean clone JCVI-FLGm-16F5 unknown mRNA
T1_Unigene_BMK.21781	1384	70.0621	0.978324	24.7677	383	383	0	--	--	Molecular Function: nucleic acid binding (GO:0003676);; Molecular Function: nucleotide binding (GO:0000166);	--	Splicing regulatory glutamine/lysine-rich protein 1 OS=Rattus norvegicus GN=Srek1 PE=1 SV=1	Putative uncharacterized protein OS=Glycine max (Soybean) PE=2 SV=1	IPR000504: RNA recognition motif domain; IPR009818: Ataxin-2, C-terminal; IPR012677: Nucleotide-binding, alpha-beta plait	unknown [Glycine max]	TSA: Cajanus cajan cultivar UPAS 120 contig00781.UPAS mRNA sequence
T1_Unigene_BMK.21926	581	70.0929	0.996558	24.8012	161	161	0	--	--	--	--	--	Putative uncharacterized protein OS=Glycine max (Soybean) PE=4 SV=1	--	unknown [Glycine max]	TSA: Arachis duranensis DurSNP_c19893.Ardu mRNA sequence
T1_Unigene_BMK.21962	1736	76.2391	0.987327	27.1181	526	526	0	--	--	Biological Process: transmembrane transport (GO:0055085);; Biological Process: transport (GO:0006810);; Cellular Component: membrane (GO:0016020);; Molecular Function: substrate-specific transmembrane transporter activity (GO:0022891);; Molecular Function: transmembrane transporter activity (GO:0022857);; Cellular Component: integral to membrane (GO:0016021);; Cellular Component: membrane (GO:001…	--	Sugar transport protein 14 OS=Arabidopsis thaliana GN=STP14 PE=2 SV=2	Sugar transport protein GN=MTR_8g102860 OS=Medicago truncatula (Barrel medic) PE=3 SV=1	IPR003663: Sugar/inositol transporter; IPR005828: General substrate transporter; IPR005829: Sugar transporter, conserved site; IPR016196: Major facilitator superfamily domain, general substrate transporter; IPR020846: Major facilitator superfamily domain	monosaccharide transporter [Glycine max]	Medicago truncatula clone MTYFL_FM_FN_FO1G-M-12 unknown mRNA
T1_Unigene_BMK.21989	1784	653.11	0.973655	248.533	4954	4954	0	--	--	--	--	Myb-like protein X OS=Dictyostelium discoideum GN=mybX PE=3 SV=1	C33G8.2 , related OS=Medicago truncatula (Barrel medic) PE=4 SV=1	--	C33G8.2 , related [Medicago truncatula]	Medicago truncatula Ser/Thr protein kinase (PRK), exostosin-like protein (EXO), putative RNA binding protein (RAN BP), transcription factor ERF (ERN), and alpha-tubulin (aTUB) genes, complete cds; and unknown gene
T1_Unigene_BMK.22168	1034	78.3298	0.998066	28.2176	326	326	0	--	--	Biological Process: nucleoside metabolic process (GO:0009116);; Molecular Function: catalytic activity (GO:0003824);	K01244|1e-135|pop:POPTR_818154|5'-methylthioadenosine nucleosidase [EC:3.2.2.16]	5'-methylthioadenosine/S-adenosylhomocysteine nucleosidase 2 OS=Arabidopsis thaliana GN=MTN2 PE=1 SV=1	5'-methylthioadenosine/S-adenosylhomocysteine nucleosidase GN=MTR_3g117700 OS=Medicago truncatula (Barrel medic) PE=4 SV=1	IPR000845: Nucleoside phosphorylase domain; IPR018017: Nucleoside phosphorylase	unknown [Medicago truncatula]	Medicago truncatula clone MTYF9_FA_FB_FC1G-O-21 unknown mRNA
T1_Unigene_BMK.22299	706	89.4688	0.964589	31.6926	250	247	3	--	--	Biological Process: protein phosphorylation (GO:0006468);; Molecular Function: ATP binding (GO:0005524);; Molecular Function: protein kinase activity (GO:0004672);; Molecular Function: protein serine/threonine kinase activity (GO:0004674);; Molecular Function: transferase activity transferring phosphorus-containing groups (GO:0016772);	--	Mitogen-activated protein kinase kinase kinase 2 OS=Arabidopsis thaliana GN=ANP2 PE=2 SV=1	Mitogen-activated protein kinase kinase kinase GN=MTR_3g096230 OS=Medicago truncatula (Barrel medic) PE=4 SV=1	IPR000719: Protein kinase, catalytic domain; IPR002290: Serine/threonine-protein kinase, catalytic domain; IPR011009: Protein kinase-like domain; IPR017442: Serine/threonine-protein kinase-like domain	mitogen-activated kinase kinase kinase alpha [Lotus japonicus]	TSA: Cajanus cajan cultivar UPAS 120 contig00287.UPAS mRNA sequence
T1_Unigene_BMK.22328	1478	85.1563	0.998647	30.0352	496	496	0	--	--	Biological Process: protein phosphorylation (GO:0006468);; Molecular Function: ATP binding (GO:0005524);; Molecular Function: ATP binding (GO:0005524);; Molecular Function: MAP kinase activity (GO:0004707);; Molecular Function: protein kinase activity (GO:0004672);; Molecular Function: protein serine/threonine kinase activity (GO:0004674);; Molecular Function: protein tyrosine kinase activity (GO…	K14512|0.0|vvi:100242320|mitogen-activated protein kinase 6 [EC:2.7.11.24]	Mitogen-activated protein kinase homolog MMK1 OS=Medicago sativa GN=MMK1 PE=1 SV=1	Mitogen-activated protein kinase GN=MTR_4g087620 OS=Medicago truncatula (Barrel medic) PE=4 SV=1	IPR000719: Protein kinase, catalytic domain; IPR002290: Serine/threonine-protein kinase, catalytic domain; IPR003527: MAP kinase, conserved site; IPR008271: Serine/threonine-protein kinase, active site; IPR008351: JNK MAP kinase; IPR011009: Protein kinase-like domain; IPR017441: Protein kinase, ATP binding site; IPR017442: Serine/threonine-protein kinase-like domain; IPR020635: Tyrosine-protein k…	RecName: Full=Mitogen-activated protein kinase homolog MMK1; AltName: Full=MAP kinase ERK1; AltName: Full=MAP kinase MSK7 >gi|289125|gb|AAB41548.1| MAP kinase [Medicago sativa] >gi|298019|emb|CAA47099.1| MAP Kinase [Medicago sativa]	Medicago sativa MAP kinase MsERK1 mRNA, complete cds
T1_Unigene_BMK.22452	477	91.7128	0.937107	32.8354	175	175	0
T1_Unigene_BMK.22467	1341	143.204	0.998509	50.6565	759	759	0	--	--	Molecular Function: hydrolase activity (GO:0016787);	K06269|0.0|rcu:RCOM_1689260|protein phosphatase 1, catalytic subunit [EC:3.1.3.16]	Serine/threonine-protein phosphatase PP1 OS=Medicago sativa subsp. varia GN=PP1 PE=2 SV=1	Serine/threonine-protein phosphatase OS=Medicago truncatula (Barrel medic) PE=2 SV=1	IPR004843: Metallophosphoesterase domain; IPR006186: Serine/threonine-specific protein phosphatase/bis(5-nucleosyl)-tetraphosphatase	RecName: Full=Serine/threonine-protein phosphatase PP1 >gi|575672|emb|CAA56766.1| potentially catalitic subunit of the ser /thr protein phosphatase 1 [Medicago sativa subsp. x varia]	M.varia mRNA for pp1Ms protein
T1_Unigene_BMK.22488	717	104.146	0.997211	36.3242	291	291	0	--	--	--	--	--	Putative uncharacterized protein OS=Glycine max (Soybean) PE=2 SV=1	--	unknown [Glycine max]	TSA: Cajanus cajan cultivar UPAS 120 contig09513.UPAS mRNA sequence
T1_Unigene_BMK.22495	559	117.53	0.958855	41.1475	257	257	0	--	--	--	--	--	Putative uncharacterized protein GN=MTR_3g086640 OS=Medicago truncatula (Barrel medic) PE=4 SV=1	--	unknown [Glycine max]	M.truncatula DNA sequence from clone MTH2-17L3 on chromosome 3, complete sequence
T1_Unigene_BMK.22502	373	203.11	0.809651	74.6232	311	311	0	--	--	--	--	Repetitive proline-rich cell wall protein 1 OS=Medicago truncatula GN=PRP1 PE=2 SV=1	TrPRP2 GN=TrPRP2 OS=Trifolium repens (Creeping white clover) PE=2 SV=1	--	RecName: Full=Repetitive proline-rich cell wall protein 1; Flags: Precursor >gi|413728|gb|AAA62446.1| cell wall proline-rich protein [Medicago truncatula]	Medicago sativa (cultivar Iroquois) MsPRP gene, complete cds
T1_Unigene_BMK.22503	567	91.3616	0.996473	31.8853	202	202	0	--	--	Biological Process: ribosome biogenesis (GO:0042254);; Cellular Component: nucleolus (GO:0005730);; Cellular Component: ribonucleoprotein complex (GO:0030529);; Molecular Function: RNA binding (GO:0003723);	K12845|6e-66|rcu:RCOM_0222550|U4/U6 small nuclear ribonucleoprotein SNU13	NHP2-like protein 1 homolog OS=Caenorhabditis elegans GN=M28.5 PE=2 SV=1	Putative uncharacterized protein OS=Glycine max (Soybean) PE=2 SV=1	IPR002415: H/ACA ribonucleoprotein complex, subunit Nhp2, eukaryote; IPR004037: Ribosomal protein L7Ae conserved site; IPR004038: Ribosomal protein L7Ae/L30e/S12e/Gadd45; IPR018492: Ribosomal protein L7Ae/L8/Nhp2 family	unknown [Glycine max]	TSA: Cajanus cajan cultivar Asha contig01110.Asha mRNA sequence
T1_Unigene_BMK.22508	1895	128.75	0.998945	45.482	963	963	0	--	--	Biological Process: regulation of transcription DNA-dependent (GO:0006355);; Molecular Function: protein dimerization activity (GO:0046983);; Molecular Function: sequence-specific DNA binding (GO:0043565);; Molecular Function: sequence-specific DNA binding transcription factor activity (GO:0003700);	K14431|0.0|pop:POPTR_825048|transcription factor TGA	TGACG-sequence-specific DNA-binding protein TGA-2.1 OS=Nicotiana tabacum GN=TGA21 PE=1 SV=1	TGA transcription factor GN=MTR_7g089800 OS=Medicago truncatula (Barrel medic) PE=4 SV=1	IPR004827: Basic-leucine zipper (bZIP) transcription factor; IPR011616: bZIP transcription factor, bZIP-1	TGA-type basic leucine zipper protein TGA2.2 [Phaseolus vulgaris]	TSA: Cajanus cajan cultivar UPAS 120 contig04487.UPAS mRNA sequence
T1_Unigene_BMK.22512	1313	121.348	0.998477	42.8073	628	628	0	--	--	Biological Process: proteolysis (GO:0006508);; Molecular Function: serine-type endopeptidase activity (GO:0004252);	--	Subtilisin-like protease OS=Arabidopsis thaliana GN=ARA12 PE=1 SV=1	Proteinase inhibitor OS=Trifolium repens (Creeping white clover) PE=4 SV=1	IPR000209: Peptidase S8/S53, subtilisin/kexin/sedolisin; IPR015500: Peptidase S8, subtilisin-related; IPR023828: Peptidase S8, subtilisin, Ser-active site	proteinase inhibitor [Trifolium repens]	Trifolium repens clone BAC 38j22 galactose oxidase, adeninephosphoribosyl transferase, kruppel-like zinc finger protein, transcription initiation factor, and proteinase inhibitor genes, complete cds; and unknown genes
T1_Unigene_BMK.22513	1374	115.998	0.996361	40.8417	627	627	0	--	--	Biological Process: negative regulation of catalytic activity (GO:0043086);; Biological Process: proteolysis (GO:0006508);; Molecular Function: identical protein binding (GO:0042802);; Molecular Function: serine-type endopeptidase activity (GO:0004252);	--	Subtilisin-like protease OS=Arabidopsis thaliana GN=ARA12 PE=1 SV=1	Proteinase inhibitor OS=Trifolium repens (Creeping white clover) PE=4 SV=1	IPR000209: Peptidase S8/S53, subtilisin/kexin/sedolisin; IPR003137: Protease-associated domain, PA; IPR010259: Proteinase inhibitor I9, subtilisin propeptide; IPR015500: Peptidase S8, subtilisin-related	proteinase inhibitor [Trifolium repens]	Trifolium repens clone BAC 38j22 galactose oxidase, adeninephosphoribosyl transferase, kruppel-like zinc finger protein, transcription initiation factor, and proteinase inhibitor genes, complete cds; and unknown genes
T1_Unigene_BMK.22514	866	94.1212	0.974596	32.8649	318	318	0	--	--	Molecular Function: unfolded protein binding (GO:0051082);; Molecular Function: heat shock protein binding (GO:0031072);	--	Chaperone protein dnaJ OS=Dictyoglomus thermophilum (strain ATCC 35947 / DSM 3960 / H-6-12) GN=dnaJ PE=3 SV=1	DnaJ-like zinc-finger protein GN=MTR_1g116170 OS=Medicago truncatula (Barrel medic) PE=4 SV=1	IPR001305: Heat shock protein DnaJ, cysteine-rich domain	PREDICTED: hypothetical protein [Vitis vinifera]	Glycine max cDNA, clone: GMFL01-15-J08
T1_Unigene_BMK.22523	729	335.067	0.997257	119.21	971	971	0	--	--	Molecular Function: binding (GO:0005488);; Molecular Function: fatty-acyl-CoA binding (GO:0000062);	--	Acyl-CoA-binding protein OS=Gossypium hirsutum PE=3 SV=1	Acyl-CoA-binding protein GN=MTR_5g026740 OS=Medicago truncatula (Barrel medic) PE=4 SV=1	IPR000582: Acyl-CoA-binding protein, ACBP; IPR014352: FERM/acyl-CoA-binding protein, 3-helical bundle; IPR022408: Acyl-CoA-binding protein, ACBP, conserved site	unknown [Glycine max]	Soybean clone JCVI-FLGm-7D7 unknown mRNA
T1_Unigene_BMK.22530	882	364.477	0.997732	128.77	1269	1269	0	--	--	Biological Process: translation (GO:0006412);; Cellular Component: intracellular (GO:0005622);; Cellular Component: ribosome (GO:0005840);; Molecular Function: structural constituent of ribosome (GO:0003735);	--	50S ribosomal protein L29, chloroplastic OS=Arabidopsis thaliana GN=RPL29 PE=1 SV=1	Putative uncharacterized protein OS=Glycine max (Soybean) PE=2 SV=1	IPR001854: Ribosomal protein L29	unknown [Glycine max]	TSA: Cajanus cajan cultivar UPAS 120 contig08161.UPAS mRNA sequence
T1_Unigene_BMK.22531	829	178.966	0.991556	65.1007	603	603	0	--	--	Biological Process: cell redox homeostasis (GO:0045454);; Molecular Function: electron carrier activity (GO:0009055);; Molecular Function: protein disulfide oxidoreductase activity (GO:0015035);; Biological Process: cell redox homeostasis (GO:0045454);; Biological Process: glycerol ether metabolic process (GO:0006662);	--	Thioredoxin-like protein CXXS1 OS=Arabidopsis thaliana GN=CXXS1 PE=2 SV=2	Thioredoxin GN=MTR_2g010750 OS=Medicago truncatula (Barrel medic) PE=2 SV=1	IPR005746: Thioredoxin; IPR012336: Thioredoxin-like fold; IPR013766: Thioredoxin domain	unknown [Medicago truncatula] >gi|217073240|gb|ACJ84979.1| unknown [Medicago truncatula] >gi|269315894|gb|ACZ37073.1| thioredoxin h9 [Medicago truncatula]	Medicago truncatula clone MTYF9_FA_FB_FC1G-J-21 unknown mRNA
T1_Unigene_BMK.22532	1008	2113.98	0.998016	747.253	8416	8416	0	--	--	Biological Process: photosynthesis (GO:0015979);; Cellular Component: photosystem I reaction center (GO:0009538);; Cellular Component: photosystem I (GO:0009522);	K02699|1e-120|ath:AT4G12800|photosystem I subunit XI	Photosystem I reaction center subunit XI, chloroplastic OS=Arabidopsis thaliana GN=PSAL PE=1 SV=2	Photosystem I reaction centre, subunit XI PsaL OS=Medicago truncatula (Barrel medic) PE=4 SV=1	IPR003757: Photosystem I PsaL, reaction centre subunit XI	Photosystem I reaction centre, subunit XI PsaL [Medicago truncatula]	Medicago truncatula chromosome 7 clone mth2-36p20, complete sequence
T1_Unigene_BMK.22538	1217	95.8956	0.998357	33.682	458	458	0	--	--	Molecular Function: nucleic acid binding (GO:0003676);; Molecular Function: nucleotide binding (GO:0000166);	--	RNA-binding protein with multiple splicing 2 OS=Mus musculus GN=Rbpms2 PE=1 SV=1	RNA-binding protein with multiple splicing GN=MTR_3g091860 OS=Medicago truncatula (Barrel medic) PE=4 SV=1	IPR000504: RNA recognition motif domain; IPR012677: Nucleotide-binding, alpha-beta plait	unknown [Glycine max]	Medicago truncatula clone MTYFP_FQ_FR_FS1G-O-22 unknown mRNA
T1_Unigene_BMK.22550	711	114.536	0.984529	41.6659	331	331	0	--	--	--	--	Hydrophobic protein RCI2B OS=Arabidopsis thaliana GN=RCI2B PE=2 SV=1	Hydrophobic protein LTI6A OS=Medicago truncatula (Barrel medic) PE=4 SV=1	--	Protein of unknown function UPF0057 [Medicago truncatula]	Medicago truncatula chromosome 7 clone mth2-85d15, complete sequence
T1_Unigene_BMK.22560	1068	160.686	0.998127	57.4878	686	686	0	--	--	--	--	Remorin OS=Solanum tuberosum PE=1 SV=1	Remorin GN=MTR_128s0001 OS=Medicago truncatula (Barrel medic) PE=4 SV=1	IPR005516: Remorin, C-terminal; IPR005518: Remorin, N-terminal	unknown [Glycine max]	TSA: Arachis hypogaea CL4262Contig1.Arhy mRNA sequence
T1_Unigene_BMK.22575	923	468.012	0.929577	205.859	2123	2123	0	--	--	Molecular Function: ribonuclease H activity (GO:0004523);; Molecular Function: nucleic acid binding (GO:0003676);	--	Uncharacterized protein Mb2253c OS=Mycobacterium bovis GN=Mb2253c PE=4 SV=1	Predicted protein GN=POPTRDRAFT_726687 OS=Populus trichocarpa (Western balsam poplar) PE=4 SV=1	IPR002156: Ribonuclease H domain; IPR012337: Ribonuclease H-like	predicted protein [Populus trichocarpa] >gi|222863767|gb|EEF00898.1| predicted protein [Populus trichocarpa]	Medicago truncatula clone mth2-58e8, complete sequence
T1_Unigene_BMK.22579	999	186.192	0.997998	66.565	743	743	0	--	--	Biological Process: regulation of translational initiation (GO:0006446);; Biological Process: translational initiation (GO:0006413);; Cellular Component: eukaryotic translation initiation factor 3 complex (GO:0005852);; Cellular Component: nucleus (GO:0005634);; Molecular Function: ribosome binding (GO:0043022);; Molecular Function: binding (GO:0005488);; Molecular Function: translation initiatio…	--	Eukaryotic translation initiation factor 3 subunit K OS=Oryza sativa subsp. japonica GN=TIF3K1 PE=2 SV=1	Eukaryotic translation initiation factor 3 subunit K GN=MTR_4g124640 OS=Medicago truncatula (Barrel medic) PE=4 SV=1	IPR005062: SAC3/GANP/Nin1/mts3/eIF-3 p25; IPR009374: Translation initiation factor 3, subunit 12, eukaryotic; IPR011991: Winged helix-turn-helix transcription repressor DNA-binding; IPR016020: Translation initiation factor 3, subunit 12, N-terminal, eukaryotic; IPR016024: Armadillo-type fold	unknown [Medicago truncatula]	Medicago truncatula clone MTYF5_F6_F7_F81G-I-19 unknown mRNA
T1_Unigene_BMK.22592	1445	287.767	0.998616	101.949	1646	1646	0	--	--	Biological Process: ATP hydrolysis coupled proton transport (GO:0015991);; Cellular Component: proton-transporting V-type ATPase V0 domain (GO:0033179);; Cellular Component: proton-transporting two-sector ATPase complex proton-transporting domain (GO:0033177);; Molecular Function: hydrogen ion transmembrane transporter activity (GO:0015078);	K02146|0.0|vvi:100244110|V-type H+-transporting ATPase subunit AC39 [EC:3.6.3.14]	V-type proton ATPase subunit d2 OS=Arabidopsis thaliana GN=VHA-D2 PE=2 SV=1	V-type proton ATPase subunit d2 OS=Medicago truncatula (Barrel medic) PE=4 SV=1	IPR002843: ATPase, V0/A0 complex, subunit C/D; IPR016727: ATPase, V0 complex, subunit D	H+-transporting two-sector ATPase, C (AC39) subunit [Medicago truncatula]	Medicago truncatula clone MTYF5_F6_F7_F81G-B-23 unknown mRNA
T1_Unigene_BMK.22593	999	207.776	0.981982	74.3593	830	830	0	--	--	--	--	Thylakoid lumenal 16.5 kDa protein, chloroplastic OS=Arabidopsis thaliana GN=At4g02530 PE=1 SV=3	Thylakoid lumenal 16.5 kDa protein GN=MTR_4g114790 OS=Medicago truncatula (Barrel medic) PE=4 SV=1	--	PREDICTED: hypothetical protein [Vitis vinifera] >gi|297738978|emb|CBI28223.3| unnamed protein product [Vitis vinifera]	Medicago truncatula clone MTYFD_FE_FF_FG1G-K-15 unknown mRNA
T1_Unigene_BMK.22595	828	97.8345	0.997585	34.9136	323	323	0	--	--	--	--	--	Putative uncharacterized protein GN=MTR_1g017830 OS=Medicago truncatula (Barrel medic) PE=4 SV=1	IPR016972: Uncharacterised conserved protein UCP031279	unknown [Glycine max]	Medicago truncatula clone mth2-15h11, complete sequence
T1_Unigene_BMK.22599	879	492.053	0.96587	175.64	1725	1725	0	--	--	--	--	--	Putative uncharacterized protein OS=Medicago truncatula (Barrel medic) PE=2 SV=1	IPR007493: Protein of unknown function DUF538	unknown [Medicago truncatula]	Medicago truncatula clone MTYF1_F2_F3_F41G-H-10 unknown mRNA
T1_Unigene_BMK.22612	1015	103.177	0.99803	36.1527	410	410	0	--	--	Biological Process: carbohydrate metabolic process (GO:0005975);; Molecular Function: polygalacturonase activity (GO:0004650);	--	Probable polygalacturonase OS=Vitis vinifera GN=GSVIVT00026920001 PE=1 SV=1	Putative uncharacterized protein GN=VIT_02s0025g00260 OS=Vitis vinifera (Grape) PE=4 SV=1	IPR000743: Glycoside hydrolase, family 28; IPR011050: Pectin lyase fold/virulence factor; IPR012334: Pectin lyase fold	PREDICTED: hypothetical protein [Vitis vinifera]	TSA: Cajanus cajan cultivar Asha contig05655.Asha mRNA sequence
T1_Unigene_BMK.22617	615	78.548	0.996748	27.9414	192	192	0
T1_Unigene_BMK.22620	727	169.63	0.997249	60.3232	490	490	0	--	--	--	--	Dual specificity phosphatase Cdc25 OS=Arabidopsis thaliana GN=CDC25 PE=1 SV=1	Dual specificity phosphatase Cdc25 GN=MTR_7g102310 OS=Medicago truncatula (Barrel medic) PE=4 SV=1	IPR001763: Rhodanese-like	unknown [Glycine max]	TSA: Cajanus cajan cultivar Asha contig04994.Asha mRNA sequence
T1_Unigene_BMK.22623	1104	196.889	0.998188	69.2327	854	854	0	--	--	--	--	--	Lectin GN=MTR_7g085240 OS=Medicago truncatula (Barrel medic) PE=4 SV=1	IPR008997: Ricin B-related lectin	unknown [Medicago truncatula]	Medicago truncatula clone MTYF9_FA_FB_FC1G-M-13 unknown mRNA
T1_Unigene_BMK.22629	1010	148.107	0.99802	52.2821	590	590	0	--	--	--	--	--	Putative uncharacterized protein GN=MTR_4g132020 OS=Medicago truncatula (Barrel medic) PE=4 SV=1	IPR007608: Protein of unknown function DUF584	predicted protein [Populus trichocarpa] >gi|222859591|gb|EEE97138.1| predicted protein [Populus trichocarpa]	Medicago truncatula clone mth2-34m15, complete sequence
T1_Unigene_BMK.22635	948	672.918	0.99789	236.967	2510	2510	0	--	--	Biological Process: translation (GO:0006412);; Cellular Component: intracellular (GO:0005622);; Cellular Component: ribosome (GO:0005840);; Molecular Function: structural constituent of ribosome (GO:0003735);	K02873|1e-132|rcu:RCOM_1318700|large subunit ribosomal protein L13e	60S ribosomal protein L13-1 OS=Arabidopsis thaliana GN=RPL13B PE=1 SV=1	60S ribosomal protein L13 OS=Medicago truncatula (Barrel medic) PE=2 SV=1	IPR001380: Ribosomal protein L13e; IPR018256: Ribosomal protein L13e, conserved site	unknown [Medicago truncatula]	Medicago truncatula clone MTYFP_FQ_FR_FS1G-P-3 unknown mRNA
T1_Unigene_BMK.22637	1388	1572.14	0.998559	557.44	8645	8645	0	--	--	Biological Process: oxidation-reduction process (GO:0055114);; Biological Process: response to oxidative stress (GO:0006979);; Molecular Function: heme binding (GO:0020037);; Molecular Function: peroxidase activity (GO:0004601);	K00430|0.0|pop:POPTR_647567|peroxidase [EC:1.11.1.7]	Peroxidase 42 OS=Arabidopsis thaliana GN=PER42 PE=1 SV=2	Peroxidase GN=MTR_4g132110 OS=Medicago truncatula (Barrel medic) PE=3 SV=1	IPR000823: Plant peroxidase; IPR002016: Haem peroxidase, plant/fungal/bacterial; IPR010255: Haem peroxidase	cationic peroxidase [Cicer arietinum]	Medicago truncatula clone MTYF5_F6_F7_F81G-M-17 unknown mRNA
T1_Unigene_BMK.22638	1153	111.978	0.998265	39.2775	506	506	0	--	--	Cellular Component: peroxisome (GO:0005777);	K13337|1e-133|vvi:100242021|peroxin-19	Peroxisome biogenesis protein 19-2 OS=Arabidopsis thaliana GN=PEX19-2 PE=1 SV=1	Peroxisomal biogenesis factor GN=MTR_4g100930 OS=Medicago truncatula (Barrel medic) PE=4 SV=1	IPR006708: Pex19 protein	unknown [Glycine max]	Medicago truncatula chromosome 8 clone mth2-176i20, complete sequence
T1_Unigene_BMK.22645	1168	72.8176	0.998288	25.6699	335	335	0	--	--	--	--	--	Putative uncharacterized protein GN=MTR_4g100740 OS=Medicago truncatula (Barrel medic) PE=4 SV=1	IPR002838: Protein of unknown function DUF124; IPR016031: Tryptophan RNA-binding attenuator protein-like	unknown [Glycine max] >gi|255640131|gb|ACU20356.1| unknown [Glycine max]	Soybean clone JCVI-FLGm-15K22 unknown mRNA
T1_Unigene_BMK.22646	703	1317.14	0.99431	470.798	3698	3698	0	--	--	--	K03236|2e-95|vvi:100252402|translation initiation factor eIF-1A	Eukaryotic translation initiation factor 1A OS=Onobrychis viciifolia PE=2 SV=2	Eukaryotic translation initiation factor 1A GN=MTR_077s0018 OS=Medicago truncatula (Barrel medic) PE=3 SV=1	--	PREDICTED: hypothetical protein [Vitis vinifera] >gi|225459517|ref|XP_002285844.1| PREDICTED: hypothetical protein [Vitis vinifera] >gi|147807310|emb|CAN73005.1| hypothetical protein VITISV_021007 [Vitis vinifera] >gi|147821636|emb|CAN70425.1| hypothetical protein VITISV_033730 [Vitis vinifera]	TSA: Arachis hypogaea CL1Contig3183.Arhy mRNA sequence
T1_Unigene_BMK.22662	1089	86.8733	0.987144	31.1483	379	379	0	--	--	--	--	--	Putative uncharacterized protein OS=Glycine max (Soybean) PE=2 SV=1	--	unknown [Glycine max]	TSA: Cajanus cajan cultivar Asha contig34607.Asha mRNA sequence
T1_Unigene_BMK.22665	1199	80.8023	0.996664	29.0371	389	389	0	--	--	Cellular Component: intracellular (GO:0005622);; Molecular Function: GTP binding (GO:0005525);; Biological Process: barrier septum formation (GO:0000917);; Molecular Function: GTP binding (GO:0005525);	--	GTP-binding protein At2g22870 OS=Arabidopsis thaliana GN=EMB2001 PE=2 SV=2	Ribosome biogenesis GTP-binding protein YsxC GN=MTR_3g109540 OS=Medicago truncatula (Barrel medic) PE=3 SV=1	IPR002917: GTP-binding domain, HSR1-related; IPR019987: GTP-binding protein, ribosome biogenesis, YsxC	predicted protein [Populus trichocarpa] >gi|222865683|gb|EEF02814.1| predicted protein [Populus trichocarpa]	M.truncatula DNA sequence from clone MTH2-49I19 on chromosome 3, complete sequence
T1_Unigene_BMK.22671	1215	846.565	0.982716	298.775	4056	4056	0	--	--	Molecular Function: protein binding (GO:0005515);	--	Glutathione S-transferase DHAR2 OS=Arabidopsis thaliana GN=DHAR2 PE=1 SV=1	Putative uncharacterized protein OS=Medicago truncatula (Barrel medic) PE=2 SV=1	IPR004045: Glutathione S-transferase, N-terminal; IPR004046: Glutathione S-transferase, C-terminal; IPR010987: Glutathione S-transferase, C-terminal-like; IPR012336: Thioredoxin-like fold; IPR017933: Glutathione S-transferase/chloride channel, C-terminal	unknown [Medicago truncatula]	Medicago truncatula clone MTYF5_F6_F7_F81G-P-8 unknown mRNA
T1_Unigene_BMK.22679	1357	126.318	0.998526	45.4425	689	689	0	--	--	Biological Process: transport (GO:0006810);; Molecular Function: ATPase activity (GO:0016887);; Molecular Function: nucleoside-triphosphatase activity (GO:0017111);; Molecular Function: ATP binding (GO:0005524);; Molecular Function: nucleotide binding (GO:0000166);	K09013|1e-129|rcu:RCOM_0890970|Fe-S cluster assembly ATP-binding protein	ABC transporter I family member 6, chloroplastic OS=Arabidopsis thaliana GN=ABCI6 PE=1 SV=1	ABC transporter I family member GN=MTR_8g101390 OS=Medicago truncatula (Barrel medic) PE=3 SV=1	IPR003439: ABC transporter-like; IPR003593: ATPase, AAA+ type, core; IPR010230: ATPase SufC, SUF system FeS cluster assembly; IPR017871: ABC transporter, conserved site	putative ABC transporter like ATPase [Trifolium pratense]	Trifolium pratense RNA for putative ABC transporter like ATPase, partial cds, clone: C289
T1_Unigene_BMK.22682	806	70.7655	0.868486	24.7624	223	223	0	--	--	Biological Process: signal peptide processing (GO:0006465);; Cellular Component: integral to membrane (GO:0016021);; Molecular Function: peptidase activity (GO:0008233);; Cellular Component: signal peptidase complex (GO:0005787);	K12948|1e-102|rcu:RCOM_1431020|signal peptidase complex subunit 3 [EC:3.4.-.-]	Signal peptidase complex subunit 3B OS=Arabidopsis thaliana GN=At5g27430 PE=2 SV=1	Signal peptidase complex subunit 3B OS=Medicago truncatula (Barrel medic) PE=4 SV=1	IPR007653: Signal peptidase 22kDa subunit	Signal peptidase 22 kDa subunit [Medicago truncatula]	TSA: Cajanus cajan cultivar UPAS 120 contig05554.UPAS mRNA sequence
T1_Unigene_BMK.22695	1556	154.548	0.998715	54.9309	955	955	0	--	--	--	--	--	Putative uncharacterized protein GN=MTR_4g130700 OS=Medicago truncatula (Barrel medic) PE=4 SV=1	--	unknown [Medicago truncatula]	Medicago truncatula clone MTYFD_FE_FF_FG1G-K-14 unknown mRNA
T1_Unigene_BMK.22697	625	96.5456	0.9968	34.0816	238	238	0	--	--	--	--	Brain protein 44 OS=Homo sapiens GN=BRP44 PE=1 SV=1	Putative uncharacterized protein OS=Medicago truncatula (Barrel medic) PE=4 SV=1	IPR005336: Uncharacterised protein family UPF0041	Protein of unknown function UPF0041 [Medicago truncatula]	TSA: Cajanus cajan cultivar Asha contig12735.Asha mRNA sequence
T1_Unigene_BMK.22698	729	196.317	0.997257	68.9972	562	562	0	--	--	Molecular Function: catalytic activity (GO:0003824);	--	14 kDa zinc-binding protein OS=Zea mays GN=ZBP14 PE=1 SV=1	14 kDa zinc-binding protein GN=MTR_6g026810 OS=Medicago truncatula (Barrel medic) PE=4 SV=1	IPR001310: Histidine triad (HIT) protein; IPR011146: Histidine triad-like motif; IPR011151: Histidine triad motif; IPR019808: Histidine triad, conserved site	unknown [Glycine max]	Medicago truncatula chromosome 6 clone mth2-59i21, complete sequence
T1_Unigene_BMK.22705	936	88.5203	0.997863	31.8413	333	333	0	--	--	Molecular Function: RNA binding (GO:0003723);	K07575|1e-117|vvi:100259659|PUA domain protein	Malignant T cell-amplified sequence 1 OS=Mus musculus GN=Mcts1 PE=2 SV=1	Malignant T cell-amplified sequence 1-A GN=MTR_3g091920 OS=Medicago truncatula (Barrel medic) PE=4 SV=1	IPR002478: Pseudouridine synthase/archaeosine transglycosylase; IPR004521: Uncharacterised domain CHP00451; IPR015947: PUA-like domain; IPR016437: Translation-associated RNA-binding, predicted	unknown [Glycine max]	TSA: Cajanus cajan cultivar UPAS 120 contig18783.UPAS mRNA sequence
T1_Unigene_BMK.22716	934	287.382	0.995717	100.232	1046	1046	0	--	--	Molecular Function: acid-amino acid ligase activity (GO:0016881);	K10579|1e-125|rcu:RCOM_0553170|ubiquitin-conjugating enzyme E2 M [EC:6.3.2.19]	NEDD8-conjugating enzyme Ubc12 OS=Arabidopsis thaliana GN=RCE1 PE=1 SV=1	Ubiquitin carrier protein GN=MTR_5g019480 OS=Medicago truncatula (Barrel medic) PE=3 SV=1	IPR000608: Ubiquitin-conjugating enzyme, E2; IPR016135: Ubiquitin-conjugating enzyme/RWD-like; IPR023313: Ubiquitin-conjugating enzyme, active site	unknown [Glycine max] >gi|255642299|gb|ACU21414.1| unknown [Glycine max]	TSA: Cajanus cajan cultivar Asha contig35067.Asha mRNA sequence
T1_Unigene_BMK.22717	1505	1646.14	0.998671	584.455	9828	9828	0	--	--	Biological Process: oxidation-reduction process (GO:0055114);; Cellular Component: thylakoid membrane (GO:0042651);; Molecular Function: NADP binding (GO:0050661);; Molecular Function: flavin adenine dinucleotide binding (GO:0050660);; Molecular Function: ferredoxin-NADP+ reductase activity (GO:0004324);; Molecular Function: oxidoreductase activity (GO:0016491);	K02641|0.0|pop:POPTR_817211|ferredoxin--NADP+ reductase [EC:1.18.1.2]	Ferredoxin--NADP reductase, leaf isozyme, chloroplastic OS=Pisum sativum GN=PETH PE=1 SV=1	Ferredoxin-NADP reductase GN=MTR_5g022300 OS=Medicago truncatula (Barrel medic) PE=4 SV=1	IPR001433: Oxidoreductase FAD/NAD(P)-binding; IPR001709: Flavoprotein pyridine nucleotide cytochrome reductase; IPR008333: Oxidoreductase, FAD-binding domain; IPR012146: Ferredoxin--NADP reductase; IPR015701: Ferredoxin Reductase; IPR017927: Ferredoxin reductase-type FAD-binding domain; IPR017938: Riboflavin synthase-like beta-barrel	RecName: Full=Ferredoxin--NADP reductase, leaf isozyme, chloroplastic; Short=FNR; Flags: Precursor >gi|20722|emb|CAA30978.1| unnamed protein product [Pisum sativum] >gi|226545|prf||1601517A ferredoxin NADP reductase	Medicago truncatula clone MTYF5_F6_F7_F81G-F-2 unknown mRNA
T1_Unigene_BMK.22735	1492	185.119	0.99866	65.0854	1085	1085	0	--	--	Biological Process: protein dephosphorylation (GO:0006470);; Cellular Component: protein serine/threonine phosphatase complex (GO:0008287);; Molecular Function: catalytic activity (GO:0003824);; Molecular Function: protein serine/threonine phosphatase activity (GO:0004722);	--	Probable protein phosphatase 2C 59 OS=Arabidopsis thaliana GN=WIN2 PE=1 SV=1	Protein phosphatase 2C GN=MTR_1g013400 OS=Medicago truncatula (Barrel medic) PE=3 SV=1	IPR000222: Protein phosphatase 2C, manganese/magnesium aspartate binding site; IPR001932: Protein phosphatase 2C-like; IPR015655: Protein phosphatase 2C	PREDICTED: hypothetical protein [Vitis vinifera] >gi|147772246|emb|CAN67174.1| hypothetical protein VITISV_027898 [Vitis vinifera] >gi|296082179|emb|CBI21184.3| unnamed protein product [Vitis vinifera]	Lotus japonicus cDNA, clone: LjFL2-034-DG02, HTC
T1_Unigene_BMK.22736	1457	104.2	0.998627	44.2892	721	721	0	--	--	--	--	--	Putative uncharacterized protein OS=Glycine max (Soybean) PE=2 SV=1	--	outer envelope protein [Pisum sativum]	Pisum sativum mRNA for outer envelope protein OEP37
T1_Unigene_BMK.22743	2091	210.35	0.999044	74.1338	1732	1732	0	--	--	--	--	Transmembrane protein DDB_G0292058 OS=Dictyostelium discoideum GN=DDB_G0292058 PE=2 SV=1	Predicted protein GN=POPTRDRAFT_1107186 OS=Populus trichocarpa (Western balsam poplar) PE=4 SV=1	--	predicted protein [Populus trichocarpa] >gi|222866015|gb|EEF03146.1| predicted protein [Populus trichocarpa]	TSA: Cajanus cajan cultivar UPAS 120 contig20822.UPAS mRNA sequence
T1_Unigene_BMK.22744	1106	197.99	0.932188	73.2346	905	905	0	--	--	--	--	Glycine-rich cell wall structural protein 1.0 OS=Phaseolus vulgaris PE=2 SV=1	Putative uncharacterized protein GN=MTR_8g066860 OS=Medicago truncatula (Barrel medic) PE=4 SV=1	--	RecName: Full=Glycine-rich cell wall structural protein 1.0; Short=GRP 1.0; Flags: Precursor >gi|21001|emb|CAA31931.1| unnamed protein product [Phaseolus vulgaris]	Medicago truncatula chromosome 8 clone mth2-1o14, complete sequence
T1_Unigene_BMK.22751	1320	75.947	0.998485	26.6466	393	393	0	--	--	Biological Process: oxidation-reduction process (GO:0055114);; Biological Process: response to oxidative stress (GO:0006979);; Molecular Function: heme binding (GO:0020037);; Molecular Function: peroxidase activity (GO:0004601);	--	Peroxidase 28 OS=Arabidopsis thaliana GN=PER28 PE=2 SV=1	Peroxidase GN=MTR_5g033470 OS=Medicago truncatula (Barrel medic) PE=3 SV=1	IPR000823: Plant peroxidase; IPR002016: Haem peroxidase, plant/fungal/bacterial; IPR010255: Haem peroxidase; IPR019793: Peroxidases heam-ligand binding site	unknown [Glycine max]	Medicago truncatula chromosome 5 clone mte1-27n5, COMPLETE SEQUENCE
T1_Unigene_BMK.22753	929	100.733	0.997847	35.7422	371	371	0	--	--	--	--	Transcription factor bHLH113 OS=Arabidopsis thaliana GN=BHLH113 PE=2 SV=1	Transcription factor bHLH GN=MTR_4g087300 OS=Medicago truncatula (Barrel medic) PE=4 SV=1	IPR011598: Helix-loop-helix DNA-binding	unknown [Glycine max]	Medicago truncatula clone mth2-146b13, complete sequence
T1_Unigene_BMK.22771	1859	197.391	0.998924	69.472	1443	1443	0	--	--	Molecular Function: protein binding (GO:0005515);	--	Tubby-like F-box protein 8 OS=Oryza sativa subsp. japonica GN=TULP8 PE=2 SV=1	Tubby-like F-box protein GN=MTR_1g098790 OS=Medicago truncatula (Barrel medic) PE=4 SV=1	IPR000007: Tubby, C-terminal; IPR001810: F-box domain, cyclin-like; IPR018066: Tubby, C-terminal, conserved site; IPR022364: F-box domain, Skp2-like	unknown [Glycine max]	Soybean clone JCVI-FLGm-24O16 unknown mRNA
T1_Unigene_BMK.22776	1285	1638.02	0.998444	577.257	8288	8288	0	--	--	Cellular Component: membrane (GO:0016020);; Biological Process: photosynthesis light harvesting (GO:0009765);	K08917|1e-163|vvi:100241887|light-harvesting complex II chlorophyll a/b binding protein 6	Chlorophyll a-b binding protein CP24 10A, chloroplastic OS=Solanum lycopersicum GN=CAP10A PE=3 SV=1	Chloroplast chlorophyll a/b-binding protein CP24 GN=MTR_2g008610 OS=Medicago truncatula (Barrel medic) PE=4 SV=1	IPR001344: Chlorophyll A-B binding protein, plant; IPR022796: Chlorophyll A-B binding protein; IPR023329: Chlorophyll a/b binding protein domain	chlorophyll a/b-binding protein CP24 precursor [Vigna radiata]	Medicago truncatula chromosome 2 BAC clone mth2-22c17, complete sequence
T1_Unigene_BMK.22778	866	194.887	0.997691	70.3804	681	681	0	--	--	Biological Process: translation (GO:0006412);; Cellular Component: intracellular (GO:0005622);; Cellular Component: ribosome (GO:0005840);; Molecular Function: structural constituent of ribosome (GO:0003735);	--	50S ribosomal protein L35, chloroplastic OS=Spinacia oleracea GN=RPL35 PE=1 SV=1	50S ribosomal protein L35 GN=MTR_4g130300 OS=Medicago truncatula (Barrel medic) PE=2 SV=1	IPR001706: Ribosomal protein L35, non-mitochondrial; IPR018265: Ribosomal protein L35, conserved site; IPR021137: Ribosomal protein L35	unknown [Medicago truncatula]	Medicago truncatula clone MTYF1_F2_F3_F41G-H-15 unknown mRNA
T1_Unigene_BMK.22783	1510	1458.24	0.998675	516.432	8713	8713	0	--	--	Biological Process: metabolic process (GO:0008152);; Molecular Function: catalytic activity (GO:0003824);; Molecular Function: triose-phosphate isomerase activity (GO:0004807);	K01803|1e-148|vvi:100248352|triosephosphate isomerase (TIM) [EC:5.3.1.1]	Triosephosphate isomerase, cytosolic OS=Coptis japonica PE=2 SV=1	Triosephosphate isomerase OS=Glycine max (Soybean) PE=2 SV=1	IPR000652: Triosephosphate isomerase; IPR013785: Aldolase-type TIM barrel; IPR020861: Triosephosphate isomerase, active site	triosephosphate isomerase [Glycine max] >gi|255645039|gb|ACU23019.1| unknown [Glycine max]	TSA: Cajanus cajan cultivar Asha contig34283.Asha mRNA sequence
T1_Unigene_BMK.22785	608	96.699	0.996711	34.7401	236	236	0	--	--	--	--	--	Putative uncharacterized protein OS=Glycine max (Soybean) PE=4 SV=1	--	unknown [Glycine max]	Soybean clone JCVI-FLGm-9I14 unknown mRNA
T1_Unigene_BMK.22787	856	457.928	0.997664	161.225	1542	1542	0	--	--	--	--	Lysine-rich arabinogalactan protein 18 OS=Arabidopsis thaliana GN=AGP18 PE=2 SV=1	Putative uncharacterized protein GN=MTR_5g016250 OS=Medicago truncatula (Barrel medic) PE=4 SV=1	--	unknown [Glycine max]	Medicago truncatula chromosome 5 clone mth2-51h23, COMPLETE SEQUENCE
T1_Unigene_BMK.22790	422	115.443	0.988152	41.3566	195	195	0	--	--	--	--	Protein GAST1 OS=Solanum lycopersicum GN=GAST1 PE=2 SV=1	Gibberellin induced protein GN=MTR_5g036860 OS=Medicago truncatula (Barrel medic) PE=4 SV=1	IPR003854: Gibberellin regulated protein	gibberellin induced protein 3 [Petunia x hybrida]	Medicago truncatula chromosome 5 clone mte1-40n1, COMPLETE SEQUENCE
T1_Unigene_BMK.22806	1740	120.855	0.998851	42.8468	833	833	0	--	--	--	--	--	Putative uncharacterized protein OS=Medicago truncatula (Barrel medic) PE=4 SV=1	IPR016971: Uncharacterised conserved protein UCP031277	hypothetical protein MtrDRAFT_AC140551g9v2 [Medicago truncatula]	Medicago truncatula clone mth2-15a20, complete sequence
T1_Unigene_BMK.22821	1469	86.9707	0.987747	30.7675	505	505	0	--	--	Biological Process: isoprenoid biosynthetic process (GO:0008299);; Biological Process: metabolic process (GO:0008152);; Biological Process: phosphorylation (GO:0016310);; Cellular Component: cytoplasm (GO:0005737);; Molecular Function: ATP binding (GO:0005524);; Molecular Function: kinase activity (GO:0016301);; Molecular Function: phosphotransferase activity alcohol group as acceptor (GO:0016773…	K00869|0.0|rcu:RCOM_0573350|mevalonate kinase [EC:2.7.1.36]	Mevalonate kinase OS=Arabidopsis thaliana GN=At5g27450 PE=2 SV=1	Mevalonate kinase family protein OS=Medicago truncatula (Barrel medic) PE=3 SV=1	IPR006203: GHMP kinase, ATP-binding, conserved site; IPR006204: GHMP kinase; IPR006205: Mevalonate kinase; IPR006206: Mevalonate/galactokinase; IPR013750: GHMP kinase, C-terminal; IPR014721: Ribosomal protein S5 domain 2-type fold, subgroup; IPR020568: Ribosomal protein S5 domain 2-type fold	Mevalonate and galactokinase [Medicago truncatula]	Medicago truncatula chromosome 7 clone mth2-180p14, complete sequence
[truncated: 4,311 more rows]
