# Supplementary material for: Global Transcriptome Sequencing Using the Illumina Platform and the Development of EST-SSR Markers in Autotetraploid Alfalfa
Source: PLoS One. 2013 Dec 12;8(12):e83549. doi: 10.1371/journal.pone.0083549 (PMC3861513; doi:10.1371/journal.pone.0083549)
Supplement: Table S4 — KEGG biochemical pathways for M. sativa. This file contains the KEGG pathway and the number of unigenes involved in the KEGG pathway. (XLSX) [file pone.0083549.s004.xlsx]

## Sheet: Alfalfa_KEGG_pathways
#pathway	pathway_id	Gene_number	Gene_id	KOs
ABC transporters	ko02010	25	T1_Unigene_BMK.11048;T1_Unigene_BMK.11429;T1_Unigene_BMK.1327;T1_Unigene_BMK.13557;T1_Unigene_BMK.14079;T1_Unigene_BMK.14442;T1_Unigene_BMK.14835;T1_Unigene_BMK.18025;T1_Unigene_BMK.20508;T1_Unigene_BMK.21375;T1_Unigene_BMK.21377;T1_Unigene_BMK.22709;T1_Unigene_BMK.22710;T1_Unigene_BMK.26752;T1_Unigene_BMK.26755;T1_Unigene_BMK.30353;T1_Unigene_BMK.31380;T1_Unigene_BMK.37077;T1_Unigene_BMK.37413;T…	K05658+K05658+K05658+K05658+K05658+K05674+K05658+K05658+K05658+K05674+K05674+K05674+K05674+K05658+K05658+K05658+K05658+K05658+K05663+K05658+K05658+K05658+K05658+K05658+K05658
Acute myeloid leukemia	ko05221	13	T1_Unigene_BMK.20282;T1_Unigene_BMK.20425;T1_Unigene_BMK.21499;T1_Unigene_BMK.23024;T1_Unigene_BMK.23765;T1_Unigene_BMK.23766;T1_Unigene_BMK.25746;T1_Unigene_BMK.26131;T1_Unigene_BMK.26132;T1_Unigene_BMK.33552;T1_Unigene_BMK.3668;T1_Unigene_BMK.37365;T1_Unigene_BMK.38304;	K04371+K04371+K04368+K04688+K04368+K04368+K04371+K04368+K04368+K04371+K07203+K04371+K07203
Adherens junction	ko04520	22	T1_Unigene_BMK.17944;T1_Unigene_BMK.19783;T1_Unigene_BMK.20282;T1_Unigene_BMK.20425;T1_Unigene_BMK.21416;T1_Unigene_BMK.23913;T1_Unigene_BMK.24500;T1_Unigene_BMK.24501;T1_Unigene_BMK.24502;T1_Unigene_BMK.25700;T1_Unigene_BMK.25701;T1_Unigene_BMK.25746;T1_Unigene_BMK.26020;T1_Unigene_BMK.27328;T1_Unigene_BMK.30514;T1_Unigene_BMK.30965;T1_Unigene_BMK.32026;T1_Unigene_BMK.32565;T1_Unigene_BMK.33245;…	K05692+K04392+K04371+K04371+K03115+K04392+K03097+K03097+K03097+K04392+K04392+K04371+K03097+K04392+K04392+K03097+K04498+K04498+K03115+K04371+K04371+K05692
Adipocytokine signaling pathway	ko04920	24	T1_Unigene_BMK.12711;T1_Unigene_BMK.18501;T1_Unigene_BMK.18502;T1_Unigene_BMK.20700;T1_Unigene_BMK.29258;T1_Unigene_BMK.2931;T1_Unigene_BMK.30972;T1_Unigene_BMK.31743;T1_Unigene_BMK.35334;T1_Unigene_BMK.35556;T1_Unigene_BMK.36082;T1_Unigene_BMK.36196;T1_Unigene_BMK.3668;T1_Unigene_BMK.37106;T1_Unigene_BMK.37311;T1_Unigene_BMK.37524;T1_Unigene_BMK.37849;T1_Unigene_BMK.37873;T1_Unigene_BMK.38298;T1…	K01897+K01897+K01897+K01897+K01897+K01897+K07199+K07297+K01897+K01897+K01897+K07199+K07203+K07359+K01897+K07198+K01897+K01897+K01897+K07203+K01084+K01897+K01897+K01897
African trypanosomiasis	ko05143	8	T1_Unigene_BMK.10291;T1_Unigene_BMK.15274;T1_Unigene_BMK.17436;T1_Unigene_BMK.3530;T1_Unigene_BMK.35353;T1_Unigene_BMK.38436;T1_Unigene_BMK.7273;T1_Unigene_BMK.7274;	K01404+K08757+K01392+K01404+K01404+K01354+K01404+K01404
Alanine, aspartate and glutamate metabolism	ko00250	60	T1_Unigene_BMK.13042;T1_Unigene_BMK.13491;T1_Unigene_BMK.16467;T1_Unigene_BMK.1749;T1_Unigene_BMK.17506;T1_Unigene_BMK.17577;T1_Unigene_BMK.19833;T1_Unigene_BMK.20115;T1_Unigene_BMK.20116;T1_Unigene_BMK.20117;T1_Unigene_BMK.20482;T1_Unigene_BMK.20710;T1_Unigene_BMK.20711;T1_Unigene_BMK.20712;T1_Unigene_BMK.21645;T1_Unigene_BMK.24092;T1_Unigene_BMK.24093;T1_Unigene_BMK.24117;T1_Unigene_BMK.24322;T…	K01915+K00262+K00764+K00262+K00261+K00827+K01915+K01915+K01915+K01915+K00827+K01580+K01580+K01580+K01580+K00830+K00830+K13566+K01915+K01915+K01953+K00609+K01915+K01915+K00830+K01939+K00813+K00609+K01580+K00294+K01953+K01953+K01580+K01940+K00814+K00262+K14455+K00820+K01755+K00827+K00827+K00261+K00278+K00814+K01956+K00764+K01953+K01580+K01756+K01955+K00264+K00813+K00262+K01580+K00764+K00764+K00261+…
Aldosterone-regulated sodium reabsorption	ko04960	6	T1_Unigene_BMK.20282;T1_Unigene_BMK.20425;T1_Unigene_BMK.25746;T1_Unigene_BMK.30854;T1_Unigene_BMK.33552;T1_Unigene_BMK.37365;	K04371+K04371+K04371+K06276+K04371+K04371
Alzheimer's disease	ko05010	73	T1_Unigene_BMK.11636;T1_Unigene_BMK.11730;T1_Unigene_BMK.12065;T1_Unigene_BMK.12693;T1_Unigene_BMK.12970;T1_Unigene_BMK.15213;T1_Unigene_BMK.16810;T1_Unigene_BMK.16880;T1_Unigene_BMK.17345;T1_Unigene_BMK.17673;T1_Unigene_BMK.17674;T1_Unigene_BMK.18929;T1_Unigene_BMK.19544;T1_Unigene_BMK.19579;T1_Unigene_BMK.19721;T1_Unigene_BMK.19892;T1_Unigene_BMK.20208;T1_Unigene_BMK.20282;T1_Unigene_BMK.20425;…	K03963+K03940+K02262+K02133+K02133+K03936+K00419+K02134+K03965+K03955+K03955+K06268+K00417+K02138+K11352+K03943+K02135+K04371+K04371+K00411+K03955+K02135+K00234+K02266+K02265+K02133+K03937+K04505+K03955+K03939+K03949+K03966+K02136+K04371+K02267+K08738+K00416+K06268+K06268+K03941+K03934+K03946+K00134+K00134+K00413+K02137+K11353+K03953+K02132+K02256+K03950+K04371+K00134+K00412+K06171+K06170+K04505+…
Amino acid related enzymes	ko01007	94	T1_Unigene_BMK.14754;T1_Unigene_BMK.14755;T1_Unigene_BMK.14988;T1_Unigene_BMK.14989;T1_Unigene_BMK.15440;T1_Unigene_BMK.17443;T1_Unigene_BMK.17444;T1_Unigene_BMK.17577;T1_Unigene_BMK.17956;T1_Unigene_BMK.17957;T1_Unigene_BMK.18621;T1_Unigene_BMK.19183;T1_Unigene_BMK.19184;T1_Unigene_BMK.20309;T1_Unigene_BMK.20482;T1_Unigene_BMK.20857;T1_Unigene_BMK.21633;T1_Unigene_BMK.22852;T1_Unigene_BMK.22890;…	K01762+K01762+K01869+K01869+K01881+K01893+K01893+K00827+K00652+K00652+K00819+K01893+K01893+K00826+K00827+K00654+K01845+K00826+K01762+K01762+K00830+K00830+K01762+K00826+K00826+K14270+K01889+K04567+K00833+K01876+K01875+K00830+K14270+K04567+K01762+K01892+K00826+K01867+K00813+K00815+K01866+K01866+K01866+K01893+K00826+K10206+K01883+K01867+K01874+K01885+K01880+K01881+K01883+K01893+K00814+K01872+K01875+…
Amino sugar and nucleotide sugar metabolism	ko00520	100	T1_Unigene_BMK.10689;T1_Unigene_BMK.11714;T1_Unigene_BMK.17187;T1_Unigene_BMK.17241;T1_Unigene_BMK.18791;T1_Unigene_BMK.19659;T1_Unigene_BMK.19776;T1_Unigene_BMK.21433;T1_Unigene_BMK.21536;T1_Unigene_BMK.22164;T1_Unigene_BMK.22670;T1_Unigene_BMK.22889;T1_Unigene_BMK.22948;T1_Unigene_BMK.22949;T1_Unigene_BMK.22950;T1_Unigene_BMK.23209;T1_Unigene_BMK.23647;T1_Unigene_BMK.24203;T1_Unigene_BMK.24465;…	K00770+K01784+K08679+K00621+K00326+K01784+K01835+K02377+K00326+K00847+K00770+K06118+K00975+K00975+K00975+K12449+K00849+K00849+K00975+K13648+K13648+K00012+K00012+K12449+K12449+K08679+K00847+K01840+K08679+K13648+K13648+K01835+K00012+K00012+K01183+K00844+K00844+K13648+K00326+K01810+K00847+K10046+K00975+K01784+K13648+K00975+K00844+K05305+K05305+K13648+K13648+K13648+K13648+K00844+K12451+K12373+K00844+…
Aminoacyl-tRNA biosynthesis	ko00970	52	T1_Unigene_BMK.14988;T1_Unigene_BMK.14989;T1_Unigene_BMK.15440;T1_Unigene_BMK.17443;T1_Unigene_BMK.17444;T1_Unigene_BMK.19183;T1_Unigene_BMK.19184;T1_Unigene_BMK.26401;T1_Unigene_BMK.26670;T1_Unigene_BMK.27660;T1_Unigene_BMK.28164;T1_Unigene_BMK.28744;T1_Unigene_BMK.29515;T1_Unigene_BMK.29805;T1_Unigene_BMK.30352;T1_Unigene_BMK.31595;T1_Unigene_BMK.31630;T1_Unigene_BMK.31978;T1_Unigene_BMK.32269;…	K01869+K01869+K01881+K01893+K01893+K01893+K01893+K01889+K04567+K00604+K01876+K01875+K04567+K01892+K01867+K01866+K01866+K01866+K01893+K01883+K01867+K01874+K01885+K01880+K01881+K01883+K01893+K01872+K01875+K01889+K01886+K01876+K01873+K02434+K01881+K14164+K01887+K01868+K01868+K01870+K01873+K01868+K01869+K01874+K01892+K01872+K01890+K01870+K01869+K01868+K04567+K01893
Aminobenzoate degradation	ko00627	10	T1_Unigene_BMK.22053;T1_Unigene_BMK.22798;T1_Unigene_BMK.22799;T1_Unigene_BMK.24988;T1_Unigene_BMK.29915;T1_Unigene_BMK.30261;T1_Unigene_BMK.33515;T1_Unigene_BMK.34360;T1_Unigene_BMK.39917;T1_Unigene_BMK.9977;	K01113+K00517+K00517+K01692+K01101+K01512+K01101+K01113+K00120+K01101
Amoebiasis	ko05146	14	T1_Unigene_BMK.10545;T1_Unigene_BMK.14598;T1_Unigene_BMK.1731;T1_Unigene_BMK.18746;T1_Unigene_BMK.27548;T1_Unigene_BMK.29009;T1_Unigene_BMK.29244;T1_Unigene_BMK.34583;T1_Unigene_BMK.35370;T1_Unigene_BMK.3789;T1_Unigene_BMK.40306;T1_Unigene_BMK.7264;T1_Unigene_BMK.7597;T1_Unigene_BMK.9371;	K10955+K13963+K13963+K07889+K07897+K07897+K07897+K13963+K01476+K13963+K13963+K13963+K13963+K13963
Amyotrophic lateral sclerosis (ALS)	ko05014	15	T1_Unigene_BMK.18929;T1_Unigene_BMK.19783;T1_Unigene_BMK.23913;T1_Unigene_BMK.25588;T1_Unigene_BMK.25700;T1_Unigene_BMK.25701;T1_Unigene_BMK.25789;T1_Unigene_BMK.25959;T1_Unigene_BMK.26120;T1_Unigene_BMK.26574;T1_Unigene_BMK.27143;T1_Unigene_BMK.27328;T1_Unigene_BMK.30514;T1_Unigene_BMK.32326;T1_Unigene_BMK.37042;	K06268+K04392+K04392+K04565+K04392+K04392+K03781+K08738+K04565+K06268+K06268+K04392+K04392+K04565+K11518
Antigen processing and presentation	ko04612	52	T1_Unigene_BMK.10214;T1_Unigene_BMK.14286;T1_Unigene_BMK.14399;T1_Unigene_BMK.14444;T1_Unigene_BMK.15038;T1_Unigene_BMK.16876;T1_Unigene_BMK.17116;T1_Unigene_BMK.17843;T1_Unigene_BMK.20419;T1_Unigene_BMK.20589;T1_Unigene_BMK.23075;T1_Unigene_BMK.24081;T1_Unigene_BMK.24544;T1_Unigene_BMK.25061;T1_Unigene_BMK.25062;T1_Unigene_BMK.26378;T1_Unigene_BMK.28288;T1_Unigene_BMK.28871;T1_Unigene_BMK.29847;…	K04079+K04079+K03283+K08059+K03283+K03283+K08057+K03283+K03283+K08065+K08054+K08059+K09489+K08054+K08054+K03283+K01369+K03283+K03283+K03283+K03283+K03283+K03283+K08059+K03283+K01365+K09489+K09489+K01365+K01369+K03283+K03283+K03283+K08059+K03283+K04079+K04079+K03283+K04079+K04079+K04079+K04079+K03283+K03283+K09489+K03283+K03283+K03283+K03283+K03283+K03283+K08059
Apoptosis	ko04210	11	T1_Unigene_BMK.1122;T1_Unigene_BMK.1661;T1_Unigene_BMK.16690;T1_Unigene_BMK.18929;T1_Unigene_BMK.25427;T1_Unigene_BMK.25959;T1_Unigene_BMK.26574;T1_Unigene_BMK.27143;T1_Unigene_BMK.5095;T1_Unigene_BMK.7877;T1_Unigene_BMK.8823;	K04728+K04728+K04733+K06268+K04728+K08738+K06268+K06268+K04728+K04733+K04728
Arachidonic acid metabolism	ko00590	14	T1_Unigene_BMK.11620;T1_Unigene_BMK.17101;T1_Unigene_BMK.23821;T1_Unigene_BMK.26228;T1_Unigene_BMK.26848;T1_Unigene_BMK.28331;T1_Unigene_BMK.30247;T1_Unigene_BMK.32684;T1_Unigene_BMK.33282;T1_Unigene_BMK.38202;T1_Unigene_BMK.38364;T1_Unigene_BMK.4326;T1_Unigene_BMK.5934;T1_Unigene_BMK.7317;	K00432+K00432+K00432+K00432+K05309+K00432+K00681+K01254+K05309+K00681+K14674+K14674+K00432+K01047
Arginine and proline metabolism	ko00330	83	T1_Unigene_BMK.10326;T1_Unigene_BMK.10765;T1_Unigene_BMK.10946;T1_Unigene_BMK.10947;T1_Unigene_BMK.13042;T1_Unigene_BMK.13491;T1_Unigene_BMK.1749;T1_Unigene_BMK.17506;T1_Unigene_BMK.18172;T1_Unigene_BMK.18577;T1_Unigene_BMK.18621;T1_Unigene_BMK.19416;T1_Unigene_BMK.19727;T1_Unigene_BMK.19738;T1_Unigene_BMK.19833;T1_Unigene_BMK.20115;T1_Unigene_BMK.20116;T1_Unigene_BMK.20117;T1_Unigene_BMK.20391;T…	K00611+K01611+K00472+K00472+K01915+K00262+K00262+K00261+K00472+K00930+K00819+K01611+K00930+K01581+K01915+K01915+K01915+K01915+K00611+K00472+K01915+K01915+K00472+K00128+K00472+K00472+K00318+K00472+K10536+K01915+K01915+K00797+K12657+K12657+K00128+K00128+K00813+K00128+K00128+K00286+K01427+K00294+K01940+K14682+K12657+K00262+K00472+K14455+K00128+K00145+K01755+K01476+K01438+K00128+K00128+K00620+K00128+…
Arrhythmogenic right ventricular cardiomyopathy (ARVC)	ko05412	2	T1_Unigene_BMK.17944;T1_Unigene_BMK.6593;	K05692+K05692
Ascorbate and aldarate metabolism	ko00053	38	T1_Unigene_BMK.11550;T1_Unigene_BMK.22932;T1_Unigene_BMK.23866;T1_Unigene_BMK.24828;T1_Unigene_BMK.25169;T1_Unigene_BMK.25170;T1_Unigene_BMK.25344;T1_Unigene_BMK.25457;T1_Unigene_BMK.25636;T1_Unigene_BMK.26954;T1_Unigene_BMK.26955;T1_Unigene_BMK.27056;T1_Unigene_BMK.27971;T1_Unigene_BMK.29477;T1_Unigene_BMK.29594;T1_Unigene_BMK.30038;T1_Unigene_BMK.30885;T1_Unigene_BMK.30886;T1_Unigene_BMK.32034;…	K03475+K08232+K10047+K00128+K00012+K00012+K14190+K00434+K00434+K00012+K00012+K00469+K00434+K10046+K00434+K00064+K00128+K00128+K00128+K00128+K00423+K00469+K14190+K08232+K00128+K00012+K00434+K00225+K00128+K00128+K00128+K00434+K00012+K14085+K00434+K00128+K00128+K00434
Axon guidance	ko04360	17	T1_Unigene_BMK.18929;T1_Unigene_BMK.19783;T1_Unigene_BMK.20282;T1_Unigene_BMK.20425;T1_Unigene_BMK.23594;T1_Unigene_BMK.23913;T1_Unigene_BMK.25700;T1_Unigene_BMK.25701;T1_Unigene_BMK.25746;T1_Unigene_BMK.26574;T1_Unigene_BMK.27143;T1_Unigene_BMK.27328;T1_Unigene_BMK.27589;T1_Unigene_BMK.30514;T1_Unigene_BMK.33552;T1_Unigene_BMK.37365;T1_Unigene_BMK.6791;	K06268+K04392+K04371+K04371+K05765+K04392+K04392+K04392+K04371+K06268+K06268+K04392+K05765+K04392+K04371+K04371+K05765
B cell receptor signaling pathway	ko04662	19	T1_Unigene_BMK.18929;T1_Unigene_BMK.19783;T1_Unigene_BMK.20282;T1_Unigene_BMK.20425;T1_Unigene_BMK.21499;T1_Unigene_BMK.23765;T1_Unigene_BMK.23766;T1_Unigene_BMK.23913;T1_Unigene_BMK.25700;T1_Unigene_BMK.25701;T1_Unigene_BMK.25746;T1_Unigene_BMK.26131;T1_Unigene_BMK.26132;T1_Unigene_BMK.26574;T1_Unigene_BMK.27143;T1_Unigene_BMK.27328;T1_Unigene_BMK.30514;T1_Unigene_BMK.33552;T1_Unigene_BMK.37365;	K06268+K04392+K04371+K04371+K04368+K04368+K04368+K04392+K04392+K04392+K04371+K04368+K04368+K06268+K06268+K04392+K04392+K04371+K04371
Bacterial invasion of epithelial cells	ko05100	25	T1_Unigene_BMK.12679;T1_Unigene_BMK.17944;T1_Unigene_BMK.19783;T1_Unigene_BMK.20842;T1_Unigene_BMK.20843;T1_Unigene_BMK.22145;T1_Unigene_BMK.22279;T1_Unigene_BMK.22498;T1_Unigene_BMK.2263;T1_Unigene_BMK.23101;T1_Unigene_BMK.23102;T1_Unigene_BMK.23913;T1_Unigene_BMK.24311;T1_Unigene_BMK.25700;T1_Unigene_BMK.25701;T1_Unigene_BMK.26075;T1_Unigene_BMK.2673;T1_Unigene_BMK.27328;T1_Unigene_BMK.28937;T1…	K05755+K05692+K04392+K05758+K05758+K04646+K04646+K13728+K04646+K05758+K05758+K04392+K05754+K04392+K04392+K05757+K04646+K04392+K05756+K04392+K01528+K04646+K04646+K04646+K05692
Bacterial secretion system	ko03070	15	T1_Unigene_BMK.12594;T1_Unigene_BMK.24426;T1_Unigene_BMK.24427;T1_Unigene_BMK.24428;T1_Unigene_BMK.25223;T1_Unigene_BMK.29647;T1_Unigene_BMK.29648;T1_Unigene_BMK.33663;T1_Unigene_BMK.34009;T1_Unigene_BMK.35762;T1_Unigene_BMK.36252;T1_Unigene_BMK.37154;T1_Unigene_BMK.37685;T1_Unigene_BMK.37800;T1_Unigene_BMK.38340;	K03116+K03070+K03070+K03070+K03106+K03106+K03106+K03217+K03217+K03070+K03118+K03217+K03116+K03110+K03106
Bacterial toxins	ko02042	6	T1_Unigene_BMK.3258;T1_Unigene_BMK.33577;T1_Unigene_BMK.33811;T1_Unigene_BMK.38486;T1_Unigene_BMK.6764;T1_Unigene_BMK.6765;	K01114+K06442+K01114+K01114+K01114+K01114
Basal cell carcinoma	ko05217	3	T1_Unigene_BMK.19767;T1_Unigene_BMK.32912;T1_Unigene_BMK.32913;	K06228+K06228+K06228
Basal transcription factors	ko03022	43	T1_Unigene_BMK.13980;T1_Unigene_BMK.15914;T1_Unigene_BMK.18842;T1_Unigene_BMK.19170;T1_Unigene_BMK.20209;T1_Unigene_BMK.20210;T1_Unigene_BMK.20639;T1_Unigene_BMK.24273;T1_Unigene_BMK.24602;T1_Unigene_BMK.24987;T1_Unigene_BMK.25409;T1_Unigene_BMK.25867;T1_Unigene_BMK.25897;T1_Unigene_BMK.26405;T1_Unigene_BMK.26683;T1_Unigene_BMK.27281;T1_Unigene_BMK.27282;T1_Unigene_BMK.27336;T1_Unigene_BMK.27337;…	K02202+K03126+K03123+K02202+K03120+K03120+K03134+K03137+K06634+K03136+K03132+K03139+K03142+K10845+K03127+K03143+K03143+K03126+K03126+K03141+K03130+K03124+K03124+K03131+K10844+K14535+K14649+K03133+K03126+K03138+K03122+K02202+K10842+K03120+K03144+K03131+K03135+K03128+K10843+K03125+K03123+K02202+K03128
Base excision repair	ko03410	58	T1_Unigene_BMK.10160;T1_Unigene_BMK.10542;T1_Unigene_BMK.11169;T1_Unigene_BMK.11641;T1_Unigene_BMK.12880;T1_Unigene_BMK.14151;T1_Unigene_BMK.14152;T1_Unigene_BMK.14153;T1_Unigene_BMK.14154;T1_Unigene_BMK.16617;T1_Unigene_BMK.16618;T1_Unigene_BMK.17585;T1_Unigene_BMK.17586;T1_Unigene_BMK.17760;T1_Unigene_BMK.18453;T1_Unigene_BMK.18454;T1_Unigene_BMK.20618;T1_Unigene_BMK.21054;T1_Unigene_BMK.21496;…	K02324+K10773+K03504+K04799+K03648+K02324+K02324+K02324+K02324+K10773+K10773+K01246+K01246+K02335+K10772+K10772+K10773+K01246+K01246+K01246+K10798+K10798+K10803+K01246+K02325+K02325+K03660+K01142+K01142+K02335+K02335+K02335+K02335+K02335+K02327+K02327+K10802+K02328+K10563+K10773+K02335+K03505+K04802+K01247+K10801+K01246+K03504+K10798+K10569+K10747+K02324+K10772+K10798+K02324+K02324+K03505+K03652+…
Benzoate degradation	ko00362	8	T1_Unigene_BMK.21635;T1_Unigene_BMK.21636;T1_Unigene_BMK.24988;T1_Unigene_BMK.27465;T1_Unigene_BMK.35985;T1_Unigene_BMK.35986;T1_Unigene_BMK.36591;T1_Unigene_BMK.37698;	K00626+K00626+K01692+K00074+K07513+K07513+K00626+K07513
Bile secretion	ko04976	23	T1_Unigene_BMK.11048;T1_Unigene_BMK.11429;T1_Unigene_BMK.1327;T1_Unigene_BMK.13557;T1_Unigene_BMK.14079;T1_Unigene_BMK.14835;T1_Unigene_BMK.18025;T1_Unigene_BMK.20508;T1_Unigene_BMK.21836;T1_Unigene_BMK.26752;T1_Unigene_BMK.26755;T1_Unigene_BMK.30353;T1_Unigene_BMK.31380;T1_Unigene_BMK.31579;T1_Unigene_BMK.35382;T1_Unigene_BMK.37077;T1_Unigene_BMK.38010;T1_Unigene_BMK.39565;T1_Unigene_BMK.39643;T…	K05658+K05658+K05658+K05658+K05658+K05658+K05658+K05658+K00021+K05658+K05658+K05658+K05658+K00021+K00021+K05658+K00021+K05658+K05658+K05658+K05658+K05658+K05658
Biosynthesis of ansamycins	ko01051	4	T1_Unigene_BMK.32888;T1_Unigene_BMK.32889;T1_Unigene_BMK.32890;T1_Unigene_BMK.7850;	K00615+K00615+K00615+K00615
Biosynthesis of siderophore group nonribosomal peptides	ko01053	1	T1_Unigene_BMK.33681;	K02552
Biosynthesis of unsaturated fatty acids	ko01040	27	T1_Unigene_BMK.13437;T1_Unigene_BMK.15319;T1_Unigene_BMK.16085;T1_Unigene_BMK.25519;T1_Unigene_BMK.26567;T1_Unigene_BMK.27405;T1_Unigene_BMK.30893;T1_Unigene_BMK.31664;T1_Unigene_BMK.32092;T1_Unigene_BMK.32232;T1_Unigene_BMK.33310;T1_Unigene_BMK.33312;T1_Unigene_BMK.33313;T1_Unigene_BMK.33580;T1_Unigene_BMK.34780;T1_Unigene_BMK.34945;T1_Unigene_BMK.35368;T1_Unigene_BMK.35985;T1_Unigene_BMK.35986;…	K00507+K00059+K10256+K00059+K10258+K10703+K10256+K10255+K03921+K10256+K00232+K10257+K10257+K10257+K03921+K00232+K10258+K07513+K07513+K00232+K07513+K00232+K03921+K00507+K00507+K00059+K10258
Biotin metabolism	ko00780	5	T1_Unigene_BMK.17956;T1_Unigene_BMK.17957;T1_Unigene_BMK.27110;T1_Unigene_BMK.28742;T1_Unigene_BMK.39733;	K00652+K00652+K00833+K01012+K00833
Bisphenol degradation	ko00363	3	T1_Unigene_BMK.22798;T1_Unigene_BMK.22799;T1_Unigene_BMK.39917;	K00517+K00517+K00120
Bladder cancer	ko05219	10	T1_Unigene_BMK.20282;T1_Unigene_BMK.20425;T1_Unigene_BMK.21499;T1_Unigene_BMK.23765;T1_Unigene_BMK.23766;T1_Unigene_BMK.25746;T1_Unigene_BMK.26131;T1_Unigene_BMK.26132;T1_Unigene_BMK.33552;T1_Unigene_BMK.37365;	K04371+K04371+K04368+K04368+K04368+K04371+K04368+K04368+K04371+K04371
Brassinosteroid biosynthesis	ko00905	9	T1_Unigene_BMK.10616;T1_Unigene_BMK.18607;T1_Unigene_BMK.2210;T1_Unigene_BMK.2211;T1_Unigene_BMK.31268;T1_Unigene_BMK.31755;T1_Unigene_BMK.35499;T1_Unigene_BMK.4810;T1_Unigene_BMK.687;	K12637+K12637+K12637+K12637+K09588+K09587+K09591+K12637+K12637
Butanoate metabolism	ko00650	29	T1_Unigene_BMK.13768;T1_Unigene_BMK.16700;T1_Unigene_BMK.19657;T1_Unigene_BMK.20710;T1_Unigene_BMK.20711;T1_Unigene_BMK.20712;T1_Unigene_BMK.21635;T1_Unigene_BMK.21636;T1_Unigene_BMK.21645;T1_Unigene_BMK.24988;T1_Unigene_BMK.25710;T1_Unigene_BMK.26081;T1_Unigene_BMK.26082;T1_Unigene_BMK.27465;T1_Unigene_BMK.29673;T1_Unigene_BMK.30271;T1_Unigene_BMK.30687;T1_Unigene_BMK.31673;T1_Unigene_BMK.32233;…	K01640+K00162+K01641+K01580+K01580+K01580+K00626+K00626+K01580+K01692+K00162+K01652+K01652+K00074+K00162+K00161+K01653+K01580+K01641+K01641+K01652+K01580+K00161+K00626+K01640+K01640+K01580+K01580+K00162
Butirosin and neomycin biosynthesis	ko00524	6	T1_Unigene_BMK.27224;T1_Unigene_BMK.27226;T1_Unigene_BMK.31047;T1_Unigene_BMK.32687;T1_Unigene_BMK.32950;T1_Unigene_BMK.37879;	K00844+K00844+K00844+K00844+K00844+K00844
C5-Branched dibasic acid metabolism	ko00660	8	T1_Unigene_BMK.16082;T1_Unigene_BMK.26081;T1_Unigene_BMK.26082;T1_Unigene_BMK.29220;T1_Unigene_BMK.30687;T1_Unigene_BMK.32898;T1_Unigene_BMK.34305;T1_Unigene_BMK.34803;	K01703+K01652+K01652+K01703+K01653+K01652+K01704+K01703
CAM ligands	ko04516	7	T1_Unigene_BMK.1360;T1_Unigene_BMK.1487;T1_Unigene_BMK.1563;T1_Unigene_BMK.2175;T1_Unigene_BMK.40169;T1_Unigene_BMK.40360;T1_Unigene_BMK.7647;	K03990+K03904+K03905+K03904+K01313+K01313+K03990
Caffeine metabolism	ko00232	2	T1_Unigene_BMK.37406;T1_Unigene_BMK.39303;	K00365+K00106
Calcium signaling pathway	ko04020	23	T1_Unigene_BMK.12187;T1_Unigene_BMK.18657;T1_Unigene_BMK.18929;T1_Unigene_BMK.19189;T1_Unigene_BMK.20049;T1_Unigene_BMK.26574;T1_Unigene_BMK.27143;T1_Unigene_BMK.28946;T1_Unigene_BMK.29391;T1_Unigene_BMK.29392;T1_Unigene_BMK.31487;T1_Unigene_BMK.33208;T1_Unigene_BMK.33351;T1_Unigene_BMK.34268;T1_Unigene_BMK.36418;T1_Unigene_BMK.37035;T1_Unigene_BMK.37036;T1_Unigene_BMK.37947;T1_Unigene_BMK.37948;…	K05857+K05857+K06268+K05863+K05862+K06268+K06268+K05864+K05857+K05857+K05864+K05862+K05862+K05863+K05863+K05857+K05857+K05857+K05857+K05857+K05853+K05862+K05863
Caprolactam degradation	ko00930	1	T1_Unigene_BMK.24988;	K01692
Carbohydrate digestion and absorption	ko04973	10	T1_Unigene_BMK.1864;T1_Unigene_BMK.1865;T1_Unigene_BMK.27224;T1_Unigene_BMK.27226;T1_Unigene_BMK.29682;T1_Unigene_BMK.31047;T1_Unigene_BMK.32687;T1_Unigene_BMK.32950;T1_Unigene_BMK.37879;T1_Unigene_BMK.39957;	K01176+K01176+K00844+K00844+K01176+K00844+K00844+K00844+K00844+K01084
Carbon fixation in photosynthetic organisms	ko00710	86	T1_Unigene_BMK.11015;T1_Unigene_BMK.11601;T1_Unigene_BMK.12908;T1_Unigene_BMK.13988;T1_Unigene_BMK.1642;T1_Unigene_BMK.1679;T1_Unigene_BMK.18165;T1_Unigene_BMK.18166;T1_Unigene_BMK.18838;T1_Unigene_BMK.18839;T1_Unigene_BMK.19070;T1_Unigene_BMK.19071;T1_Unigene_BMK.19072;T1_Unigene_BMK.20028;T1_Unigene_BMK.21013;T1_Unigene_BMK.21014;T1_Unigene_BMK.21353;T1_Unigene_BMK.22783;T1_Unigene_BMK.22995;T1…	K01610+K01602+K01595+K01006+K01006+K01006+K01610+K01610+K01610+K01610+K01595+K01595+K01595+K01623+K00025+K00025+K01602+K01803+K05298+K01602+K01623+K01602+K05298+K00873+K01623+K03841+K01803+K01623+K00029+K00029+K03841+K01783+K01100+K00026+K00026+K00026+K00873+K00026+K01623+K00026+K01595+K01595+K01623+K00813+K00025+K00855+K00873+K00615+K00615+K00615+K01807+K00873+K03841+K01610+K00029+K00028+K00814+…
Carbon fixation pathways in prokaryotes	ko00720	30	T1_Unigene_BMK.11313;T1_Unigene_BMK.12908;T1_Unigene_BMK.15317;T1_Unigene_BMK.19070;T1_Unigene_BMK.19071;T1_Unigene_BMK.19072;T1_Unigene_BMK.20252;T1_Unigene_BMK.21288;T1_Unigene_BMK.21635;T1_Unigene_BMK.21636;T1_Unigene_BMK.23532;T1_Unigene_BMK.29147;T1_Unigene_BMK.30751;T1_Unigene_BMK.30752;T1_Unigene_BMK.30758;T1_Unigene_BMK.31220;T1_Unigene_BMK.33051;T1_Unigene_BMK.33511;T1_Unigene_BMK.35076;…	K01681+K01595+K01965+K01595+K01595+K01595+K01961+K00031+K00626+K00626+K01681+K01679+K01595+K01595+K01648+K01681+K01648+K00031+K00031+K00031+K00031+K01895+K01681+K01595+K00297+K01595+K00626+K01962+K01595+K01595
Cardiac muscle contraction	ko04260	18	T1_Unigene_BMK.12065;T1_Unigene_BMK.16810;T1_Unigene_BMK.19544;T1_Unigene_BMK.2127;T1_Unigene_BMK.21693;T1_Unigene_BMK.23930;T1_Unigene_BMK.24053;T1_Unigene_BMK.25806;T1_Unigene_BMK.26258;T1_Unigene_BMK.30595;T1_Unigene_BMK.32276;T1_Unigene_BMK.35053;T1_Unigene_BMK.37858;T1_Unigene_BMK.4569;T1_Unigene_BMK.5656;T1_Unigene_BMK.7272;T1_Unigene_BMK.7623;T1_Unigene_BMK.9062;	K02262+K00419+K00417+K10373+K00411+K02266+K02265+K02267+K00416+K00413+K02256+K00412+K02256+K02261+K02267+K02262+K02256+K02256
Carotenoid biosynthesis	ko00906	28	T1_Unigene_BMK.1434;T1_Unigene_BMK.14859;T1_Unigene_BMK.17154;T1_Unigene_BMK.21471;T1_Unigene_BMK.25421;T1_Unigene_BMK.25422;T1_Unigene_BMK.26991;T1_Unigene_BMK.27084;T1_Unigene_BMK.27150;T1_Unigene_BMK.27151;T1_Unigene_BMK.28518;T1_Unigene_BMK.30867;T1_Unigene_BMK.31954;T1_Unigene_BMK.32370;T1_Unigene_BMK.32459;T1_Unigene_BMK.34309;T1_Unigene_BMK.34513;T1_Unigene_BMK.35174;T1_Unigene_BMK.35222;T…	K09842+K09843+K09843+K09843+K02291+K02291+K09839+K02291+K09840+K09840+K09843+K09838+K02293+K02294+K14606+K00514+K09841+K09842+K09837+K06443+K09840+K06444+K09838+K09838+K02291+K09840+K09835+K09843
Cell adhesion molecules (CAMs)	ko04515	1	T1_Unigene_BMK.9253;	K06546
Cell cycle	ko04110	139	T1_Unigene_BMK.10333;T1_Unigene_BMK.10334;T1_Unigene_BMK.1122;T1_Unigene_BMK.13377;T1_Unigene_BMK.13661;T1_Unigene_BMK.13862;T1_Unigene_BMK.13951;T1_Unigene_BMK.13980;T1_Unigene_BMK.1411;T1_Unigene_BMK.14139;T1_Unigene_BMK.14140;T1_Unigene_BMK.14150;T1_Unigene_BMK.14398;T1_Unigene_BMK.14814;T1_Unigene_BMK.14932;T1_Unigene_BMK.15075;T1_Unigene_BMK.15076;T1_Unigene_BMK.15500;T1_Unigene_BMK.15531;T1…	K02542+K02542+K04728+K03363+K02605+K06670+K06636+K02202+K06630+K02604+K02604+K06669+K02206+K03363+K02365+K03348+K03348+K02537+K02178+K02178+K02178+K03357+K03094+K04728+K06628+K06628+K03352+K03352+K03352+K03352+K03352+K03352+K06640+K06640+K06627+K05868+K02607+K02606+K02202+K02608+K06630+K06640+K06640+K06640+K03348+K03348+K03347+K06627+K03363+K03355+K03355+K03347+K03347+K02365+K03351+K03351+K13728+…
Cell cycle - Caulobacter	ko04112	15	T1_Unigene_BMK.15858;T1_Unigene_BMK.18879;T1_Unigene_BMK.18925;T1_Unigene_BMK.23620;T1_Unigene_BMK.25790;T1_Unigene_BMK.26307;T1_Unigene_BMK.26489;T1_Unigene_BMK.26490;T1_Unigene_BMK.26712;T1_Unigene_BMK.26732;T1_Unigene_BMK.28462;T1_Unigene_BMK.30486;T1_Unigene_BMK.31216;T1_Unigene_BMK.33927;T1_Unigene_BMK.38579;	K01358+K01358+K03531+K01358+K01358+K03531+K03531+K03531+K01358+K03531+K01358+K01358+K03531+K01338+K03544
Cell cycle - yeast	ko04111	119	T1_Unigene_BMK.10333;T1_Unigene_BMK.10334;T1_Unigene_BMK.10815;T1_Unigene_BMK.10816;T1_Unigene_BMK.10817;T1_Unigene_BMK.13377;T1_Unigene_BMK.13661;T1_Unigene_BMK.13862;T1_Unigene_BMK.13951;T1_Unigene_BMK.14139;T1_Unigene_BMK.14140;T1_Unigene_BMK.14150;T1_Unigene_BMK.14814;T1_Unigene_BMK.14932;T1_Unigene_BMK.15075;T1_Unigene_BMK.15076;T1_Unigene_BMK.15500;T1_Unigene_BMK.15531;T1_Unigene_BMK.15532;…	K02542+K02542+K06676+K06676+K06676+K03363+K02605+K06670+K06636+K02604+K02604+K06669+K03363+K02365+K03348+K03348+K02537+K02178+K02178+K02178+K03357+K03094+K06628+K06628+K03352+K03352+K03352+K03352+K03352+K03352+K02607+K02606+K04382+K02608+K03348+K03348+K03347+K06676+K06676+K03363+K03355+K03355+K03347+K03347+K06678+K06678+K06678+K06678+K02365+K06662+K06662+K03351+K03351+K04382+K02365+K03456+K03456+…
Cellular antigens	ko04090	24	T1_Unigene_BMK.11048;T1_Unigene_BMK.11429;T1_Unigene_BMK.1327;T1_Unigene_BMK.13557;T1_Unigene_BMK.14079;T1_Unigene_BMK.14835;T1_Unigene_BMK.18025;T1_Unigene_BMK.20508;T1_Unigene_BMK.26752;T1_Unigene_BMK.26755;T1_Unigene_BMK.30247;T1_Unigene_BMK.30353;T1_Unigene_BMK.31380;T1_Unigene_BMK.37077;T1_Unigene_BMK.38202;T1_Unigene_BMK.39206;T1_Unigene_BMK.39565;T1_Unigene_BMK.39641;T1_Unigene_BMK.39643;T…	K05658+K05658+K05658+K05658+K05658+K05658+K05658+K05658+K05658+K05658+K00681+K05658+K05658+K05658+K00681+K01510+K05658+K01278+K05658+K05658+K05658+K05658+K06546+K05658
Chagas disease (American trypanosomiasis)	ko05142	19	T1_Unigene_BMK.1360;T1_Unigene_BMK.16690;T1_Unigene_BMK.17116;T1_Unigene_BMK.18767;T1_Unigene_BMK.20282;T1_Unigene_BMK.20425;T1_Unigene_BMK.23367;T1_Unigene_BMK.24061;T1_Unigene_BMK.24062;T1_Unigene_BMK.25746;T1_Unigene_BMK.28105;T1_Unigene_BMK.28241;T1_Unigene_BMK.31731;T1_Unigene_BMK.33552;T1_Unigene_BMK.37365;T1_Unigene_BMK.38309;T1_Unigene_BMK.38436;T1_Unigene_BMK.7647;T1_Unigene_BMK.7877;	K03990+K04733+K08057+K04382+K04371+K04371+K04382+K03456+K03456+K04371+K04382+K04382+K04354+K04371+K04371+K03456+K01354+K03990+K04733
Chaperones and folding catalysts	ko03110	221	T1_Unigene_BMK.10214;T1_Unigene_BMK.10679;T1_Unigene_BMK.10823;T1_Unigene_BMK.11108;T1_Unigene_BMK.11155;T1_Unigene_BMK.11405;T1_Unigene_BMK.11528;T1_Unigene_BMK.11704;T1_Unigene_BMK.11705;T1_Unigene_BMK.11722;T1_Unigene_BMK.12499;T1_Unigene_BMK.12648;T1_Unigene_BMK.12790;T1_Unigene_BMK.13051;T1_Unigene_BMK.13060;T1_Unigene_BMK.13175;T1_Unigene_BMK.13182;T1_Unigene_BMK.13307;T1_Unigene_BMK.14044;…	K04079+K13993+K02108+K03696+K13289+K03696+K13289+K04078+K09539+K03696+K13289+K03671+K04797+K01280+K13289+K03798+K03687+K13289+K03687+K04079+K13289+K03283+K03283+K13289+K01280+K09571+K13993+K13289+K09550+K03283+K08057+K09560+K03283+K09571+K09571+K03671+K03798+K01280+K01280+K01280+K13289+K03283+K03676+K13289+K13993+K09578+K04043+K08956+K03671+K03671+K09569+K08054+K03676+K03676+K13993+K09579+K09517+…
Chemokine signaling pathway	ko04062	17	T1_Unigene_BMK.19783;T1_Unigene_BMK.20282;T1_Unigene_BMK.20425;T1_Unigene_BMK.21499;T1_Unigene_BMK.23765;T1_Unigene_BMK.23766;T1_Unigene_BMK.23913;T1_Unigene_BMK.25700;T1_Unigene_BMK.25701;T1_Unigene_BMK.25746;T1_Unigene_BMK.26131;T1_Unigene_BMK.26132;T1_Unigene_BMK.27328;T1_Unigene_BMK.30446;T1_Unigene_BMK.30514;T1_Unigene_BMK.33552;T1_Unigene_BMK.37365;	K04392+K04371+K04371+K04368+K04368+K04368+K04392+K04392+K04392+K04371+K04368+K04368+K04392+K04536+K04392+K04371+K04371
Chloroalkane and chloroalkene degradation	ko00625	19	T1_Unigene_BMK.12468;T1_Unigene_BMK.24678;T1_Unigene_BMK.24828;T1_Unigene_BMK.30885;T1_Unigene_BMK.30886;T1_Unigene_BMK.31536;T1_Unigene_BMK.32034;T1_Unigene_BMK.32257;T1_Unigene_BMK.34687;T1_Unigene_BMK.34904;T1_Unigene_BMK.35538;T1_Unigene_BMK.36379;T1_Unigene_BMK.36380;T1_Unigene_BMK.36909;T1_Unigene_BMK.37044;T1_Unigene_BMK.39823;T1_Unigene_BMK.39917;T1_Unigene_BMK.6319;T1_Unigene_BMK.6604;	K00121+K00121+K00128+K00128+K00128+K00001+K00128+K00128+K00001+K00128+K00121+K00128+K00128+K00128+K00001+K00128+K00120+K00121+K00128
Chlorocyclohexane and chlorobenzene degradation	ko00361	2	T1_Unigene_BMK.19185;T1_Unigene_BMK.25525;	K01061+K01061
Chromosome	ko03036	392	T1_Unigene_BMK.10136;T1_Unigene_BMK.10195;T1_Unigene_BMK.10265;T1_Unigene_BMK.10474;T1_Unigene_BMK.10815;T1_Unigene_BMK.10816;T1_Unigene_BMK.10817;T1_Unigene_BMK.11058;T1_Unigene_BMK.11115;T1_Unigene_BMK.11658;T1_Unigene_BMK.12438;T1_Unigene_BMK.1255;T1_Unigene_BMK.12778;T1_Unigene_BMK.12820;T1_Unigene_BMK.12821;T1_Unigene_BMK.12822;T1_Unigene_BMK.13377;T1_Unigene_BMK.13468;T1_Unigene_BMK.13608;T…	K03164+K11267+K11648+K11290+K06676+K06676+K06676+K10751+K11268+K11254+K11498+K08850+K11308+K11644+K11644+K11644+K03363+K11253+K11498+K11498+K06670+K11273+K06636+K06669+K11270+K11492+K11492+K11492+K03363+K02365+K11292+K03348+K03348+K11267+K02537+K11584+K02178+K02178+K02178+K11324+K11324+K11324+K03126+K11449+K03357+K11290+K03094+K11269+K11269+K11449+K11294+K11644+K11449+K11649+K03352+K03352+K03352+…
Chronic myeloid leukemia	ko05220	15	T1_Unigene_BMK.20282;T1_Unigene_BMK.20425;T1_Unigene_BMK.21499;T1_Unigene_BMK.23765;T1_Unigene_BMK.23766;T1_Unigene_BMK.25746;T1_Unigene_BMK.26131;T1_Unigene_BMK.26132;T1_Unigene_BMK.27657;T1_Unigene_BMK.27658;T1_Unigene_BMK.28564;T1_Unigene_BMK.28594;T1_Unigene_BMK.31504;T1_Unigene_BMK.33552;T1_Unigene_BMK.37365;	K04371+K04371+K04368+K04368+K04368+K04371+K04368+K04368+K06067+K06067+K06067+K06067+K06067+K04371+K04371
Circadian rhythm - fly	ko04711	4	T1_Unigene_BMK.11716;T1_Unigene_BMK.22733;T1_Unigene_BMK.22734;T1_Unigene_BMK.30013;	K02218+K02218+K02218+K02218
Circadian rhythm - mammal	ko04710	13	T1_Unigene_BMK.16276;T1_Unigene_BMK.19741;T1_Unigene_BMK.21486;T1_Unigene_BMK.21487;T1_Unigene_BMK.25389;T1_Unigene_BMK.25393;T1_Unigene_BMK.28864;T1_Unigene_BMK.30457;T1_Unigene_BMK.32148;T1_Unigene_BMK.33771;T1_Unigene_BMK.34254;T1_Unigene_BMK.40417;T1_Unigene_BMK.6632;	K03094+K03347+K03347+K03347+K03868+K03094+K03094+K02295+K03094+K03347+K03347+K03347+K03868
Circadian rhythm - plant	ko04712	17	T1_Unigene_BMK.21416;T1_Unigene_BMK.23681;T1_Unigene_BMK.24500;T1_Unigene_BMK.24501;T1_Unigene_BMK.24502;T1_Unigene_BMK.26020;T1_Unigene_BMK.26167;T1_Unigene_BMK.29471;T1_Unigene_BMK.30965;T1_Unigene_BMK.32436;T1_Unigene_BMK.33245;T1_Unigene_BMK.34251;T1_Unigene_BMK.34978;T1_Unigene_BMK.3546;T1_Unigene_BMK.37328;T1_Unigene_BMK.37681;T1_Unigene_BMK.9251;	K03115+K00660+K03097+K03097+K03097+K03097+K00660+K12124+K03097+K12119+K03115+K00660+K00660+K00660+K12118+K12119+K00660
Citrate cycle (TCA cycle)	ko00020	56	T1_Unigene_BMK.11015;T1_Unigene_BMK.11165;T1_Unigene_BMK.11313;T1_Unigene_BMK.13001;T1_Unigene_BMK.14869;T1_Unigene_BMK.16700;T1_Unigene_BMK.18165;T1_Unigene_BMK.18166;T1_Unigene_BMK.18838;T1_Unigene_BMK.18839;T1_Unigene_BMK.1937;T1_Unigene_BMK.21013;T1_Unigene_BMK.21014;T1_Unigene_BMK.21288;T1_Unigene_BMK.23532;T1_Unigene_BMK.23856;T1_Unigene_BMK.24752;T1_Unigene_BMK.25710;T1_Unigene_BMK.27493;T…	K01610+K00030+K01681+K00164+K01958+K00162+K01610+K01610+K01610+K01610+K00627+K00025+K00025+K00031+K01681+K00234+K01900+K00162+K00026+K00026+K00026+K00026+K01679+K01647+K00162+K00026+K00161+K01899+K01648+K01681+K00627+K00164+K00025+K00030+K01648+K00031+K01610+K00658+K00164+K00030+K00031+K00031+K00031+K00382+K00161+K01681+K00382+K00235+K00627+K00164+K00627+K01647+K00162+K00164+K00164+K00164
Collecting duct acid secretion	ko04966	21	T1_Unigene_BMK.12414;T1_Unigene_BMK.13296;T1_Unigene_BMK.16932;T1_Unigene_BMK.18403;T1_Unigene_BMK.20280;T1_Unigene_BMK.20281;T1_Unigene_BMK.21283;T1_Unigene_BMK.22592;T1_Unigene_BMK.25159;T1_Unigene_BMK.26161;T1_Unigene_BMK.27785;T1_Unigene_BMK.31535;T1_Unigene_BMK.31669;T1_Unigene_BMK.33900;T1_Unigene_BMK.34022;T1_Unigene_BMK.36161;T1_Unigene_BMK.37896;T1_Unigene_BMK.38969;T1_Unigene_BMK.39010;…	K02152+K02154+K02151+K02154+K02152+K02152+K02150+K02146+K02150+K02150+K02153+K02148+K02147+K02145+K02149+K02154+K02155+K02152+K02154+K02154+K02154
Colorectal cancer	ko05210	28	T1_Unigene_BMK.12501;T1_Unigene_BMK.18111;T1_Unigene_BMK.18112;T1_Unigene_BMK.18114;T1_Unigene_BMK.18115;T1_Unigene_BMK.19783;T1_Unigene_BMK.20282;T1_Unigene_BMK.20425;T1_Unigene_BMK.21499;T1_Unigene_BMK.22022;T1_Unigene_BMK.22023;T1_Unigene_BMK.22024;T1_Unigene_BMK.23765;T1_Unigene_BMK.23766;T1_Unigene_BMK.23913;T1_Unigene_BMK.25700;T1_Unigene_BMK.25701;T1_Unigene_BMK.25746;T1_Unigene_BMK.25959;…	K08735+K08736+K08736+K08736+K08736+K04392+K04371+K04371+K04368+K08735+K08735+K08735+K04368+K04368+K04392+K04392+K04392+K04371+K08738+K04368+K04368+K04392+K04392+K04371+K08734+K04371+K08737+K08737
Complement and coagulation cascades	ko04610	11	T1_Unigene_BMK.1360;T1_Unigene_BMK.1487;T1_Unigene_BMK.1563;T1_Unigene_BMK.1700;T1_Unigene_BMK.19025;T1_Unigene_BMK.2175;T1_Unigene_BMK.32501;T1_Unigene_BMK.39069;T1_Unigene_BMK.40169;T1_Unigene_BMK.40360;T1_Unigene_BMK.7647;	K03990+K03904+K03905+K03910+K03911+K03904+K03911+K01335+K01313+K01313+K03990
Cyanoamino acid metabolism	ko00460	25	T1_Unigene_BMK.21517;T1_Unigene_BMK.22655;T1_Unigene_BMK.28556;T1_Unigene_BMK.29516;T1_Unigene_BMK.29558;T1_Unigene_BMK.29734;T1_Unigene_BMK.29743;T1_Unigene_BMK.30247;T1_Unigene_BMK.30828;T1_Unigene_BMK.30829;T1_Unigene_BMK.30904;T1_Unigene_BMK.31106;T1_Unigene_BMK.31107;T1_Unigene_BMK.31705;T1_Unigene_BMK.34614;T1_Unigene_BMK.34671;T1_Unigene_BMK.35248;T1_Unigene_BMK.35403;T1_Unigene_BMK.36761;…	K01188+K05350+K00600+K00600+K00600+K01188+K00600+K00681+K00600+K00600+K05349+K05349+K05349+K05350+K01188+K01188+K00600+K01188+K01188+K08249+K05350+K13035+K00681+K08248+K01188
Cysteine and methionine metabolism	ko00270	92	T1_Unigene_BMK.10595;T1_Unigene_BMK.10765;T1_Unigene_BMK.11646;T1_Unigene_BMK.12715;T1_Unigene_BMK.13047;T1_Unigene_BMK.13048;T1_Unigene_BMK.13359;T1_Unigene_BMK.14570;T1_Unigene_BMK.14754;T1_Unigene_BMK.14755;T1_Unigene_BMK.16975;T1_Unigene_BMK.17361;T1_Unigene_BMK.1761;T1_Unigene_BMK.19416;T1_Unigene_BMK.19494;T1_Unigene_BMK.19495;T1_Unigene_BMK.21253;T1_Unigene_BMK.22168;T1_Unigene_BMK.22890;T…	K00016+K01611+K01738+K01761+K05933+K05933+K01738+K01251+K01762+K01762+K08967+K00547+K01251+K01611+K00928+K00928+K00789+K01244+K01762+K01762+K00133+K08967+K01762+K05933+K00549+K05933+K00789+K00789+K01738+K00558+K00547+K00547+K00789+K00789+K00789+K00789+K00789+K00640+K00640+K00549+K00640+K00797+K12524+K01762+K00813+K00815+K12524+K01738+K00789+K05933+K00558+K01739+K01760+K01251+K05933+K00815+K14455+…
Cytochrome P450	ko00199	32	T1_Unigene_BMK.10616;T1_Unigene_BMK.12349;T1_Unigene_BMK.14859;T1_Unigene_BMK.17154;T1_Unigene_BMK.18607;T1_Unigene_BMK.19012;T1_Unigene_BMK.21471;T1_Unigene_BMK.2210;T1_Unigene_BMK.2211;T1_Unigene_BMK.24300;T1_Unigene_BMK.24301;T1_Unigene_BMK.26435;T1_Unigene_BMK.26878;T1_Unigene_BMK.28420;T1_Unigene_BMK.28518;T1_Unigene_BMK.31268;T1_Unigene_BMK.31457;T1_Unigene_BMK.31568;T1_Unigene_BMK.31580;T1…	K12637+K04123+K09843+K09843+K12637+K04123+K09843+K12637+K12637+K04123+K04123+K04123+K05280+K13083+K09843+K09588+K01723+K04122+K09755+K09587+K05917+K00487+K09832+K09754+K00487+K04123+K04123+K09843+K12153+K12637+K12637+K04123
Cytoskeleton proteins	ko04812	78	T1_Unigene_BMK.10803;T1_Unigene_BMK.10939;T1_Unigene_BMK.12145;T1_Unigene_BMK.12146;T1_Unigene_BMK.12676;T1_Unigene_BMK.12679;T1_Unigene_BMK.15347;T1_Unigene_BMK.173;T1_Unigene_BMK.17944;T1_Unigene_BMK.18237;T1_Unigene_BMK.18239;T1_Unigene_BMK.18910;T1_Unigene_BMK.18925;T1_Unigene_BMK.19234;T1_Unigene_BMK.19235;T1_Unigene_BMK.20594;T1_Unigene_BMK.20595;T1_Unigene_BMK.20842;T1_Unigene_BMK.20843;T1…	K10405+K10405+K10398+K10398+K10436+K05755+K10405+K10395+K05692+K10405+K10405+K10436+K03531+K10436+K10436+K10400+K10400+K05758+K05758+K10400+K10373+K07375+K05758+K05758+K10403+K05765+K05754+K07375+K07375+K07375+K07374+K05757+K10400+K10400+K03531+K03531+K03531+K03531+K10401+K07374+K05765+K10389+K07375+K07375+K05756+K10405+K03531+K10406+K10395+K10398+K10364+K07374+K10365+K10405+K10405+K10393+K10395+…
Cytosolic DNA-sensing pathway	ko04623	22	T1_Unigene_BMK.10864;T1_Unigene_BMK.11703;T1_Unigene_BMK.11757;T1_Unigene_BMK.15703;T1_Unigene_BMK.18347;T1_Unigene_BMK.19243;T1_Unigene_BMK.19838;T1_Unigene_BMK.21393;T1_Unigene_BMK.23723;T1_Unigene_BMK.24770;T1_Unigene_BMK.25724;T1_Unigene_BMK.26148;T1_Unigene_BMK.27216;T1_Unigene_BMK.28291;T1_Unigene_BMK.28415;T1_Unigene_BMK.30729;T1_Unigene_BMK.32346;T1_Unigene_BMK.35822;T1_Unigene_BMK.37310;…	K03013+K03007+K03016+K03007+K03013+K03023+K03024+K03013+K03019+K03025+K03013+K03022+K03013+K03014+K03020+K03027+K03009+K14721+K03018+K03021+K03021+K03018
D-Glutamine and D-glutamate metabolism	ko00471	4	T1_Unigene_BMK.17506;T1_Unigene_BMK.37069;T1_Unigene_BMK.6331;T1_Unigene_BMK.6556;	K00261+K00261+K00261+K00261
DNA repair and recombination proteins	ko03400	284	T1_Unigene_BMK.10084;T1_Unigene_BMK.10160;T1_Unigene_BMK.10196;T1_Unigene_BMK.10515;T1_Unigene_BMK.10542;T1_Unigene_BMK.10724;T1_Unigene_BMK.10725;T1_Unigene_BMK.10864;T1_Unigene_BMK.11169;T1_Unigene_BMK.1122;T1_Unigene_BMK.11641;T1_Unigene_BMK.1170;T1_Unigene_BMK.11703;T1_Unigene_BMK.11757;T1_Unigene_BMK.12389;T1_Unigene_BMK.12402;T1_Unigene_BMK.12501;T1_Unigene_BMK.12880;T1_Unigene_BMK.1302;T1_…	K02349+K02324+K03010+K10869+K10773+K10904+K10904+K03013+K03504+K04728+K04799+K03155+K03007+K03016+K02349+K10838+K08735+K03648+K10901+K10858+K10858+K10730+K08739+K02470+K03654+K03654+K10858+K10858+K08775+K08775+K10746+K02202+K08739+K02324+K02324+K02324+K02324+K03165+K03165+K08991+K02350+K02350+K03007+K08991+K10901+K10880+K03165+K04728+K10773+K10773+K10839+K03040+K10862+K10871+K01246+K01246+K02350+…
DNA replication	ko03030	73	T1_Unigene_BMK.10160;T1_Unigene_BMK.10333;T1_Unigene_BMK.10334;T1_Unigene_BMK.11169;T1_Unigene_BMK.11641;T1_Unigene_BMK.14151;T1_Unigene_BMK.14152;T1_Unigene_BMK.14153;T1_Unigene_BMK.14154;T1_Unigene_BMK.15472;T1_Unigene_BMK.15613;T1_Unigene_BMK.16865;T1_Unigene_BMK.17237;T1_Unigene_BMK.17238;T1_Unigene_BMK.17760;T1_Unigene_BMK.17986;T1_Unigene_BMK.19395;T1_Unigene_BMK.19396;T1_Unigene_BMK.199;T1…	K02324+K02542+K02542+K03504+K04799+K02324+K02324+K02324+K02324+K02320+K10743+K10745+K02321+K02321+K02335+K10739+K02685+K02685+K10742+K07466+K07466+K07466+K07466+K07466+K10756+K03111+K10742+K02325+K02325+K02320+K02320+K02320+K02335+K02335+K02335+K02335+K02335+K02327+K02327+K02209+K02328+K07466+K07466+K10739+K02335+K02210+K10756+K03505+K10755+K02541+K07466+K02542+K10744+K10744+K04802+K07466+K03504+…
DNA replication proteins	ko03032	177	T1_Unigene_BMK.10136;T1_Unigene_BMK.10160;T1_Unigene_BMK.10333;T1_Unigene_BMK.10334;T1_Unigene_BMK.11169;T1_Unigene_BMK.1122;T1_Unigene_BMK.11641;T1_Unigene_BMK.11738;T1_Unigene_BMK.12416;T1_Unigene_BMK.1302;T1_Unigene_BMK.13457;T1_Unigene_BMK.13487;T1_Unigene_BMK.13623;T1_Unigene_BMK.13661;T1_Unigene_BMK.13975;T1_Unigene_BMK.14139;T1_Unigene_BMK.14140;T1_Unigene_BMK.14151;T1_Unigene_BMK.14152;T1…	K03164+K02324+K02542+K02542+K03504+K04728+K04799+K11099+K10734+K10901+K10730+K10738+K02470+K02605+K10746+K02604+K02604+K02324+K02324+K02324+K02324+K03165+K03165+K02206+K11136+K11136+K02320+K10743+K10901+K03165+K04728+K06628+K06628+K10745+K02321+K02321+K02335+K10739+K06627+K05868+K02607+K02606+K02685+K02685+K02608+K11088+K10742+K11136+K11136+K07466+K07466+K06627+K10735+K10848+K11096+K11087+K10727+…
Dilated cardiomyopathy (DCM)	ko05414	3	T1_Unigene_BMK.17944;T1_Unigene_BMK.2127;T1_Unigene_BMK.6593;	K05692+K10373+K05692
Diterpenoid biosynthesis	ko00904	20	T1_Unigene_BMK.12349;T1_Unigene_BMK.15845;T1_Unigene_BMK.15846;T1_Unigene_BMK.15847;T1_Unigene_BMK.15976;T1_Unigene_BMK.17941;T1_Unigene_BMK.19012;T1_Unigene_BMK.22548;T1_Unigene_BMK.22549;T1_Unigene_BMK.23685;T1_Unigene_BMK.24300;T1_Unigene_BMK.24301;T1_Unigene_BMK.26435;T1_Unigene_BMK.26788;T1_Unigene_BMK.31568;T1_Unigene_BMK.35922;T1_Unigene_BMK.36119;T1_Unigene_BMK.7467;T1_Unigene_BMK.7711;T1…	K04123+K04120+K04120+K04120+K04125+K04125+K04123+K04121+K04121+K05282+K04123+K04123+K04123+K04121+K04122+K04123+K04123+K04121+K04120+K04123
Dorso-ventral axis formation	ko04320	10	T1_Unigene_BMK.20282;T1_Unigene_BMK.20425;T1_Unigene_BMK.21499;T1_Unigene_BMK.23765;T1_Unigene_BMK.23766;T1_Unigene_BMK.25746;T1_Unigene_BMK.26131;T1_Unigene_BMK.26132;T1_Unigene_BMK.33552;T1_Unigene_BMK.37365;	K04371+K04371+K04368+K04368+K04368+K04371+K04368+K04368+K04371+K04371
Drug metabolism - cytochrome P450	ko00982	16	T1_Unigene_BMK.12468;T1_Unigene_BMK.16707;T1_Unigene_BMK.23397;T1_Unigene_BMK.24632;T1_Unigene_BMK.24678;T1_Unigene_BMK.27156;T1_Unigene_BMK.29194;T1_Unigene_BMK.29344;T1_Unigene_BMK.30612;T1_Unigene_BMK.31536;T1_Unigene_BMK.34023;T1_Unigene_BMK.34687;T1_Unigene_BMK.35538;T1_Unigene_BMK.37044;T1_Unigene_BMK.6319;T1_Unigene_BMK.8356;	K00121+K00799+K00799+K00799+K00121+K00799+K00799+K00799+K00799+K00001+K00799+K00001+K00121+K00001+K00121+K00799
Drug metabolism - other enzymes	ko00983	19	T1_Unigene_BMK.16184;T1_Unigene_BMK.19454;T1_Unigene_BMK.23986;T1_Unigene_BMK.26239;T1_Unigene_BMK.27941;T1_Unigene_BMK.28911;T1_Unigene_BMK.30662;T1_Unigene_BMK.30797;T1_Unigene_BMK.34108;T1_Unigene_BMK.34384;T1_Unigene_BMK.34385;T1_Unigene_BMK.35750;T1_Unigene_BMK.36327;T1_Unigene_BMK.36782;T1_Unigene_BMK.37234;T1_Unigene_BMK.37588;T1_Unigene_BMK.39050;T1_Unigene_BMK.39303;T1_Unigene_BMK.6923;	K00876+K00876+K00760+K00857+K01489+K01489+K01519+K01951+K00088+K00876+K00876+K01431+K00876+K01464+K00857+K00207+K13421+K00106+K13421
Endocytosis	ko04144	105	T1_Unigene_BMK.11561;T1_Unigene_BMK.12399;T1_Unigene_BMK.13397;T1_Unigene_BMK.14261;T1_Unigene_BMK.14306;T1_Unigene_BMK.14307;T1_Unigene_BMK.14399;T1_Unigene_BMK.14468;T1_Unigene_BMK.15038;T1_Unigene_BMK.15716;T1_Unigene_BMK.1629;T1_Unigene_BMK.16876;T1_Unigene_BMK.1728;T1_Unigene_BMK.17736;T1_Unigene_BMK.17737;T1_Unigene_BMK.17843;T1_Unigene_BMK.18746;T1_Unigene_BMK.19131;T1_Unigene_BMK.20419;T1…	K00889+K11866+K00889+K00889+K00889+K00889+K03283+K00889+K03283+K12493+K00889+K03283+K00889+K12493+K12493+K03283+K07889+K00889+K03283+K01115+K00889+K12191+K12489+K04646+K04646+K12191+K04646+K12493+K12193+K11866+K12189+K03283+K12184+K04646+K11827+K07897+K11866+K01115+K12492+K03283+K12197+K07897+K00889+K07897+K11866+K03283+K03283+K10591+K03283+K03283+K03283+K12185+K12200+K01115+K12190+K12199+K11826+…
Endometrial cancer	ko05213	14	T1_Unigene_BMK.15401;T1_Unigene_BMK.20282;T1_Unigene_BMK.20425;T1_Unigene_BMK.21499;T1_Unigene_BMK.23765;T1_Unigene_BMK.23766;T1_Unigene_BMK.25746;T1_Unigene_BMK.26131;T1_Unigene_BMK.26132;T1_Unigene_BMK.30854;T1_Unigene_BMK.33552;T1_Unigene_BMK.34702;T1_Unigene_BMK.36773;T1_Unigene_BMK.37365;	K01110+K04371+K04371+K04368+K04368+K04368+K04371+K04368+K04368+K06276+K04371+K01110+K08734+K04371
Epithelial cell signaling in Helicobacter pylori infection	ko05120	29	T1_Unigene_BMK.12414;T1_Unigene_BMK.13296;T1_Unigene_BMK.16932;T1_Unigene_BMK.17710;T1_Unigene_BMK.18403;T1_Unigene_BMK.19783;T1_Unigene_BMK.20280;T1_Unigene_BMK.20281;T1_Unigene_BMK.21283;T1_Unigene_BMK.22592;T1_Unigene_BMK.23913;T1_Unigene_BMK.25159;T1_Unigene_BMK.25700;T1_Unigene_BMK.25701;T1_Unigene_BMK.26161;T1_Unigene_BMK.27328;T1_Unigene_BMK.27785;T1_Unigene_BMK.30514;T1_Unigene_BMK.31291;…	K02152+K02154+K02151+K03661+K02154+K04392+K02152+K02152+K02150+K02146+K04392+K02150+K04392+K04392+K02150+K04392+K02153+K04392+K02144+K02148+K02147+K02145+K02149+K02154+K02155+K02152+K02154+K02154+K02154
ErbB signaling pathway	ko04012	13	T1_Unigene_BMK.20282;T1_Unigene_BMK.20425;T1_Unigene_BMK.21499;T1_Unigene_BMK.23024;T1_Unigene_BMK.23765;T1_Unigene_BMK.23766;T1_Unigene_BMK.25746;T1_Unigene_BMK.26131;T1_Unigene_BMK.26132;T1_Unigene_BMK.33552;T1_Unigene_BMK.3668;T1_Unigene_BMK.37365;T1_Unigene_BMK.38304;	K04371+K04371+K04368+K04688+K04368+K04368+K04371+K04368+K04368+K04371+K07203+K04371+K07203
Ether lipid metabolism	ko00565	21	T1_Unigene_BMK.20757;T1_Unigene_BMK.27931;T1_Unigene_BMK.2868;T1_Unigene_BMK.31070;T1_Unigene_BMK.32068;T1_Unigene_BMK.3258;T1_Unigene_BMK.3349;T1_Unigene_BMK.33811;T1_Unigene_BMK.35991;T1_Unigene_BMK.36740;T1_Unigene_BMK.37992;T1_Unigene_BMK.38364;T1_Unigene_BMK.38486;T1_Unigene_BMK.38751;T1_Unigene_BMK.39461;T1_Unigene_BMK.4326;T1_Unigene_BMK.6234;T1_Unigene_BMK.6764;T1_Unigene_BMK.6765;T1_Unig…	K01115+K01115+K00993+K01115+K13510+K01114+K13510+K01114+K00993+K01115+K01115+K14674+K01114+K13510+K13519+K14674+K13510+K01114+K01114+K01047+K01115
Fat digestion and absorption	ko04975	11	T1_Unigene_BMK.10917;T1_Unigene_BMK.15274;T1_Unigene_BMK.16773;T1_Unigene_BMK.19460;T1_Unigene_BMK.20610;T1_Unigene_BMK.2201;T1_Unigene_BMK.33863;T1_Unigene_BMK.34581;T1_Unigene_BMK.35381;T1_Unigene_BMK.7317;T1_Unigene_BMK.7394;	K14457+K08757+K14457+K14457+K14457+K12298+K11155+K14455+K14457+K01047+K14457
Fatty acid biosynthesis	ko00061	32	T1_Unigene_BMK.13730;T1_Unigene_BMK.15319;T1_Unigene_BMK.16136;T1_Unigene_BMK.19093;T1_Unigene_BMK.19094;T1_Unigene_BMK.20252;T1_Unigene_BMK.25519;T1_Unigene_BMK.2632;T1_Unigene_BMK.26803;T1_Unigene_BMK.26804;T1_Unigene_BMK.27298;T1_Unigene_BMK.29075;T1_Unigene_BMK.30076;T1_Unigene_BMK.30627;T1_Unigene_BMK.31373;T1_Unigene_BMK.31621;T1_Unigene_BMK.31652;T1_Unigene_BMK.31653;T1_Unigene_BMK.31792;T…	K10781+K00059+K00648+K09458+K09458+K01961+K00059+K09458+K00208+K00208+K02160+K00208+K02372+K09458+K02160+K10782+K00648+K00648+K00645+K03921+K02160+K03921+K09458+K09458+K10781+K01962+K03921+K11262+K11262+K00648+K11262+K00059
Fatty acid elongation in mitochondria	ko00062	3	T1_Unigene_BMK.21573;T1_Unigene_BMK.27392;T1_Unigene_BMK.27929;	K01074+K01074+K07512
Fatty acid metabolism	ko00071	47	T1_Unigene_BMK.12468;T1_Unigene_BMK.12711;T1_Unigene_BMK.18501;T1_Unigene_BMK.18502;T1_Unigene_BMK.20700;T1_Unigene_BMK.21635;T1_Unigene_BMK.21636;T1_Unigene_BMK.24678;T1_Unigene_BMK.24828;T1_Unigene_BMK.24988;T1_Unigene_BMK.29258;T1_Unigene_BMK.2931;T1_Unigene_BMK.30885;T1_Unigene_BMK.30886;T1_Unigene_BMK.31536;T1_Unigene_BMK.32034;T1_Unigene_BMK.32257;T1_Unigene_BMK.33310;T1_Unigene_BMK.34687;T…	K00121+K01897+K01897+K01897+K01897+K00626+K00626+K00121+K00128+K01692+K01897+K01897+K00128+K00128+K00001+K00128+K00128+K00232+K00001+K00128+K00232+K01897+K00121+K01897+K07513+K07513+K00232+K01897+K00128+K00128+K00626+K00128+K00001+K01897+K07513+K01897+K01897+K01897+K00232+K14085+K00249+K00128+K00121+K00128+K01897+K01897+K01897
Fc epsilon RI signaling pathway	ko04664	17	T1_Unigene_BMK.19783;T1_Unigene_BMK.20282;T1_Unigene_BMK.20425;T1_Unigene_BMK.21499;T1_Unigene_BMK.23765;T1_Unigene_BMK.23766;T1_Unigene_BMK.23913;T1_Unigene_BMK.25700;T1_Unigene_BMK.25701;T1_Unigene_BMK.25746;T1_Unigene_BMK.26131;T1_Unigene_BMK.26132;T1_Unigene_BMK.27328;T1_Unigene_BMK.30514;T1_Unigene_BMK.33552;T1_Unigene_BMK.37365;T1_Unigene_BMK.7317;	K04392+K04371+K04371+K04368+K04368+K04368+K04392+K04392+K04392+K04371+K04368+K04368+K04392+K04392+K04371+K04371+K01047
Fc gamma R-mediated phagocytosis	ko04666	56	T1_Unigene_BMK.11561;T1_Unigene_BMK.12679;T1_Unigene_BMK.13397;T1_Unigene_BMK.14261;T1_Unigene_BMK.14306;T1_Unigene_BMK.14307;T1_Unigene_BMK.14468;T1_Unigene_BMK.1629;T1_Unigene_BMK.1728;T1_Unigene_BMK.19131;T1_Unigene_BMK.19783;T1_Unigene_BMK.20282;T1_Unigene_BMK.20425;T1_Unigene_BMK.20757;T1_Unigene_BMK.20842;T1_Unigene_BMK.20843;T1_Unigene_BMK.2110;T1_Unigene_BMK.21499;T1_Unigene_BMK.23024;T1_…	K00889+K05755+K00889+K00889+K00889+K00889+K00889+K00889+K00889+K00889+K04392+K04371+K04371+K01115+K05758+K05758+K00889+K04368+K04688+K05758+K05758+K05765+K04368+K04368+K04392+K05754+K04392+K04392+K04371+K05757+K04368+K04368+K04392+K05765+K01115+K05756+K00889+K04392+K01115+K04371+K01528+K00889+K00889+K01115+K00889+K04371+K01115+K00889+K00889+K00889+K00889+K05765+K05768+K01115+K05768+K00889
Flavone and flavonol biosynthesis	ko00944	6	T1_Unigene_BMK.11005;T1_Unigene_BMK.20182;T1_Unigene_BMK.26878;T1_Unigene_BMK.28420;T1_Unigene_BMK.29030;T1_Unigene_BMK.3623;	K05279+K05279+K05280+K13083+K05279+K05279
Flavonoid biosynthesis	ko00941	29	T1_Unigene_BMK.12191;T1_Unigene_BMK.12192;T1_Unigene_BMK.16166;T1_Unigene_BMK.19434;T1_Unigene_BMK.20683;T1_Unigene_BMK.23681;T1_Unigene_BMK.24785;T1_Unigene_BMK.24786;T1_Unigene_BMK.26167;T1_Unigene_BMK.26377;T1_Unigene_BMK.26878;T1_Unigene_BMK.27235;T1_Unigene_BMK.27289;T1_Unigene_BMK.28420;T1_Unigene_BMK.30260;T1_Unigene_BMK.30880;T1_Unigene_BMK.31182;T1_Unigene_BMK.31598;T1_Unigene_BMK.32547;…	K13065+K13065+K05277+K01859+K00588+K00660+K08695+K08695+K00660+K13082+K05280+K00091+K00588+K13083+K01859+K00588+K01859+K00475+K00487+K13065+K00660+K09754+K00660+K00660+K00487+K05278+K13081+K13081+K00660
Fluorobenzoate degradation	ko00364	2	T1_Unigene_BMK.19185;T1_Unigene_BMK.25525;	K01061+K01061
Focal adhesion	ko04510	25	T1_Unigene_BMK.15401;T1_Unigene_BMK.17944;T1_Unigene_BMK.19783;T1_Unigene_BMK.20282;T1_Unigene_BMK.20425;T1_Unigene_BMK.21499;T1_Unigene_BMK.22467;T1_Unigene_BMK.23765;T1_Unigene_BMK.23766;T1_Unigene_BMK.23913;T1_Unigene_BMK.25700;T1_Unigene_BMK.25701;T1_Unigene_BMK.25746;T1_Unigene_BMK.26131;T1_Unigene_BMK.26132;T1_Unigene_BMK.27328;T1_Unigene_BMK.28804;T1_Unigene_BMK.30514;T1_Unigene_BMK.30854;…	K01110+K05692+K04392+K04371+K04371+K04368+K06269+K04368+K04368+K04392+K04392+K04392+K04371+K04368+K04368+K04392+K06269+K04392+K06276+K06269+K04371+K01110+K06269+K04371+K05692
Folate biosynthesis	ko00790	14	T1_Unigene_BMK.10623;T1_Unigene_BMK.10882;T1_Unigene_BMK.22053;T1_Unigene_BMK.23518;T1_Unigene_BMK.24235;T1_Unigene_BMK.31784;T1_Unigene_BMK.34360;T1_Unigene_BMK.34731;T1_Unigene_BMK.34732;T1_Unigene_BMK.37323;T1_Unigene_BMK.37739;T1_Unigene_BMK.38019;T1_Unigene_BMK.38020;T1_Unigene_BMK.38243;	K01737+K13941+K01113+K13941+K13950+K01930+K01113+K01930+K01930+K01930+K01495+K01307+K01307+K13998
Fructose and mannose metabolism	ko00051	50	T1_Unigene_BMK.13293;T1_Unigene_BMK.20028;T1_Unigene_BMK.21433;T1_Unigene_BMK.21651;T1_Unigene_BMK.22164;T1_Unigene_BMK.22783;T1_Unigene_BMK.23498;T1_Unigene_BMK.23833;T1_Unigene_BMK.24249;T1_Unigene_BMK.24385;T1_Unigene_BMK.25202;T1_Unigene_BMK.25499;T1_Unigene_BMK.25849;T1_Unigene_BMK.26309;T1_Unigene_BMK.26347;T1_Unigene_BMK.26925;T1_Unigene_BMK.26978;T1_Unigene_BMK.27192;T1_Unigene_BMK.27224;…	K01805+K01623+K02377+K01805+K00847+K01803+K01623+K01623+K01103+K03841+K01803+K01623+K00847+K03841+K01840+K00850+K01103+K00850+K00844+K00844+K00847+K01623+K00844+K01623+K00850+K05305+K05305+K00844+K00844+K00895+K00971+K00966+K03841+K01711+K00850+K00008+K00895+K00847+K00966+K00844+K01809+K00847+K03841+K00850+K00847+K01103+K00847+K01803+K03841+K01624
GTP-binding proteins	ko04031	35	T1_Unigene_BMK.10008;T1_Unigene_BMK.10167;T1_Unigene_BMK.10203;T1_Unigene_BMK.15785;T1_Unigene_BMK.17256;T1_Unigene_BMK.18746;T1_Unigene_BMK.19625;T1_Unigene_BMK.19626;T1_Unigene_BMK.19783;T1_Unigene_BMK.20533;T1_Unigene_BMK.21500;T1_Unigene_BMK.22729;T1_Unigene_BMK.23234;T1_Unigene_BMK.23286;T1_Unigene_BMK.23913;T1_Unigene_BMK.25046;T1_Unigene_BMK.25700;T1_Unigene_BMK.25701;T1_Unigene_BMK.26823;…	K07870+K07870+K07936+K07942+K07976+K07889+K07910+K07910+K04392+K07893+K07976+K07976+K07874+K07870+K04392+K07874+K04392+K04392+K07910+K04392+K07943+K07897+K07953+K07953+K07897+K07897+K04536+K04392+K07977+K04640+K07910+K07901+K07953+K07874+K07901
Galactose metabolism	ko00052	43	T1_Unigene_BMK.1093;T1_Unigene_BMK.11714;T1_Unigene_BMK.17217;T1_Unigene_BMK.17218;T1_Unigene_BMK.19659;T1_Unigene_BMK.19776;T1_Unigene_BMK.19788;T1_Unigene_BMK.19790;T1_Unigene_BMK.23647;T1_Unigene_BMK.24203;T1_Unigene_BMK.26902;T1_Unigene_BMK.26925;T1_Unigene_BMK.27192;T1_Unigene_BMK.27224;T1_Unigene_BMK.27226;T1_Unigene_BMK.28297;T1_Unigene_BMK.29660;T1_Unigene_BMK.30293;T1_Unigene_BMK.30537;T…	K01193+K01784+K01193+K01193+K01784+K01835+K01193+K01193+K00849+K00849+K01835+K00850+K00850+K00844+K00844+K07407+K01193+K01784+K07407+K00844+K00850+K00844+K00844+K01193+K00850+K12309+K00965+K01193+K06611+K00963+K00844+K00850+K07407+K07407+K01187+K01190+K01084+K06611+K00965+K01193+K00963+K07407+K06611
Gap junction	ko04540	21	T1_Unigene_BMK.20282;T1_Unigene_BMK.20425;T1_Unigene_BMK.21273;T1_Unigene_BMK.21499;T1_Unigene_BMK.23765;T1_Unigene_BMK.23766;T1_Unigene_BMK.25746;T1_Unigene_BMK.25905;T1_Unigene_BMK.25906;T1_Unigene_BMK.25907;T1_Unigene_BMK.26071;T1_Unigene_BMK.26131;T1_Unigene_BMK.26132;T1_Unigene_BMK.27585;T1_Unigene_BMK.28778;T1_Unigene_BMK.28779;T1_Unigene_BMK.32755;T1_Unigene_BMK.33552;T1_Unigene_BMK.35983;…	K04371+K04371+K07375+K04368+K04368+K04368+K04371+K07375+K07375+K07375+K07374+K04368+K04368+K07374+K07375+K07375+K07374+K04371+K07375+K04371+K07374
Geraniol degradation	ko00281	4	T1_Unigene_BMK.13768;T1_Unigene_BMK.24988;T1_Unigene_BMK.37326;T1_Unigene_BMK.37327;	K01640+K01692+K01640+K01640
Glioma	ko05214	14	T1_Unigene_BMK.15401;T1_Unigene_BMK.20282;T1_Unigene_BMK.20425;T1_Unigene_BMK.21499;T1_Unigene_BMK.23765;T1_Unigene_BMK.23766;T1_Unigene_BMK.25746;T1_Unigene_BMK.26131;T1_Unigene_BMK.26132;T1_Unigene_BMK.33552;T1_Unigene_BMK.34702;T1_Unigene_BMK.3668;T1_Unigene_BMK.37365;T1_Unigene_BMK.38304;	K01110+K04371+K04371+K04368+K04368+K04368+K04371+K04368+K04368+K04371+K01110+K07203+K04371+K07203
Glucosinolate biosynthesis	ko00966	1	T1_Unigene_BMK.40256;	K12153
Glutathione metabolism	ko00480	61	T1_Unigene_BMK.11620;T1_Unigene_BMK.12428;T1_Unigene_BMK.16707;T1_Unigene_BMK.16970;T1_Unigene_BMK.17101;T1_Unigene_BMK.17205;T1_Unigene_BMK.17397;T1_Unigene_BMK.19738;T1_Unigene_BMK.20448;T1_Unigene_BMK.21231;T1_Unigene_BMK.21288;T1_Unigene_BMK.23397;T1_Unigene_BMK.23821;T1_Unigene_BMK.24632;T1_Unigene_BMK.25457;T1_Unigene_BMK.25636;T1_Unigene_BMK.26117;T1_Unigene_BMK.26228;T1_Unigene_BMK.27156;…	K00432+K01919+K00799+K01919+K00432+K01919+K01919+K01581+K01920+K01919+K00031+K00799+K00432+K00799+K00434+K00434+K10808+K00432+K00799+K00434+K00432+K00036+K00797+K00799+K00799+K00434+K00036+K00036+K00681+K00799+K00033+K00033+K00031+K00383+K00799+K01256+K10807+K00031+K00031+K00031+K00434+K01920+K01255+K00797+K00797+K00383+K00036+K00036+K00434+K00681+K00036+K01469+K10808+K00434+K00797+K00432+K00797+…
Glycan bindng proteins	ko04091	8	T1_Unigene_BMK.17116;T1_Unigene_BMK.22381;T1_Unigene_BMK.22382;T1_Unigene_BMK.23075;T1_Unigene_BMK.25061;T1_Unigene_BMK.25062;T1_Unigene_BMK.31615;T1_Unigene_BMK.34567;	K08057+K10085+K10085+K08054+K08054+K08054+K08288+K10088
Glycerolipid metabolism	ko00561	67	T1_Unigene_BMK.11277;T1_Unigene_BMK.14983;T1_Unigene_BMK.14984;T1_Unigene_BMK.15529;T1_Unigene_BMK.17439;T1_Unigene_BMK.17440;T1_Unigene_BMK.17666;T1_Unigene_BMK.18781;T1_Unigene_BMK.20263;T1_Unigene_BMK.20946;T1_Unigene_BMK.2201;T1_Unigene_BMK.22889;T1_Unigene_BMK.23667;T1_Unigene_BMK.24245;T1_Unigene_BMK.24828;T1_Unigene_BMK.25292;T1_Unigene_BMK.25293;T1_Unigene_BMK.25738;T1_Unigene_BMK.25739;T…	K13508+K13508+K13508+K00679+K09480+K09480+K13508+K13513+K00655+K13508+K12298+K06118+K00864+K00655+K00128+K00901+K00901+K13508+K13508+K13508+K13508+K00679+K00679+K00679+K09480+K13513+K07407+K13523+K13508+K09480+K13506+K07407+K00128+K00128+K00901+K13508+K13508+K13508+K00128+K00128+K13523+K06119+K06119+K11155+K06119+K00128+K03715+K00630+K00128+K00128+K00128+K00679+K13508+K14674+K14085+K07407+K07407+…
Glycerophospholipid metabolism	ko00564	74	T1_Unigene_BMK.11277;T1_Unigene_BMK.11451;T1_Unigene_BMK.14765;T1_Unigene_BMK.14983;T1_Unigene_BMK.14984;T1_Unigene_BMK.17666;T1_Unigene_BMK.18781;T1_Unigene_BMK.20263;T1_Unigene_BMK.20757;T1_Unigene_BMK.20946;T1_Unigene_BMK.20974;T1_Unigene_BMK.21077;T1_Unigene_BMK.23605;T1_Unigene_BMK.24245;T1_Unigene_BMK.25292;T1_Unigene_BMK.25293;T1_Unigene_BMK.25691;T1_Unigene_BMK.25738;T1_Unigene_BMK.25739;…	K13508+K00981+K00981+K13508+K13508+K13508+K13513+K00655+K01115+K13508+K13511+K01613+K00968+K00655+K00901+K00901+K06130+K13508+K13508+K13508+K13508+K00995+K13511+K06129+K01115+K08730+K13513+K08744+K00993+K13523+K13508+K00006+K00894+K13506+K00999+K06130+K01115+K00901+K13508+K00967+K13508+K13508+K13510+K13523+K01114+K00111+K00967+K13510+K01114+K01613+K00981+K00006+K01126+K00993+K00630+K01115+K13508+…
Glycine, serine and threonine metabolism	ko00260	50	T1_Unigene_BMK.11156;T1_Unigene_BMK.11673;T1_Unigene_BMK.17577;T1_Unigene_BMK.19494;T1_Unigene_BMK.19495;T1_Unigene_BMK.20482;T1_Unigene_BMK.22810;T1_Unigene_BMK.23839;T1_Unigene_BMK.24092;T1_Unigene_BMK.24093;T1_Unigene_BMK.27755;T1_Unigene_BMK.28071;T1_Unigene_BMK.28556;T1_Unigene_BMK.29092;T1_Unigene_BMK.29286;T1_Unigene_BMK.29317;T1_Unigene_BMK.29516;T1_Unigene_BMK.29558;T1_Unigene_BMK.29743;…	K01695+K00605+K00827+K00928+K00928+K00827+K12235+K00133+K00830+K00830+K12235+K01695+K00600+K01696+K00830+K12524+K00600+K00600+K00600+K01733+K01733+K00600+K00600+K00130+K00130+K01696+K12524+K00281+K01620+K00058+K00276+K00872+K01754+K00130+K00276+K00276+K00058+K00281+K00382+K00600+K00276+K00928+K00544+K01733+K00827+K00827+K00382+K14085+K01696+K00544
Glycolysis / Gluconeogenesis	ko00010	115	T1_Unigene_BMK.10595;T1_Unigene_BMK.11015;T1_Unigene_BMK.12468;T1_Unigene_BMK.16700;T1_Unigene_BMK.16920;T1_Unigene_BMK.17059;T1_Unigene_BMK.17213;T1_Unigene_BMK.18165;T1_Unigene_BMK.18166;T1_Unigene_BMK.18838;T1_Unigene_BMK.18839;T1_Unigene_BMK.19051;T1_Unigene_BMK.1937;T1_Unigene_BMK.19776;T1_Unigene_BMK.19958;T1_Unigene_BMK.20028;T1_Unigene_BMK.22783;T1_Unigene_BMK.23255;T1_Unigene_BMK.23498;T…	K00016+K01610+K00121+K00162+K01834+K01689+K01792+K01610+K01610+K01610+K01610+K01792+K00627+K01835+K00131+K01623+K01803+K01792+K01623+K00873+K01623+K03841+K00121+K00128+K01803+K01623+K00162+K01792+K03841+K01785+K01785+K01785+K01835+K00850+K00850+K00844+K00844+K01810+K00873+K00134+K00134+K01792+K01623+K00162+K00161+K01785+K01834+K00128+K00128+K00844+K01792+K01623+K00001+K01689+K00131+K00627+K00850+…
Glycosaminoglycan biosynthesis - chondroitin sulfate	ko00532	1	T1_Unigene_BMK.3527;	K00771
Glycosaminoglycan biosynthesis - heparan sulfate	ko00534	3	T1_Unigene_BMK.26982;T1_Unigene_BMK.26983;T1_Unigene_BMK.3527;	K02367+K02367+K00771
Glycosaminoglycan degradation	ko00531	12	T1_Unigene_BMK.10313;T1_Unigene_BMK.11039;T1_Unigene_BMK.18750;T1_Unigene_BMK.27243;T1_Unigene_BMK.27244;T1_Unigene_BMK.29856;T1_Unigene_BMK.30115;T1_Unigene_BMK.32843;T1_Unigene_BMK.34187;T1_Unigene_BMK.35681;T1_Unigene_BMK.39313;T1_Unigene_BMK.8963;	K01205+K01205+K01205+K10532+K10532+K07964+K10532+K12373+K12309+K12373+K01205+K12373
Glycosphingolipid biosynthesis - ganglio series	ko00604	4	T1_Unigene_BMK.32843;T1_Unigene_BMK.34187;T1_Unigene_BMK.35681;T1_Unigene_BMK.8963;	K12373+K12309+K12373+K12373
Glycosphingolipid biosynthesis - globo series	ko00603	9	T1_Unigene_BMK.28297;T1_Unigene_BMK.30537;T1_Unigene_BMK.32843;T1_Unigene_BMK.35681;T1_Unigene_BMK.38788;T1_Unigene_BMK.389;T1_Unigene_BMK.6613;T1_Unigene_BMK.8963;T1_Unigene_BMK.9335;	K07407+K07407+K12373+K12373+K07407+K07407+K01988+K12373+K07407
Glycosylphosphatidylinositol(GPI)-anchor biosynthesis	ko00563	23	T1_Unigene_BMK.10580;T1_Unigene_BMK.12111;T1_Unigene_BMK.12335;T1_Unigene_BMK.12336;T1_Unigene_BMK.20633;T1_Unigene_BMK.22460;T1_Unigene_BMK.22946;T1_Unigene_BMK.22947;T1_Unigene_BMK.24185;T1_Unigene_BMK.25148;T1_Unigene_BMK.25753;T1_Unigene_BMK.26021;T1_Unigene_BMK.26710;T1_Unigene_BMK.26841;T1_Unigene_BMK.27314;T1_Unigene_BMK.27802;T1_Unigene_BMK.29196;T1_Unigene_BMK.29356;T1_Unigene_BMK.31115;…	K03861+K05310+K05285+K05285+K05285+K09658+K05310+K05310+K03859+K07541+K05283+K05286+K03857+K07542+K03858+K03861+K05284+K05292+K05293+K05289+K03434+K05310+K05285
Glycosyltransferases	ko01003	193	T1_Unigene_BMK.10225;T1_Unigene_BMK.10226;T1_Unigene_BMK.10398;T1_Unigene_BMK.10689;T1_Unigene_BMK.108;T1_Unigene_BMK.11929;T1_Unigene_BMK.12573;T1_Unigene_BMK.12694;T1_Unigene_BMK.12975;T1_Unigene_BMK.13306;T1_Unigene_BMK.13658;T1_Unigene_BMK.13914;T1_Unigene_BMK.1448;T1_Unigene_BMK.14705;T1_Unigene_BMK.15170;T1_Unigene_BMK.15171;T1_Unigene_BMK.15172;T1_Unigene_BMK.15629;T1_Unigene_BMK.15910;T1_…	K02527+K02527+K11000+K00770+K11000+K11000+K13681+K13379+K00695+K11000+K13681+K10999+K05841+K08237+K00748+K00748+K00748+K13379+K11000+K11000+K00695+K08237+K00695+K09480+K09480+K13680+K03848+K03848+K03848+K11000+K11000+K00703+K13680+K13680+K00695+K10999+K10999+K13691+K03847+K03847+K03847+K00737+K10999+K10999+K00695+K00737+K00737+K10999+K11000+K13691+K13691+K08237+K11000+K00770+K07151+K03849+K03849+…
Glyoxylate and dicarboxylate metabolism	ko00630	33	T1_Unigene_BMK.11313;T1_Unigene_BMK.11601;T1_Unigene_BMK.15317;T1_Unigene_BMK.21013;T1_Unigene_BMK.21014;T1_Unigene_BMK.21020;T1_Unigene_BMK.21353;T1_Unigene_BMK.21635;T1_Unigene_BMK.21636;T1_Unigene_BMK.23076;T1_Unigene_BMK.23532;T1_Unigene_BMK.23698;T1_Unigene_BMK.25902;T1_Unigene_BMK.27456;T1_Unigene_BMK.27493;T1_Unigene_BMK.27494;T1_Unigene_BMK.28249;T1_Unigene_BMK.28720;T1_Unigene_BMK.29466;…	K01681+K01602+K01965+K00025+K00025+K11517+K01602+K00626+K00626+K01602+K01681+K01602+K01433+K01433+K00026+K00026+K00026+K00026+K01647+K00026+K00122+K01681+K11517+K11517+K00025+K01455+K01681+K00626+K00122+K01638+K01647+K01637+K01601
GnRH signaling pathway	ko04912	17	T1_Unigene_BMK.20282;T1_Unigene_BMK.20425;T1_Unigene_BMK.20757;T1_Unigene_BMK.21499;T1_Unigene_BMK.23765;T1_Unigene_BMK.23766;T1_Unigene_BMK.25746;T1_Unigene_BMK.26131;T1_Unigene_BMK.26132;T1_Unigene_BMK.27931;T1_Unigene_BMK.31070;T1_Unigene_BMK.33552;T1_Unigene_BMK.36740;T1_Unigene_BMK.37365;T1_Unigene_BMK.37992;T1_Unigene_BMK.7317;T1_Unigene_BMK.7624;	K04371+K04371+K01115+K04368+K04368+K04368+K04371+K04368+K04368+K01115+K01115+K04371+K01115+K04371+K01115+K01047+K01115
Hedgehog signaling pathway	ko04340	7	T1_Unigene_BMK.11716;T1_Unigene_BMK.19767;T1_Unigene_BMK.22733;T1_Unigene_BMK.22734;T1_Unigene_BMK.30013;T1_Unigene_BMK.32912;T1_Unigene_BMK.32913;	K02218+K06228+K02218+K02218+K02218+K06228+K06228
Hepatitis C	ko05160	15	T1_Unigene_BMK.18767;T1_Unigene_BMK.20282;T1_Unigene_BMK.20425;T1_Unigene_BMK.23367;T1_Unigene_BMK.24061;T1_Unigene_BMK.24062;T1_Unigene_BMK.25746;T1_Unigene_BMK.28105;T1_Unigene_BMK.28241;T1_Unigene_BMK.31731;T1_Unigene_BMK.33552;T1_Unigene_BMK.35068;T1_Unigene_BMK.37365;T1_Unigene_BMK.38309;T1_Unigene_BMK.38784;	K04382+K04371+K04371+K04382+K03456+K03456+K04371+K04382+K04382+K04354+K04371+K03237+K04371+K03456+K03250
Histidine metabolism	ko00340	24	T1_Unigene_BMK.11319;T1_Unigene_BMK.24828;T1_Unigene_BMK.25562;T1_Unigene_BMK.26463;T1_Unigene_BMK.27630;T1_Unigene_BMK.27757;T1_Unigene_BMK.29650;T1_Unigene_BMK.30885;T1_Unigene_BMK.30886;T1_Unigene_BMK.32034;T1_Unigene_BMK.32257;T1_Unigene_BMK.33439;T1_Unigene_BMK.34904;T1_Unigene_BMK.36379;T1_Unigene_BMK.36380;T1_Unigene_BMK.36909;T1_Unigene_BMK.37755;T1_Unigene_BMK.38434;T1_Unigene_BMK.39099;…	K01590+K00128+K01814+K01590+K01590+K11755+K01693+K00128+K00128+K00128+K00128+K01663+K00128+K00128+K00128+K00128+K00013+K14085+K00817+K00765+K00128+K01590+K00128+K01590
Homologous recombination	ko03440	71	T1_Unigene_BMK.10515;T1_Unigene_BMK.11169;T1_Unigene_BMK.1302;T1_Unigene_BMK.13869;T1_Unigene_BMK.13872;T1_Unigene_BMK.14308;T1_Unigene_BMK.14309;T1_Unigene_BMK.14746;T1_Unigene_BMK.1575;T1_Unigene_BMK.15906;T1_Unigene_BMK.16393;T1_Unigene_BMK.16552;T1_Unigene_BMK.17383;T1_Unigene_BMK.17760;T1_Unigene_BMK.17986;T1_Unigene_BMK.18854;T1_Unigene_BMK.19186;T1_Unigene_BMK.19187;T1_Unigene_BMK.1925;T1_…	K10869+K03504+K10901+K08775+K08775+K03165+K03165+K08991+K08991+K10901+K10880+K03165+K10871+K02335+K10739+K10881+K10875+K10875+K10879+K07466+K07466+K08991+K08991+K03165+K03165+K03165+K07466+K07466+K07466+K03111+K03553+K03553+K03553+K02335+K02335+K02335+K02335+K02335+K02327+K02327+K03655+K02328+K03655+K07466+K07466+K10739+K02335+K03505+K03553+K07466+K10866+K10866+K10901+K10870+K07466+K03504+K10901+…
Huntington's disease	ko05016	121	T1_Unigene_BMK.10196;T1_Unigene_BMK.10864;T1_Unigene_BMK.11636;T1_Unigene_BMK.11703;T1_Unigene_BMK.11730;T1_Unigene_BMK.11757;T1_Unigene_BMK.12065;T1_Unigene_BMK.12693;T1_Unigene_BMK.12820;T1_Unigene_BMK.12821;T1_Unigene_BMK.12822;T1_Unigene_BMK.12970;T1_Unigene_BMK.15213;T1_Unigene_BMK.15703;T1_Unigene_BMK.16810;T1_Unigene_BMK.16880;T1_Unigene_BMK.17039;T1_Unigene_BMK.17345;T1_Unigene_BMK.17673;…	K03010+K03013+K03963+K03007+K03940+K03016+K02262+K02133+K11644+K11644+K11644+K02133+K03936+K03007+K00419+K02134+K11644+K03965+K03955+K03955+K03013+K05863+K00417+K02138+K11352+K03943+K05862+K02135+K03120+K03120+K03015+K03013+K00411+K03955+K04646+K04646+K04646+K02135+K00234+K02266+K02265+K02133+K03937+K03955+K03939+K03949+K03966+K02136+K04565+K03013+K02267+K08738+K11644+K04565+K11644+K00416+K04646+…
Hypertrophic cardiomyopathy (HCM)	ko05410	6	T1_Unigene_BMK.17944;T1_Unigene_BMK.2127;T1_Unigene_BMK.30972;T1_Unigene_BMK.36196;T1_Unigene_BMK.37524;T1_Unigene_BMK.6593;	K05692+K10373+K07199+K07199+K07198+K05692
Inositol phosphate metabolism	ko00562	59	T1_Unigene_BMK.10267;T1_Unigene_BMK.11561;T1_Unigene_BMK.12187;T1_Unigene_BMK.13397;T1_Unigene_BMK.14261;T1_Unigene_BMK.14306;T1_Unigene_BMK.14307;T1_Unigene_BMK.14468;T1_Unigene_BMK.15401;T1_Unigene_BMK.1629;T1_Unigene_BMK.1728;T1_Unigene_BMK.18657;T1_Unigene_BMK.19131;T1_Unigene_BMK.20855;T1_Unigene_BMK.2110;T1_Unigene_BMK.22547;T1_Unigene_BMK.22783;T1_Unigene_BMK.23866;T1_Unigene_BMK.24831;T1_…	K10572+K00889+K05857+K00889+K00889+K00889+K00889+K00889+K01110+K00889+K00889+K05857+K00889+K10572+K00889+K00914+K01803+K10047+K00914+K01803+K00469+K00889+K05857+K05857+K00914+K00999+K01092+K01858+K01114+K00140+K00469+K01114+K00913+K01110+K00889+K00889+K00913+K00921+K05857+K05857+K00889+K01107+K05857+K05857+K00888+K05857+K01114+K00888+K00889+K00889+K00921+K01803+K10572+K10572+K00889+K00889+K01114+…
Insulin signaling pathway	ko04910	56	T1_Unigene_BMK.10617;T1_Unigene_BMK.17504;T1_Unigene_BMK.17505;T1_Unigene_BMK.2001;T1_Unigene_BMK.20282;T1_Unigene_BMK.20425;T1_Unigene_BMK.21499;T1_Unigene_BMK.22467;T1_Unigene_BMK.23024;T1_Unigene_BMK.23765;T1_Unigene_BMK.23766;T1_Unigene_BMK.24385;T1_Unigene_BMK.25746;T1_Unigene_BMK.26040;T1_Unigene_BMK.26131;T1_Unigene_BMK.26132;T1_Unigene_BMK.26309;T1_Unigene_BMK.27224;T1_Unigene_BMK.27226;T…	K02991+K07195+K07195+K07195+K04371+K04371+K04368+K06269+K04688+K04368+K04368+K03841+K04371+K03259+K04368+K04368+K03841+K00844+K00844+K00688+K03259+K07195+K00688+K06269+K06276+K07199+K00844+K07195+K07195+K06269+K00844+K00844+K03841+K04371+K07195+K07195+K07195+K03259+K07199+K06269+K07203+K04371+K07198+K07195+K00844+K07192+K00688+K07203+K03841+K07204+K11262+K01084+K07195+K11262+K03841+K11262
Ion channels	ko04040	12	T1_Unigene_BMK.120;T1_Unigene_BMK.13278;T1_Unigene_BMK.14914;T1_Unigene_BMK.20046;T1_Unigene_BMK.24020;T1_Unigene_BMK.25303;T1_Unigene_BMK.25469;T1_Unigene_BMK.30506;T1_Unigene_BMK.31645;T1_Unigene_BMK.34220;T1_Unigene_BMK.3747;T1_Unigene_BMK.4763;	K05387+K05391+K05391+K09872+K05391+K05391+K09873+K09872+K05019+K05016+K09873+K09873
Isoquinoline alkaloid biosynthesis	ko00950	10	T1_Unigene_BMK.31341;T1_Unigene_BMK.31489;T1_Unigene_BMK.33008;T1_Unigene_BMK.33993;T1_Unigene_BMK.34544;T1_Unigene_BMK.34890;T1_Unigene_BMK.34891;T1_Unigene_BMK.35477;T1_Unigene_BMK.40021;T1_Unigene_BMK.4281;	K00813+K00815+K00276+K01592+K00815+K00276+K00276+K00276+K00813+K01592
Jak-STAT signaling pathway	ko04630	2	T1_Unigene_BMK.32026;T1_Unigene_BMK.32565;	K04498+K04498
Leishmaniasis	ko05140	14	T1_Unigene_BMK.10291;T1_Unigene_BMK.1360;T1_Unigene_BMK.16690;T1_Unigene_BMK.20282;T1_Unigene_BMK.20425;T1_Unigene_BMK.25746;T1_Unigene_BMK.33552;T1_Unigene_BMK.3530;T1_Unigene_BMK.35353;T1_Unigene_BMK.37365;T1_Unigene_BMK.7273;T1_Unigene_BMK.7274;T1_Unigene_BMK.7647;T1_Unigene_BMK.7877;	K01404+K03990+K04733+K04371+K04371+K04371+K04371+K01404+K01404+K04371+K01404+K01404+K03990+K04733
Leukocyte transendothelial migration	ko04670	8	T1_Unigene_BMK.17944;T1_Unigene_BMK.19783;T1_Unigene_BMK.23913;T1_Unigene_BMK.25700;T1_Unigene_BMK.25701;T1_Unigene_BMK.27328;T1_Unigene_BMK.30514;T1_Unigene_BMK.6593;	K05692+K04392+K04392+K04392+K04392+K04392+K04392+K05692
Limonene and pinene degradation	ko00903	15	T1_Unigene_BMK.22798;T1_Unigene_BMK.22799;T1_Unigene_BMK.24828;T1_Unigene_BMK.24988;T1_Unigene_BMK.30885;T1_Unigene_BMK.30886;T1_Unigene_BMK.32034;T1_Unigene_BMK.32257;T1_Unigene_BMK.34904;T1_Unigene_BMK.36379;T1_Unigene_BMK.36380;T1_Unigene_BMK.36909;T1_Unigene_BMK.39823;T1_Unigene_BMK.39917;T1_Unigene_BMK.6604;	K00517+K00517+K00128+K01692+K00128+K00128+K00128+K00128+K00128+K00128+K00128+K00128+K00128+K00120+K00128
Linoleic acid metabolism	ko00591	5	T1_Unigene_BMK.17347;T1_Unigene_BMK.38364;T1_Unigene_BMK.4326;T1_Unigene_BMK.7317;T1_Unigene_BMK.8528;	K00454+K14674+K14674+K01047+K00454
Lipid biosynthesis proteins	ko01004	97	T1_Unigene_BMK.11277;T1_Unigene_BMK.12711;T1_Unigene_BMK.13437;T1_Unigene_BMK.13730;T1_Unigene_BMK.13739;T1_Unigene_BMK.14983;T1_Unigene_BMK.14984;T1_Unigene_BMK.15319;T1_Unigene_BMK.15437;T1_Unigene_BMK.15438;T1_Unigene_BMK.16085;T1_Unigene_BMK.16136;T1_Unigene_BMK.17666;T1_Unigene_BMK.18501;T1_Unigene_BMK.18502;T1_Unigene_BMK.18781;T1_Unigene_BMK.19093;T1_Unigene_BMK.19094;T1_Unigene_BMK.19675;…	K13508+K01897+K00507+K10781+K00142+K13508+K13508+K00059+K00142+K00142+K10256+K00648+K13508+K01897+K01897+K13513+K09458+K09458+K00142+K00655+K01897+K04712+K13508+K13511+K01074+K00655+K00059+K13508+K13508+K13508+K13508+K09458+K10258+K00208+K00208+K13511+K01074+K10703+K13513+K13523+K13508+K00208+K01897+K01897+K02372+K13506+K09458+K10256+K10782+K00648+K00648+K10255+K00645+K13508+K13508+K13508+K13510+…
Lipoic acid metabolism	ko00785	4	T1_Unigene_BMK.17453;T1_Unigene_BMK.29808;T1_Unigene_BMK.38731;T1_Unigene_BMK.9809;	K03801+K03644+K03644+K03801
Lipopolysaccharide biosynthesis	ko00540	9	T1_Unigene_BMK.10225;T1_Unigene_BMK.10226;T1_Unigene_BMK.15170;T1_Unigene_BMK.15171;T1_Unigene_BMK.15172;T1_Unigene_BMK.25895;T1_Unigene_BMK.32025;T1_Unigene_BMK.36645;T1_Unigene_BMK.9532;	K02527+K02527+K00748+K00748+K00748+K00677+K02535+K00979+K02527
Lipopolysaccharide biosynthesis proteins	ko01005	9	T1_Unigene_BMK.10225;T1_Unigene_BMK.10226;T1_Unigene_BMK.15170;T1_Unigene_BMK.15171;T1_Unigene_BMK.15172;T1_Unigene_BMK.25895;T1_Unigene_BMK.32025;T1_Unigene_BMK.36645;T1_Unigene_BMK.9532;	K02527+K02527+K00748+K00748+K00748+K00677+K02535+K00979+K02527
Long-term depression	ko04730	18	T1_Unigene_BMK.18767;T1_Unigene_BMK.20282;T1_Unigene_BMK.20425;T1_Unigene_BMK.21499;T1_Unigene_BMK.23367;T1_Unigene_BMK.23765;T1_Unigene_BMK.23766;T1_Unigene_BMK.24061;T1_Unigene_BMK.24062;T1_Unigene_BMK.25746;T1_Unigene_BMK.26131;T1_Unigene_BMK.26132;T1_Unigene_BMK.28105;T1_Unigene_BMK.28241;T1_Unigene_BMK.33552;T1_Unigene_BMK.37365;T1_Unigene_BMK.38309;T1_Unigene_BMK.7317;	K04382+K04371+K04371+K04368+K04382+K04368+K04368+K03456+K03456+K04371+K04368+K04368+K04382+K04382+K04371+K04371+K03456+K01047
Long-term potentiation	ko04720	19	T1_Unigene_BMK.18929;T1_Unigene_BMK.20282;T1_Unigene_BMK.20425;T1_Unigene_BMK.21499;T1_Unigene_BMK.22467;T1_Unigene_BMK.23765;T1_Unigene_BMK.23766;T1_Unigene_BMK.25746;T1_Unigene_BMK.26131;T1_Unigene_BMK.26132;T1_Unigene_BMK.26574;T1_Unigene_BMK.27143;T1_Unigene_BMK.28804;T1_Unigene_BMK.31766;T1_Unigene_BMK.32026;T1_Unigene_BMK.32565;T1_Unigene_BMK.33552;T1_Unigene_BMK.36604;T1_Unigene_BMK.37365;	K06268+K04371+K04371+K04368+K06269+K04368+K04368+K04371+K04368+K04368+K06268+K06268+K06269+K06269+K04498+K04498+K04371+K06269+K04371
Lysine biosynthesis	ko00300	22	T1_Unigene_BMK.18577;T1_Unigene_BMK.19494;T1_Unigene_BMK.19495;T1_Unigene_BMK.19727;T1_Unigene_BMK.23839;T1_Unigene_BMK.29317;T1_Unigene_BMK.29449;T1_Unigene_BMK.29450;T1_Unigene_BMK.29451;T1_Unigene_BMK.29988;T1_Unigene_BMK.30322;T1_Unigene_BMK.31912;T1_Unigene_BMK.32387;T1_Unigene_BMK.34277;T1_Unigene_BMK.34954;T1_Unigene_BMK.36263;T1_Unigene_BMK.36757;T1_Unigene_BMK.37026;T1_Unigene_BMK.37616;…	K00930+K00928+K00928+K00930+K00133+K12524+K01714+K01714+K01714+K00215+K01714+K12524+K10206+K01714+K00145+K00928+K01586+K01778+K00215+K14085+K14157+K00215
Lysine degradation	ko00310	26	T1_Unigene_BMK.13001;T1_Unigene_BMK.18965;T1_Unigene_BMK.21635;T1_Unigene_BMK.21636;T1_Unigene_BMK.24828;T1_Unigene_BMK.24988;T1_Unigene_BMK.30885;T1_Unigene_BMK.30886;T1_Unigene_BMK.3185;T1_Unigene_BMK.32034;T1_Unigene_BMK.32257;T1_Unigene_BMK.33969;T1_Unigene_BMK.3447;T1_Unigene_BMK.34904;T1_Unigene_BMK.36379;T1_Unigene_BMK.36380;T1_Unigene_BMK.36591;T1_Unigene_BMK.36909;T1_Unigene_BMK.38434;T1…	K00164+K11422+K00626+K00626+K00128+K01692+K00128+K00128+K00164+K00128+K00128+K00658+K00164+K00128+K00128+K00128+K00626+K00128+K14085+K00164+K14157+K00128+K00128+K00164+K00164+K00164
Lysosome	ko04142	90	T1_Unigene_BMK.10313;T1_Unigene_BMK.11039;T1_Unigene_BMK.11155;T1_Unigene_BMK.11528;T1_Unigene_BMK.11911;T1_Unigene_BMK.12073;T1_Unigene_BMK.12499;T1_Unigene_BMK.12541;T1_Unigene_BMK.13060;T1_Unigene_BMK.13296;T1_Unigene_BMK.13307;T1_Unigene_BMK.14294;T1_Unigene_BMK.14644;T1_Unigene_BMK.15240;T1_Unigene_BMK.15340;T1_Unigene_BMK.16140;T1_Unigene_BMK.16497;T1_Unigene_BMK.17710;T1_Unigene_BMK.18403;…	K01205+K01205+K13289+K13289+K12386+K12394+K13289+K12386+K13289+K02154+K13289+K13289+K12385+K12385+K13289+K13289+K12386+K03661+K02154+K01205+K01366+K13289+K13289+K01074+K04646+K04646+K01444+K01444+K02146+K04646+K12398+K13289+K12402+K12385+K12402+K04646+K13289+K10532+K10532+K01074+K06129+K01369+K12399+K12385+K12392+K10532+K13289+K12403+K02144+K13289+K13289+K12396+K13289+K13289+K01365+K12373+K01365+…
MAPK signaling pathway	ko04010	49	T1_Unigene_BMK.14399;T1_Unigene_BMK.15038;T1_Unigene_BMK.16876;T1_Unigene_BMK.17843;T1_Unigene_BMK.18929;T1_Unigene_BMK.19783;T1_Unigene_BMK.20282;T1_Unigene_BMK.20419;T1_Unigene_BMK.20425;T1_Unigene_BMK.21499;T1_Unigene_BMK.23765;T1_Unigene_BMK.23766;T1_Unigene_BMK.23913;T1_Unigene_BMK.25700;T1_Unigene_BMK.25701;T1_Unigene_BMK.25746;T1_Unigene_BMK.26131;T1_Unigene_BMK.26132;T1_Unigene_BMK.26378;…	K03283+K03283+K03283+K03283+K06268+K04392+K04371+K03283+K04371+K04368+K04368+K04368+K04392+K04392+K04392+K04371+K04368+K04368+K03283+K06268+K06268+K04392+K04424+K03283+K03283+K03283+K03283+K03283+K03283+K04392+K03283+K04459+K04371+K03283+K03283+K03283+K03283+K04371+K03283+K03283+K03283+K03283+K04460+K03283+K03283+K03283+K03283+K01047+K03283
MAPK signaling pathway - fly	ko04013	10	T1_Unigene_BMK.20282;T1_Unigene_BMK.20425;T1_Unigene_BMK.21499;T1_Unigene_BMK.23765;T1_Unigene_BMK.23766;T1_Unigene_BMK.25746;T1_Unigene_BMK.26131;T1_Unigene_BMK.26132;T1_Unigene_BMK.33552;T1_Unigene_BMK.37365;	K04371+K04371+K04368+K04368+K04368+K04371+K04368+K04368+K04371+K04371
MAPK signaling pathway - yeast	ko04011	9	T1_Unigene_BMK.23648;T1_Unigene_BMK.23649;T1_Unigene_BMK.25584;T1_Unigene_BMK.25698;T1_Unigene_BMK.31374;T1_Unigene_BMK.33732;T1_Unigene_BMK.39089;T1_Unigene_BMK.5885;T1_Unigene_BMK.83;	K01759+K01759+K01759+K01759+K01759+K09291+K09291+K09291+K09291
Measles	ko05162	42	T1_Unigene_BMK.14398;T1_Unigene_BMK.14399;T1_Unigene_BMK.15038;T1_Unigene_BMK.16690;T1_Unigene_BMK.16876;T1_Unigene_BMK.17821;T1_Unigene_BMK.17843;T1_Unigene_BMK.20419;T1_Unigene_BMK.21416;T1_Unigene_BMK.24500;T1_Unigene_BMK.24501;T1_Unigene_BMK.24502;T1_Unigene_BMK.26020;T1_Unigene_BMK.26378;T1_Unigene_BMK.26564;T1_Unigene_BMK.28871;T1_Unigene_BMK.29441;T1_Unigene_BMK.29847;T1_Unigene_BMK.29848;…	K02206+K03283+K03283+K04733+K03283+K10144+K03283+K03283+K03115+K03097+K03097+K03097+K03097+K03283+K14753+K03283+K10144+K03283+K03283+K03283+K03283+K03283+K03097+K10144+K03283+K03115+K03283+K03237+K03283+K03283+K03283+K10144+K03283+K03283+K03283+K03283+K03283+K03283+K03283+K03283+K04733+K03283
Meiosis - yeast	ko04113	94	T1_Unigene_BMK.10333;T1_Unigene_BMK.10334;T1_Unigene_BMK.13377;T1_Unigene_BMK.13661;T1_Unigene_BMK.13951;T1_Unigene_BMK.14139;T1_Unigene_BMK.14140;T1_Unigene_BMK.14150;T1_Unigene_BMK.14814;T1_Unigene_BMK.14932;T1_Unigene_BMK.15075;T1_Unigene_BMK.15076;T1_Unigene_BMK.15500;T1_Unigene_BMK.15526;T1_Unigene_BMK.15531;T1_Unigene_BMK.15532;T1_Unigene_BMK.15533;T1_Unigene_BMK.15993;T1_Unigene_BMK.16635;…	K02542+K02542+K03363+K02605+K06636+K02604+K02604+K06669+K03363+K02365+K03348+K03348+K02537+K11584+K02178+K02178+K02178+K03357+K06628+K06628+K03352+K03352+K03352+K03352+K03352+K03352+K02607+K02606+K04382+K10878+K11584+K02608+K03348+K03348+K03363+K03355+K03355+K02365+K06662+K06662+K03351+K03351+K06269+K04382+K02365+K03456+K03456+K03354+K02603+K03363+K02209+K11584+K11584+K04382+K04382+K02830+K10878+…
Melanogenesis	ko04916	12	T1_Unigene_BMK.20282;T1_Unigene_BMK.20425;T1_Unigene_BMK.21499;T1_Unigene_BMK.23765;T1_Unigene_BMK.23766;T1_Unigene_BMK.25746;T1_Unigene_BMK.26131;T1_Unigene_BMK.26132;T1_Unigene_BMK.32026;T1_Unigene_BMK.32565;T1_Unigene_BMK.33552;T1_Unigene_BMK.37365;	K04371+K04371+K04368+K04368+K04368+K04371+K04368+K04368+K04498+K04498+K04371+K04371
Melanoma	ko05218	12	T1_Unigene_BMK.15401;T1_Unigene_BMK.20282;T1_Unigene_BMK.20425;T1_Unigene_BMK.21499;T1_Unigene_BMK.23765;T1_Unigene_BMK.23766;T1_Unigene_BMK.25746;T1_Unigene_BMK.26131;T1_Unigene_BMK.26132;T1_Unigene_BMK.33552;T1_Unigene_BMK.34702;T1_Unigene_BMK.37365;	K01110+K04371+K04371+K04368+K04368+K04368+K04371+K04368+K04368+K04371+K01110+K04371
Metabolism of xenobiotics by cytochrome P450	ko00980	16	T1_Unigene_BMK.12468;T1_Unigene_BMK.16707;T1_Unigene_BMK.23397;T1_Unigene_BMK.24632;T1_Unigene_BMK.24678;T1_Unigene_BMK.27156;T1_Unigene_BMK.29194;T1_Unigene_BMK.29344;T1_Unigene_BMK.30612;T1_Unigene_BMK.31536;T1_Unigene_BMK.34023;T1_Unigene_BMK.34687;T1_Unigene_BMK.35538;T1_Unigene_BMK.37044;T1_Unigene_BMK.6319;T1_Unigene_BMK.8356;	K00121+K00799+K00799+K00799+K00121+K00799+K00799+K00799+K00799+K00001+K00799+K00001+K00121+K00001+K00121+K00799
Methane metabolism	ko00680	93	T1_Unigene_BMK.10376;T1_Unigene_BMK.1201;T1_Unigene_BMK.12468;T1_Unigene_BMK.12683;T1_Unigene_BMK.12684;T1_Unigene_BMK.12908;T1_Unigene_BMK.14555;T1_Unigene_BMK.15176;T1_Unigene_BMK.15298;T1_Unigene_BMK.16679;T1_Unigene_BMK.16920;T1_Unigene_BMK.17059;T1_Unigene_BMK.18035;T1_Unigene_BMK.18240;T1_Unigene_BMK.19070;T1_Unigene_BMK.19071;T1_Unigene_BMK.19072;T1_Unigene_BMK.20173;T1_Unigene_BMK.21713;T…	K00430+K00430+K00121+K00430+K00430+K01595+K00430+K00430+K00430+K00430+K01834+K01689+K00430+K00430+K01595+K01595+K01595+K00430+K00430+K00430+K00430+K00830+K00830+K00430+K03841+K11188+K00121+K00430+K00430+K03781+K03841+K00430+K00850+K00850+K00430+K00430+K00430+K00430+K00430+K00600+K00430+K00430+K00430+K00830+K00600+K00600+K00600+K00122+K01595+K01595+K01834+K00600+K00600+K01689+K00430+K00430+K00850+…
Mineral absorption	ko04978	15	T1_Unigene_BMK.11680;T1_Unigene_BMK.1473;T1_Unigene_BMK.19160;T1_Unigene_BMK.19408;T1_Unigene_BMK.2142;T1_Unigene_BMK.250;T1_Unigene_BMK.26739;T1_Unigene_BMK.26740;T1_Unigene_BMK.27991;T1_Unigene_BMK.28633;T1_Unigene_BMK.29549;T1_Unigene_BMK.33153;T1_Unigene_BMK.5133;T1_Unigene_BMK.5134;T1_Unigene_BMK.8992;	K00510+K00522+K14686+K07213+K14739+K14686+K14685+K14685+K14686+K07213+K00522+K00522+K00522+K00522+K14686
Mismatch repair	ko03430	52	T1_Unigene_BMK.11169;T1_Unigene_BMK.12501;T1_Unigene_BMK.13061;T1_Unigene_BMK.13063;T1_Unigene_BMK.13617;T1_Unigene_BMK.13854;T1_Unigene_BMK.13855;T1_Unigene_BMK.13975;T1_Unigene_BMK.14110;T1_Unigene_BMK.17986;T1_Unigene_BMK.18111;T1_Unigene_BMK.18112;T1_Unigene_BMK.18114;T1_Unigene_BMK.18115;T1_Unigene_BMK.20030;T1_Unigene_BMK.20071;T1_Unigene_BMK.22022;T1_Unigene_BMK.22023;T1_Unigene_BMK.22024;…	K03504+K08735+K10858+K10858+K08739+K10858+K10858+K10746+K08739+K10739+K08736+K08736+K08736+K08736+K07466+K07466+K08735+K08735+K08735+K07466+K07466+K07466+K10756+K03111+K02327+K02327+K02328+K07466+K07466+K10739+K10756+K07456+K03505+K10755+K07466+K04802+K07466+K03504+K10755+K10754+K10756+K10747+K08734+K07466+K08737+K07466+K08737+K07466+K10746+K10746+K07466+K03505
N-Glycan biosynthesis	ko00510	48	T1_Unigene_BMK.14795;T1_Unigene_BMK.18253;T1_Unigene_BMK.18254;T1_Unigene_BMK.18255;T1_Unigene_BMK.19873;T1_Unigene_BMK.20739;T1_Unigene_BMK.20740;T1_Unigene_BMK.20741;T1_Unigene_BMK.21281;T1_Unigene_BMK.21445;T1_Unigene_BMK.21446;T1_Unigene_BMK.22460;T1_Unigene_BMK.23265;T1_Unigene_BMK.23266;T1_Unigene_BMK.23267;T1_Unigene_BMK.25168;T1_Unigene_BMK.26090;T1_Unigene_BMK.26219;T1_Unigene_BMK.28208;…	K01230+K03848+K03848+K03848+K12668+K03847+K03847+K03847+K00737+K00737+K00737+K09658+K07151+K03849+K03849+K12668+K12666+K00902+K12666+K01230+K03850+K03850+K07441+K09659+K03844+K12669+K05546+K00726+K03842+K03845+K00721+K00721+K00737+K03846+K06316+K00729+K12670+K01228+K01228+K00736+K01001+K01231+K03843+K07151+K01230+K01228+K01230+K01230
NOD-like receptor signaling pathway	ko04621	16	T1_Unigene_BMK.10214;T1_Unigene_BMK.14286;T1_Unigene_BMK.20282;T1_Unigene_BMK.20425;T1_Unigene_BMK.24648;T1_Unigene_BMK.25746;T1_Unigene_BMK.30253;T1_Unigene_BMK.30525;T1_Unigene_BMK.33552;T1_Unigene_BMK.37365;T1_Unigene_BMK.37485;T1_Unigene_BMK.37855;T1_Unigene_BMK.38123;T1_Unigene_BMK.38124;T1_Unigene_BMK.38125;T1_Unigene_BMK.38145;	K04079+K04079+K04371+K04371+K12795+K04371+K09487+K12795+K04371+K04371+K04079+K04079+K04079+K04079+K04079+K04079
Naphthalene degradation	ko00626	8	T1_Unigene_BMK.12468;T1_Unigene_BMK.24678;T1_Unigene_BMK.31536;T1_Unigene_BMK.34687;T1_Unigene_BMK.35538;T1_Unigene_BMK.37044;T1_Unigene_BMK.39917;T1_Unigene_BMK.6319;	K00121+K00121+K00001+K00001+K00121+K00001+K00120+K00121
Natural killer cell mediated cytotoxicity	ko04650	19	T1_Unigene_BMK.18929;T1_Unigene_BMK.19783;T1_Unigene_BMK.20282;T1_Unigene_BMK.20425;T1_Unigene_BMK.21499;T1_Unigene_BMK.23765;T1_Unigene_BMK.23766;T1_Unigene_BMK.23913;T1_Unigene_BMK.25700;T1_Unigene_BMK.25701;T1_Unigene_BMK.25746;T1_Unigene_BMK.26131;T1_Unigene_BMK.26132;T1_Unigene_BMK.26574;T1_Unigene_BMK.27143;T1_Unigene_BMK.27328;T1_Unigene_BMK.30514;T1_Unigene_BMK.33552;T1_Unigene_BMK.37365;	K06268+K04392+K04371+K04371+K04368+K04368+K04368+K04392+K04392+K04392+K04371+K04368+K04368+K06268+K06268+K04392+K04392+K04371+K04371
Neuroactive ligand-receptor interaction	ko04080	10	T1_Unigene_BMK.26570;T1_Unigene_BMK.26571;T1_Unigene_BMK.26572;T1_Unigene_BMK.29906;T1_Unigene_BMK.29907;T1_Unigene_BMK.29908;T1_Unigene_BMK.31763;T1_Unigene_BMK.40169;T1_Unigene_BMK.40360;T1_Unigene_BMK.4189;	K05236+K05236+K05236+K05236+K05236+K05236+K05236+K01313+K01313+K01312
Neurotrophin signaling pathway	ko04722	33	T1_Unigene_BMK.12564;T1_Unigene_BMK.1411;T1_Unigene_BMK.16690;T1_Unigene_BMK.17642;T1_Unigene_BMK.18540;T1_Unigene_BMK.19068;T1_Unigene_BMK.1953;T1_Unigene_BMK.19783;T1_Unigene_BMK.20282;T1_Unigene_BMK.20425;T1_Unigene_BMK.21499;T1_Unigene_BMK.23765;T1_Unigene_BMK.23766;T1_Unigene_BMK.23913;T1_Unigene_BMK.24503;T1_Unigene_BMK.25700;T1_Unigene_BMK.25701;T1_Unigene_BMK.25746;T1_Unigene_BMK.26131;T1…	K12462+K06630+K04733+K12462+K12462+K12462+K06630+K04392+K04371+K04371+K04368+K04368+K04368+K04392+K04505+K04392+K04392+K04371+K04368+K04368+K04392+K06630+K06630+K06630+K04392+K06630+K06630+K04371+K04505+K04371+K12462+K06630+K04733
Nicotinate and nicotinamide metabolism	ko00760	12	T1_Unigene_BMK.11989;T1_Unigene_BMK.26064;T1_Unigene_BMK.26629;T1_Unigene_BMK.28100;T1_Unigene_BMK.30327;T1_Unigene_BMK.34594;T1_Unigene_BMK.34595;T1_Unigene_BMK.35676;T1_Unigene_BMK.36501;T1_Unigene_BMK.37296;T1_Unigene_BMK.37409;T1_Unigene_BMK.38258;	K03787+K00858+K06210+K03787+K03787+K03426+K03426+K01950+K00763+K00278+K00767+K03517
Nitrogen metabolism	ko00910	49	T1_Unigene_BMK.11470;T1_Unigene_BMK.11673;T1_Unigene_BMK.11794;T1_Unigene_BMK.12816;T1_Unigene_BMK.13042;T1_Unigene_BMK.13491;T1_Unigene_BMK.16475;T1_Unigene_BMK.1749;T1_Unigene_BMK.17506;T1_Unigene_BMK.19833;T1_Unigene_BMK.20115;T1_Unigene_BMK.20116;T1_Unigene_BMK.20117;T1_Unigene_BMK.22021;T1_Unigene_BMK.23714;T1_Unigene_BMK.24075;T1_Unigene_BMK.24322;T1_Unigene_BMK.24323;T1_Unigene_BMK.25380;T…	K01673+K00605+K01673+K01673+K01915+K00262+K00360+K00262+K00261+K01915+K01915+K01915+K01915+K01673+K00284+K01674+K01915+K01915+K01674+K01673+K01953+K01673+K00360+K01673+K10775+K10775+K01915+K01915+K10775+K10775+K01674+K01455+K01953+K01953+K01760+K00366+K00262+K01673+K00261+K10775+K01953+K01725+K00360+K00264+K00262+K00261+K00261+K01915+K01915
Non-homologous end-joining	ko03450	9	T1_Unigene_BMK.11641;T1_Unigene_BMK.22846;T1_Unigene_BMK.27038;T1_Unigene_BMK.27039;T1_Unigene_BMK.27359;T1_Unigene_BMK.27360;T1_Unigene_BMK.30985;T1_Unigene_BMK.30986;T1_Unigene_BMK.31124;	K04799+K10886+K10885+K10885+K10777+K10777+K10866+K10866+K10884
Non-small cell lung cancer	ko05223	13	T1_Unigene_BMK.20256;T1_Unigene_BMK.20282;T1_Unigene_BMK.20425;T1_Unigene_BMK.21499;T1_Unigene_BMK.23765;T1_Unigene_BMK.23766;T1_Unigene_BMK.25746;T1_Unigene_BMK.26131;T1_Unigene_BMK.26132;T1_Unigene_BMK.30740;T1_Unigene_BMK.30854;T1_Unigene_BMK.33552;T1_Unigene_BMK.37365;	K01522+K04371+K04371+K04368+K04368+K04368+K04371+K04368+K04368+K01522+K06276+K04371+K04371
Notch signaling pathway	ko04330	17	T1_Unigene_BMK.11163;T1_Unigene_BMK.24503;T1_Unigene_BMK.27657;T1_Unigene_BMK.27658;T1_Unigene_BMK.28564;T1_Unigene_BMK.28594;T1_Unigene_BMK.30543;T1_Unigene_BMK.31500;T1_Unigene_BMK.31504;T1_Unigene_BMK.32026;T1_Unigene_BMK.32565;T1_Unigene_BMK.35640;T1_Unigene_BMK.36086;T1_Unigene_BMK.36164;T1_Unigene_BMK.36432;T1_Unigene_BMK.6043;T1_Unigene_BMK.6517;	K06063+K04505+K06067+K06067+K06067+K06067+K06062+K06066+K06067+K04498+K04498+K06171+K06170+K06063+K04505+K06063+K06063
Novobiocin biosynthesis	ko00401	5	T1_Unigene_BMK.31341;T1_Unigene_BMK.31489;T1_Unigene_BMK.34544;T1_Unigene_BMK.39099;T1_Unigene_BMK.40021;	K00813+K00815+K00815+K00817+K00813
Nucleotide excision repair	ko03420	80	T1_Unigene_BMK.10160;T1_Unigene_BMK.11169;T1_Unigene_BMK.12402;T1_Unigene_BMK.13980;T1_Unigene_BMK.14151;T1_Unigene_BMK.14152;T1_Unigene_BMK.14153;T1_Unigene_BMK.14154;T1_Unigene_BMK.16918;T1_Unigene_BMK.17679;T1_Unigene_BMK.17760;T1_Unigene_BMK.17986;T1_Unigene_BMK.19170;T1_Unigene_BMK.20030;T1_Unigene_BMK.20071;T1_Unigene_BMK.20666;T1_Unigene_BMK.20853;T1_Unigene_BMK.209;T1_Unigene_BMK.21840;T1…	K02324+K03504+K10838+K02202+K02324+K02324+K02324+K02324+K10839+K10841+K02335+K10739+K02202+K07466+K07466+K10848+K10839+K10610+K10849+K07466+K07466+K07466+K10756+K02325+K02325+K06634+K10609+K02335+K02335+K10838+K02335+K02335+K02335+K03868+K02327+K02327+K03142+K02328+K10845+K07466+K07466+K03143+K03143+K10739+K10140+K03141+K10841+K10841+K02335+K10756+K10844+K03505+K10755+K07466+K04802+K10610+K10570+…
One carbon pool by folate	ko00670	18	T1_Unigene_BMK.11673;T1_Unigene_BMK.15057;T1_Unigene_BMK.25902;T1_Unigene_BMK.27220;T1_Unigene_BMK.27456;T1_Unigene_BMK.27660;T1_Unigene_BMK.28556;T1_Unigene_BMK.29516;T1_Unigene_BMK.29558;T1_Unigene_BMK.29743;T1_Unigene_BMK.30828;T1_Unigene_BMK.30829;T1_Unigene_BMK.35189;T1_Unigene_BMK.35248;T1_Unigene_BMK.36106;T1_Unigene_BMK.37369;T1_Unigene_BMK.38033;T1_Unigene_BMK.38243;	K00605+K01934+K01433+K01934+K01433+K00604+K00600+K00600+K00600+K00600+K00600+K00600+K00601+K00600+K00297+K01934+K00602+K13998
Oocyte meiosis	ko04114	102	T1_Unigene_BMK.13377;T1_Unigene_BMK.13951;T1_Unigene_BMK.1411;T1_Unigene_BMK.14150;T1_Unigene_BMK.14398;T1_Unigene_BMK.14814;T1_Unigene_BMK.14932;T1_Unigene_BMK.15075;T1_Unigene_BMK.15076;T1_Unigene_BMK.15500;T1_Unigene_BMK.15526;T1_Unigene_BMK.15531;T1_Unigene_BMK.15532;T1_Unigene_BMK.15533;T1_Unigene_BMK.15993;T1_Unigene_BMK.16276;T1_Unigene_BMK.17226;T1_Unigene_BMK.17227;T1_Unigene_BMK.17228;T…	K03363+K06636+K06630+K06669+K02206+K03363+K02365+K03348+K03348+K02537+K11584+K02178+K02178+K02178+K03357+K03094+K03352+K03352+K03352+K03352+K03352+K03352+K04382+K06268+K11584+K06630+K03348+K03348+K03347+K04371+K04371+K03363+K03355+K03355+K03347+K03347+K04368+K02365+K03351+K03351+K06269+K13728+K04382+K02365+K04368+K04368+K03456+K03456+K03354+K03868+K03094+K04371+K03363+K04368+K04368+K06268+K11584+…
Osteoclast differentiation	ko04380	16	T1_Unigene_BMK.19783;T1_Unigene_BMK.20282;T1_Unigene_BMK.20425;T1_Unigene_BMK.21499;T1_Unigene_BMK.23765;T1_Unigene_BMK.23766;T1_Unigene_BMK.23913;T1_Unigene_BMK.25700;T1_Unigene_BMK.25701;T1_Unigene_BMK.25746;T1_Unigene_BMK.26131;T1_Unigene_BMK.26132;T1_Unigene_BMK.27328;T1_Unigene_BMK.30514;T1_Unigene_BMK.33552;T1_Unigene_BMK.37365;	K04392+K04371+K04371+K04368+K04368+K04368+K04392+K04392+K04392+K04371+K04368+K04368+K04392+K04392+K04371+K04371
Other glycan degradation	ko00511	11	T1_Unigene_BMK.22480;T1_Unigene_BMK.22481;T1_Unigene_BMK.30517;T1_Unigene_BMK.32843;T1_Unigene_BMK.34187;T1_Unigene_BMK.35681;T1_Unigene_BMK.38899;T1_Unigene_BMK.38994;T1_Unigene_BMK.39367;T1_Unigene_BMK.39778;T1_Unigene_BMK.8963;	K01444+K01444+K01227+K12373+K12309+K12373+K12311+K01206+K12311+K01190+K12373
Other types of O-glycan biosynthesis	ko00514	2	T1_Unigene_BMK.31391;T1_Unigene_BMK.35465;	K09667+K03691
Oxidative phosphorylation	ko00190	144	T1_Unigene_BMK.10360;T1_Unigene_BMK.10361;T1_Unigene_BMK.10823;T1_Unigene_BMK.11636;T1_Unigene_BMK.11719;T1_Unigene_BMK.11730;T1_Unigene_BMK.11781;T1_Unigene_BMK.12065;T1_Unigene_BMK.12414;T1_Unigene_BMK.12693;T1_Unigene_BMK.12970;T1_Unigene_BMK.13296;T1_Unigene_BMK.14109;T1_Unigene_BMK.14523;T1_Unigene_BMK.15078;T1_Unigene_BMK.15213;T1_Unigene_BMK.15303;T1_Unigene_BMK.16646;T1_Unigene_BMK.16668;…	K01535+K01535+K02108+K03963+K02260+K03940+K02140+K02262+K02152+K02133+K02133+K02154+K01507+K01507+K02140+K03936+K01535+K03885+K02111+K00419+K02134+K02151+K01535+K03965+K03955+K03955+K03661+K02154+K05582+K00417+K02138+K11352+K03943+K01507+K02135+K02152+K02152+K02140+K02150+K00411+K01535+K01535+K03955+K01535+K02146+K02135+K00234+K01507+K02266+K02265+K02115+K02133+K03937+K03955+K05575+K03939+K03949+…
PPAR signaling pathway	ko03320	34	T1_Unigene_BMK.12711;T1_Unigene_BMK.13437;T1_Unigene_BMK.15274;T1_Unigene_BMK.18501;T1_Unigene_BMK.18502;T1_Unigene_BMK.20700;T1_Unigene_BMK.23667;T1_Unigene_BMK.2494;T1_Unigene_BMK.26653;T1_Unigene_BMK.26789;T1_Unigene_BMK.29258;T1_Unigene_BMK.2931;T1_Unigene_BMK.30854;T1_Unigene_BMK.31029;T1_Unigene_BMK.33310;T1_Unigene_BMK.34945;T1_Unigene_BMK.35334;T1_Unigene_BMK.35556;T1_Unigene_BMK.35985;T1…	K01897+K00507+K08757+K01897+K01897+K01897+K00864+K08752+K08770+K08770+K01897+K01897+K06276+K08770+K00232+K00232+K01897+K01897+K07513+K07513+K00232+K01897+K01897+K07513+K01897+K01897+K01897+K00232+K00249+K00507+K00507+K01897+K01897+K01897
Pancreatic cancer	ko05212	21	T1_Unigene_BMK.13869;T1_Unigene_BMK.13872;T1_Unigene_BMK.19783;T1_Unigene_BMK.20282;T1_Unigene_BMK.20425;T1_Unigene_BMK.21499;T1_Unigene_BMK.23765;T1_Unigene_BMK.23766;T1_Unigene_BMK.23913;T1_Unigene_BMK.25700;T1_Unigene_BMK.25701;T1_Unigene_BMK.25746;T1_Unigene_BMK.26131;T1_Unigene_BMK.26132;T1_Unigene_BMK.27328;T1_Unigene_BMK.30514;T1_Unigene_BMK.33552;T1_Unigene_BMK.37365;T1_Unigene_BMK.5616;T…	K08775+K08775+K04392+K04371+K04371+K04368+K04368+K04368+K04392+K04392+K04392+K04371+K04368+K04368+K04392+K04392+K04371+K04371+K04482+K08775+K08775
Pancreatic secretion	ko04972	13	T1_Unigene_BMK.19783;T1_Unigene_BMK.2201;T1_Unigene_BMK.23913;T1_Unigene_BMK.25700;T1_Unigene_BMK.25701;T1_Unigene_BMK.27328;T1_Unigene_BMK.30514;T1_Unigene_BMK.34276;T1_Unigene_BMK.38734;T1_Unigene_BMK.4189;T1_Unigene_BMK.5394;T1_Unigene_BMK.6577;T1_Unigene_BMK.7317;	K04392+K12298+K04392+K04392+K04392+K04392+K04392+K07901+K05853+K01312+K07901+K01346+K01047
Pantothenate and CoA biosynthesis	ko00770	24	T1_Unigene_BMK.20309;T1_Unigene_BMK.20321;T1_Unigene_BMK.22852;T1_Unigene_BMK.24676;T1_Unigene_BMK.24713;T1_Unigene_BMK.26081;T1_Unigene_BMK.26082;T1_Unigene_BMK.28942;T1_Unigene_BMK.29414;T1_Unigene_BMK.29432;T1_Unigene_BMK.29433;T1_Unigene_BMK.29434;T1_Unigene_BMK.30151;T1_Unigene_BMK.30594;T1_Unigene_BMK.30666;T1_Unigene_BMK.30687;T1_Unigene_BMK.32321;T1_Unigene_BMK.32898;T1_Unigene_BMK.34161;…	K00826+K01918+K00826+K00826+K00826+K01652+K01652+K01687+K01922+K00053+K00053+K00053+K00826+K00053+K01598+K01653+K00826+K01652+K09680+K01431+K00826+K00606+K01464+K00207
Parkinson's disease	ko05012	72	T1_Unigene_BMK.11636;T1_Unigene_BMK.11730;T1_Unigene_BMK.12065;T1_Unigene_BMK.12693;T1_Unigene_BMK.12970;T1_Unigene_BMK.15213;T1_Unigene_BMK.16810;T1_Unigene_BMK.16880;T1_Unigene_BMK.17345;T1_Unigene_BMK.17673;T1_Unigene_BMK.17674;T1_Unigene_BMK.19189;T1_Unigene_BMK.19544;T1_Unigene_BMK.19579;T1_Unigene_BMK.19721;T1_Unigene_BMK.19892;T1_Unigene_BMK.20049;T1_Unigene_BMK.20208;T1_Unigene_BMK.21693;…	K03963+K03940+K02262+K02133+K02133+K03936+K00419+K02134+K03965+K03955+K03955+K05863+K00417+K02138+K11352+K03943+K05862+K02135+K00411+K10575+K03955+K02135+K00234+K02266+K02265+K02133+K03937+K03955+K03939+K03949+K04554+K03966+K10575+K02136+K02267+K08738+K00416+K03941+K03934+K03946+K10578+K05864+K03884+K00413+K02137+K11353+K05864+K03953+K02132+K02256+K03950+K05862+K05862+K05863+K00412+K05863+K00235+…
Pathogenic Escherichia coli infection	ko05130	25	T1_Unigene_BMK.12679;T1_Unigene_BMK.16496;T1_Unigene_BMK.17944;T1_Unigene_BMK.20842;T1_Unigene_BMK.20843;T1_Unigene_BMK.21273;T1_Unigene_BMK.2165;T1_Unigene_BMK.23101;T1_Unigene_BMK.23102;T1_Unigene_BMK.24311;T1_Unigene_BMK.25905;T1_Unigene_BMK.25906;T1_Unigene_BMK.25907;T1_Unigene_BMK.26071;T1_Unigene_BMK.26075;T1_Unigene_BMK.27585;T1_Unigene_BMK.28778;T1_Unigene_BMK.28779;T1_Unigene_BMK.28937;T…	K05755+K11294+K05692+K05758+K05758+K07375+K11294+K05758+K05758+K05754+K07375+K07375+K07375+K07374+K05757+K07374+K07375+K07375+K05756+K07374+K11294+K07375+K11294+K07374+K05692
Pathways in cancer	ko05200	68	T1_Unigene_BMK.10214;T1_Unigene_BMK.12501;T1_Unigene_BMK.13869;T1_Unigene_BMK.13872;T1_Unigene_BMK.14286;T1_Unigene_BMK.14398;T1_Unigene_BMK.15401;T1_Unigene_BMK.18111;T1_Unigene_BMK.18112;T1_Unigene_BMK.18114;T1_Unigene_BMK.18115;T1_Unigene_BMK.19767;T1_Unigene_BMK.19783;T1_Unigene_BMK.20282;T1_Unigene_BMK.20425;T1_Unigene_BMK.21499;T1_Unigene_BMK.22022;T1_Unigene_BMK.22023;T1_Unigene_BMK.22024;…	K04079+K08735+K08775+K08775+K04079+K02206+K01110+K08736+K08736+K08736+K08736+K06228+K04392+K04371+K04371+K04368+K08735+K08735+K08735+K03872+K04368+K04368+K03875+K04392+K02219+K03868+K04392+K04392+K04371+K08738+K04368+K04368+K04392+K06067+K06067+K06067+K06067+K03873+K01679+K09487+K04392+K06067+K04498+K04498+K06228+K06228+K04371+K09291+K01110+K07203+K08734+K04371+K04079+K04079+K04079+K04079+K04079+…
Penicillin and cephalosporin biosynthesis	ko00311	1	T1_Unigene_BMK.17726;	K01467
Pentose and glucuronate interconversions	ko00040	82	T1_Unigene_BMK.11185;T1_Unigene_BMK.11476;T1_Unigene_BMK.11477;T1_Unigene_BMK.12383;T1_Unigene_BMK.12639;T1_Unigene_BMK.13293;T1_Unigene_BMK.14552;T1_Unigene_BMK.14553;T1_Unigene_BMK.14554;T1_Unigene_BMK.14594;T1_Unigene_BMK.17309;T1_Unigene_BMK.17842;T1_Unigene_BMK.18311;T1_Unigene_BMK.18534;T1_Unigene_BMK.18535;T1_Unigene_BMK.2085;T1_Unigene_BMK.21544;T1_Unigene_BMK.21587;T1_Unigene_BMK.21651;T…	K01051+K01051+K01051+K01051+K01051+K01805+K01051+K01051+K01051+K01051+K01051+K01051+K01728+K01051+K01051+K01728+K01051+K01728+K01805+K01051+K01051+K01051+K01051+K01051+K01728+K00128+K00012+K00012+K01728+K01051+K01051+K01783+K01051+K01213+K00012+K00012+K01728+K01728+K01051+K01728+K01728+K01051+K01051+K01728+K01728+K01728+K01051+K01728+K00128+K00128+K01728+K00128+K01051+K00128+K01051+K01051+K01728+…
Pentose phosphate pathway	ko00030	48	T1_Unigene_BMK.19776;T1_Unigene_BMK.20028;T1_Unigene_BMK.23498;T1_Unigene_BMK.23833;T1_Unigene_BMK.24385;T1_Unigene_BMK.24511;T1_Unigene_BMK.25499;T1_Unigene_BMK.25872;T1_Unigene_BMK.26309;T1_Unigene_BMK.26685;T1_Unigene_BMK.26902;T1_Unigene_BMK.26925;T1_Unigene_BMK.27192;T1_Unigene_BMK.27695;T1_Unigene_BMK.28218;T1_Unigene_BMK.28344;T1_Unigene_BMK.29587;T1_Unigene_BMK.29615;T1_Unigene_BMK.29616;…	K01835+K01623+K01623+K01623+K03841+K00616+K01623+K00948+K03841+K01783+K01835+K00850+K00850+K00616+K01810+K00036+K01623+K00036+K00036+K01623+K00850+K01057+K00033+K01057+K00852+K00033+K00615+K00615+K00615+K01807+K03841+K00850+K01783+K01807+K01057+K00616+K00036+K01807+K01810+K00036+K00036+K03841+K00850+K00852+K03841+K01624+K00615+K00851
Peptidases	ko01002	275	T1_Unigene_BMK.10009;T1_Unigene_BMK.10291;T1_Unigene_BMK.1083;T1_Unigene_BMK.11127;T1_Unigene_BMK.11155;T1_Unigene_BMK.11528;T1_Unigene_BMK.12169;T1_Unigene_BMK.12170;T1_Unigene_BMK.12332;T1_Unigene_BMK.12399;T1_Unigene_BMK.12499;T1_Unigene_BMK.12835;T1_Unigene_BMK.12923;T1_Unigene_BMK.13049;T1_Unigene_BMK.13051;T1_Unigene_BMK.13060;T1_Unigene_BMK.13175;T1_Unigene_BMK.13307;T1_Unigene_BMK.13407;T…	K11838+K01404+K01310+K11855+K13289+K13289+K11838+K11838+K11838+K11866+K13289+K11855+K11855+K09651+K01280+K13289+K03798+K13289+K02725+K02725+K13289+K01410+K01410+K02365+K13289+K01280+K01358+K13289+K00764+K02725+K07765+K13051+K11838+K04773+K01392+K11844+K02738+K02731+K01358+K03798+K01280+K01280+K09597+K11835+K01280+K01366+K01285+K01285+K13289+K01410+K01410+K13051+K11366+K11366+K02728+K13289+K11851+…
Peptidoglycan biosynthesis	ko00550	1	T1_Unigene_BMK.17224;	K01000
Peroxisome	ko04146	65	T1_Unigene_BMK.12711;T1_Unigene_BMK.13768;T1_Unigene_BMK.18501;T1_Unigene_BMK.18502;T1_Unigene_BMK.20700;T1_Unigene_BMK.21020;T1_Unigene_BMK.21288;T1_Unigene_BMK.22638;T1_Unigene_BMK.22821;T1_Unigene_BMK.23115;T1_Unigene_BMK.23952;T1_Unigene_BMK.23953;T1_Unigene_BMK.24092;T1_Unigene_BMK.24093;T1_Unigene_BMK.25588;T1_Unigene_BMK.25789;T1_Unigene_BMK.26120;T1_Unigene_BMK.26345;T1_Unigene_BMK.26593;…	K01897+K01640+K01897+K01897+K01897+K11517+K00031+K13337+K00869+K11147+K13345+K13345+K00830+K00830+K04565+K03781+K04565+K12663+K13341+K13346+K01897+K00830+K01897+K06664+K13338+K13338+K11517+K11517+K04564+K04565+K13339+K00232+K00031+K13336+K03426+K03426+K01578+K00232+K13354+K00031+K00031+K00031+K13335+K01897+K01897+K13343+K07513+K07513+K00232+K01897+K12261+K01897+K01640+K01640+K07513+K01897+K01897+…
Phagosome	ko04145	66	T1_Unigene_BMK.12414;T1_Unigene_BMK.13296;T1_Unigene_BMK.1360;T1_Unigene_BMK.16932;T1_Unigene_BMK.17116;T1_Unigene_BMK.17710;T1_Unigene_BMK.17944;T1_Unigene_BMK.18403;T1_Unigene_BMK.18746;T1_Unigene_BMK.19783;T1_Unigene_BMK.20280;T1_Unigene_BMK.20281;T1_Unigene_BMK.21152;T1_Unigene_BMK.21273;T1_Unigene_BMK.21283;T1_Unigene_BMK.22547;T1_Unigene_BMK.22592;T1_Unigene_BMK.23075;T1_Unigene_BMK.23913;T…	K02152+K02154+K03990+K02151+K08057+K03661+K05692+K02154+K07889+K04392+K02152+K02152+K09481+K07375+K02150+K00914+K02146+K08054+K04392+K00914+K08054+K08054+K02150+K04392+K04392+K07375+K07375+K07375+K07374+K02150+K07342+K04392+K07897+K07374+K02153+K07375+K07375+K09481+K07897+K07897+K00914+K04392+K08492+K02144+K02148+K02147+K01365+K07374+K01365+K02145+K02149+K07375+K02154+K00921+K10956+K02155+K10956+…
Phenylalanine metabolism	ko00360	74	T1_Unigene_BMK.10376;T1_Unigene_BMK.11139;T1_Unigene_BMK.1201;T1_Unigene_BMK.12683;T1_Unigene_BMK.12684;T1_Unigene_BMK.14555;T1_Unigene_BMK.15176;T1_Unigene_BMK.15298;T1_Unigene_BMK.15579;T1_Unigene_BMK.16679;T1_Unigene_BMK.18035;T1_Unigene_BMK.18240;T1_Unigene_BMK.20173;T1_Unigene_BMK.20683;T1_Unigene_BMK.21713;T1_Unigene_BMK.22637;T1_Unigene_BMK.23982;T1_Unigene_BMK.24351;T1_Unigene_BMK.24416;T…	K00430+K00457+K00430+K00430+K00430+K00430+K00430+K00430+K01904+K00430+K00430+K00430+K00430+K00588+K00430+K00430+K00430+K00430+K11188+K01904+K00430+K00430+K00430+K00588+K00430+K00430+K10775+K10775+K00430+K00430+K00430+K00430+K00430+K00430+K01904+K00457+K00588+K10775+K10775+K00813+K00815+K01904+K01904+K00430+K00430+K00430+K00487+K00276+K00430+K00430+K00430+K01904+K01904+K00815+K14455+K09754+K00276+…
Phenylalanine, tyrosine and tryptophan biosynthesis	ko00400	33	T1_Unigene_BMK.1076;T1_Unigene_BMK.11156;T1_Unigene_BMK.16188;T1_Unigene_BMK.21690;T1_Unigene_BMK.21875;T1_Unigene_BMK.21876;T1_Unigene_BMK.22922;T1_Unigene_BMK.23123;T1_Unigene_BMK.24343;T1_Unigene_BMK.24784;T1_Unigene_BMK.25129;T1_Unigene_BMK.25567;T1_Unigene_BMK.28071;T1_Unigene_BMK.28629;T1_Unigene_BMK.28888;T1_Unigene_BMK.29092;T1_Unigene_BMK.29265;T1_Unigene_BMK.30511;T1_Unigene_BMK.30512;T…	K01850+K01695+K01626+K01658+K01850+K01850+K01736+K01850+K01626+K00766+K01626+K01817+K01695+K01735+K01609+K01696+K01657+K01657+K01657+K01696+K00813+K00815+K01850+K00815+K14455+K13832+K00800+K00891+K00891+K01696+K00817+K00813+K01626
Phenylpropanoid biosynthesis	ko00940	88	T1_Unigene_BMK.10376;T1_Unigene_BMK.1201;T1_Unigene_BMK.12191;T1_Unigene_BMK.12192;T1_Unigene_BMK.12683;T1_Unigene_BMK.12684;T1_Unigene_BMK.14555;T1_Unigene_BMK.15176;T1_Unigene_BMK.15298;T1_Unigene_BMK.15579;T1_Unigene_BMK.16679;T1_Unigene_BMK.18035;T1_Unigene_BMK.18240;T1_Unigene_BMK.20173;T1_Unigene_BMK.20683;T1_Unigene_BMK.21517;T1_Unigene_BMK.21713;T1_Unigene_BMK.22637;T1_Unigene_BMK.22655;T…	K00430+K00430+K13065+K13065+K00430+K00430+K00430+K00430+K00430+K01904+K00430+K00430+K00430+K00430+K00588+K01188+K00430+K00430+K05350+K00430+K00083+K00430+K11188+K01904+K00430+K00430+K00083+K00430+K00588+K00430+K00430+K10775+K10775+K00430+K00430+K00430+K00430+K00430+K00430+K01188+K01904+K09753+K00588+K05349+K05349+K05349+K10775+K10775+K09755+K01904+K01904+K00430+K00430+K05350+K12355+K12355+K00430+…
Phosphatidylinositol signaling system	ko04070	53	T1_Unigene_BMK.10267;T1_Unigene_BMK.11451;T1_Unigene_BMK.11561;T1_Unigene_BMK.12187;T1_Unigene_BMK.13397;T1_Unigene_BMK.14261;T1_Unigene_BMK.14306;T1_Unigene_BMK.14307;T1_Unigene_BMK.14468;T1_Unigene_BMK.14765;T1_Unigene_BMK.15401;T1_Unigene_BMK.1629;T1_Unigene_BMK.1728;T1_Unigene_BMK.18657;T1_Unigene_BMK.19131;T1_Unigene_BMK.20855;T1_Unigene_BMK.2110;T1_Unigene_BMK.22547;T1_Unigene_BMK.23866;T1_…	K10572+K00981+K00889+K05857+K00889+K00889+K00889+K00889+K00889+K00981+K01110+K00889+K00889+K05857+K00889+K10572+K00889+K00914+K10047+K00914+K00901+K00901+K00889+K05857+K05857+K00914+K00999+K01092+K00901+K00913+K00981+K01110+K00889+K00889+K00913+K00921+K05857+K05857+K00889+K01107+K05857+K05857+K00888+K05857+K00888+K00889+K00889+K00921+K10572+K10572+K00889+K00889+K00889
Phosphonate and phosphinate metabolism	ko00440	5	T1_Unigene_BMK.23605;T1_Unigene_BMK.2868;T1_Unigene_BMK.31858;T1_Unigene_BMK.33134;T1_Unigene_BMK.35991;	K00968+K00993+K00967+K00967+K00993
Phosphotransferase system (PTS)	ko02060	1	T1_Unigene_BMK.11550;	K03475
Photosynthesis	ko00195	60	T1_Unigene_BMK.10672;T1_Unigene_BMK.10823;T1_Unigene_BMK.11638;T1_Unigene_BMK.11710;T1_Unigene_BMK.11723;T1_Unigene_BMK.12962;T1_Unigene_BMK.12963;T1_Unigene_BMK.1484;T1_Unigene_BMK.16668;T1_Unigene_BMK.17043;T1_Unigene_BMK.19142;T1_Unigene_BMK.19269;T1_Unigene_BMK.19300;T1_Unigene_BMK.19463;T1_Unigene_BMK.19522;T1_Unigene_BMK.19697;T1_Unigene_BMK.19720;T1_Unigene_BMK.19866;T1_Unigene_BMK.19870;T…	K02707+K02108+K02695+K02693+K02690+K02712+K02710+K02714+K02111+K02701+K08906+K02640+K02721+K03541+K02723+K02693+K02639+K02639+K02636+K02717+K02717+K08903+K02723+K02723+K02634+K02692+K02639+K02699+K02641+K08905+K02717+K02704+K02115+K02692+K02692+K02639+K02716+K02113+K03542+K02721+K02109+K02698+K14332+K08901+K02717+K08901+K02115+K02639+K02639+K02694+K02639+K02110+K02641+K08902+K02716+K02703+K02705+…
Photosynthesis - antenna proteins	ko00196	15	T1_Unigene_BMK.17148;T1_Unigene_BMK.17551;T1_Unigene_BMK.20072;T1_Unigene_BMK.22776;T1_Unigene_BMK.23799;T1_Unigene_BMK.28773;T1_Unigene_BMK.29561;T1_Unigene_BMK.29585;T1_Unigene_BMK.31074;T1_Unigene_BMK.32492;T1_Unigene_BMK.33551;T1_Unigene_BMK.34026;T1_Unigene_BMK.34545;T1_Unigene_BMK.34992;T1_Unigene_BMK.36068;	K14172+K08912+K08911+K08917+K08913+K08909+K08908+K08912+K08915+K08907+K08914+K08910+K08916+K08908+K08915
Photosynthesis proteins	ko00194	76	T1_Unigene_BMK.10672;T1_Unigene_BMK.10823;T1_Unigene_BMK.11638;T1_Unigene_BMK.11710;T1_Unigene_BMK.11723;T1_Unigene_BMK.12962;T1_Unigene_BMK.12963;T1_Unigene_BMK.1484;T1_Unigene_BMK.16668;T1_Unigene_BMK.17043;T1_Unigene_BMK.17148;T1_Unigene_BMK.17551;T1_Unigene_BMK.19142;T1_Unigene_BMK.19269;T1_Unigene_BMK.19300;T1_Unigene_BMK.19463;T1_Unigene_BMK.19522;T1_Unigene_BMK.19697;T1_Unigene_BMK.19720;T…	K02707+K02108+K02695+K02693+K02690+K02712+K02710+K02714+K02111+K02701+K14172+K08912+K08906+K02640+K02721+K03541+K02723+K02693+K02639+K02639+K02636+K08911+K02717+K02717+K08903+K02723+K02723+K02634+K02692+K02639+K02699+K02641+K08917+K08905+K02717+K08913+K02704+K02115+K02692+K02692+K02639+K02716+K02113+K03542+K02721+K02109+K02116+K08909+K02698+K14332+K08908+K08912+K08901+K02717+K08901+K02115+K08915+…
Phototransduction	ko04744	1	T1_Unigene_BMK.30446;	K04536
Phototransduction - fly	ko04745	2	T1_Unigene_BMK.17944;T1_Unigene_BMK.6593;	K05692+K05692
Plant hormone signal transduction	ko04075	225	T1_Unigene_BMK.10058;T1_Unigene_BMK.10126;T1_Unigene_BMK.10185;T1_Unigene_BMK.1119;T1_Unigene_BMK.11691;T1_Unigene_BMK.12112;T1_Unigene_BMK.12465;T1_Unigene_BMK.12470;T1_Unigene_BMK.12471;T1_Unigene_BMK.12702;T1_Unigene_BMK.12946;T1_Unigene_BMK.12954;T1_Unigene_BMK.13281;T1_Unigene_BMK.13350;T1_Unigene_BMK.13351;T1_Unigene_BMK.13918;T1_Unigene_BMK.14048;T1_Unigene_BMK.14549;T1_Unigene_BMK.14722;T…	K14488+K14488+K14488+K14488+K14490+K14498+K14488+K13946+K13946+K14488+K14498+K14498+K13463+K14431+K14431+K14508+K14489+K14488+K14489+K14508+K14488+K14487+K14499+K14516+K14516+K13449+K14490+K14509+K13463+K13463+K14498+K14498+K14488+K14432+K14432+K14488+K14490+K14488+K14487+K14487+K14487+K14498+K14488+K14488+K14498+K14489+K14491+K14432+K14488+K14488+K14496+K14506+K14488+K14489+K14484+K14491+K14488+…
Plant-pathogen interaction	ko04626	137	T1_Unigene_BMK.10193;T1_Unigene_BMK.10214;T1_Unigene_BMK.10448;T1_Unigene_BMK.11133;T1_Unigene_BMK.11624;T1_Unigene_BMK.12748;T1_Unigene_BMK.13278;T1_Unigene_BMK.13281;T1_Unigene_BMK.13907;T1_Unigene_BMK.14264;T1_Unigene_BMK.14269;T1_Unigene_BMK.14286;T1_Unigene_BMK.14752;T1_Unigene_BMK.14882;T1_Unigene_BMK.14914;T1_Unigene_BMK.15732;T1_Unigene_BMK.15881;T1_Unigene_BMK.16032;T1_Unigene_BMK.16034;…	K13429+K04079+K13448+K13430+K13448+K13448+K05391+K13463+K13448+K13414+K13412+K04079+K13424+K13429+K05391+K13449+K13448+K13412+K13412+K13463+K13463+K13448+K13412+K13412+K13447+K13447+K13412+K04368+K13448+K13463+K13448+K13412+K13412+K13464+K13448+K13448+K13413+K13448+K13458+K00864+K04368+K04368+K13448+K13412+K05391+K13425+K13449+K13448+K12795+K13464+K13447+K13424+K13424+K05391+K13430+K13448+K13429+…
Polycyclic aromatic hydrocarbon degradation	ko00624	3	T1_Unigene_BMK.22798;T1_Unigene_BMK.22799;T1_Unigene_BMK.39917;	K00517+K00517+K00120
Polyketide sugar unit biosynthesis	ko00523	2	T1_Unigene_BMK.32824;T1_Unigene_BMK.7104;	K12451+K12451
Porphyrin and chlorophyll metabolism	ko00860	46	T1_Unigene_BMK.1019;T1_Unigene_BMK.11680;T1_Unigene_BMK.11829;T1_Unigene_BMK.12379;T1_Unigene_BMK.1466;T1_Unigene_BMK.1473;T1_Unigene_BMK.16274;T1_Unigene_BMK.16275;T1_Unigene_BMK.21633;T1_Unigene_BMK.24376;T1_Unigene_BMK.25533;T1_Unigene_BMK.25534;T1_Unigene_BMK.25560;T1_Unigene_BMK.25919;T1_Unigene_BMK.260;T1_Unigene_BMK.26659;T1_Unigene_BMK.27100;T1_Unigene_BMK.27946;T1_Unigene_BMK.28265;T1_Un…	K02302+K00510+K01772+K02495+K01772+K00522+K01772+K01772+K01845+K01599+K08101+K08101+K03405+K13600+K01772+K00231+K01719+K03428+K01698+K10960+K10960+K02259+K03404+K02257+K03405+K00522+K13545+K00228+K01772+K10960+K04035+K01749+K00522+K01885+K02492+K13606+K00231+K00218+K01599+K03403+K01772+K13606+K13071+K04040+K00522+K00522
Prenyltransferases	ko01006	34	T1_Unigene_BMK.12267;T1_Unigene_BMK.1608;T1_Unigene_BMK.17992;T1_Unigene_BMK.18130;T1_Unigene_BMK.23959;T1_Unigene_BMK.25421;T1_Unigene_BMK.25422;T1_Unigene_BMK.25915;T1_Unigene_BMK.26421;T1_Unigene_BMK.27084;T1_Unigene_BMK.27552;T1_Unigene_BMK.27987;T1_Unigene_BMK.28453;T1_Unigene_BMK.28647;T1_Unigene_BMK.28916;T1_Unigene_BMK.29124;T1_Unigene_BMK.30842;T1_Unigene_BMK.31325;T1_Unigene_BMK.31622;T…	K10760+K00806+K14137+K10760+K00787+K02291+K02291+K00791+K13789+K02291+K11778+K14050+K00791+K13789+K02257+K00801+K11778+K05956+K11713+K05954+K09833+K13789+K06125+K05955+K12501+K11778+K12501+K02548+K14066+K04040+K02291+K05356+K13789+K10760
Primary immunodeficiency	ko05340	4	T1_Unigene_BMK.12880;T1_Unigene_BMK.20878;T1_Unigene_BMK.3558;T1_Unigene_BMK.8406;	K03648+K01488+K01488+K03648
Prion diseases	ko05020	16	T1_Unigene_BMK.20282;T1_Unigene_BMK.20425;T1_Unigene_BMK.21499;T1_Unigene_BMK.23765;T1_Unigene_BMK.23766;T1_Unigene_BMK.25588;T1_Unigene_BMK.25746;T1_Unigene_BMK.26120;T1_Unigene_BMK.26131;T1_Unigene_BMK.26132;T1_Unigene_BMK.32326;T1_Unigene_BMK.33552;T1_Unigene_BMK.36075;T1_Unigene_BMK.36076;T1_Unigene_BMK.36546;T1_Unigene_BMK.37365;	K04371+K04371+K04368+K04368+K04368+K04565+K04371+K04565+K04368+K04368+K04565+K04371+K09490+K09490+K09553+K04371
Progesterone-mediated oocyte maturation	ko04914	62	T1_Unigene_BMK.10214;T1_Unigene_BMK.14286;T1_Unigene_BMK.14398;T1_Unigene_BMK.15075;T1_Unigene_BMK.15076;T1_Unigene_BMK.15500;T1_Unigene_BMK.15531;T1_Unigene_BMK.15532;T1_Unigene_BMK.15533;T1_Unigene_BMK.15993;T1_Unigene_BMK.17226;T1_Unigene_BMK.17227;T1_Unigene_BMK.17228;T1_Unigene_BMK.17229;T1_Unigene_BMK.17230;T1_Unigene_BMK.17231;T1_Unigene_BMK.18277;T1_Unigene_BMK.18509;T1_Unigene_BMK.19705;…	K04079+K04079+K02206+K03348+K03348+K02537+K02178+K02178+K02178+K03357+K03352+K03352+K03352+K03352+K03352+K03352+K06627+K05868+K03348+K03348+K06627+K04371+K04371+K03355+K03355+K04368+K03351+K03351+K13728+K05868+K04368+K04368+K03354+K04371+K04368+K04368+K05868+K03364+K05868+K05868+K03353+K06638+K03349+K04371+K03358+K03350+K03350+K04371+K04079+K05868+K04079+K04079+K04079+K04079+K04079+K06627+K06627+…
Propanoate metabolism	ko00640	37	T1_Unigene_BMK.10595;T1_Unigene_BMK.15317;T1_Unigene_BMK.20252;T1_Unigene_BMK.21635;T1_Unigene_BMK.21636;T1_Unigene_BMK.22462;T1_Unigene_BMK.24752;T1_Unigene_BMK.24828;T1_Unigene_BMK.24988;T1_Unigene_BMK.27298;T1_Unigene_BMK.30497;T1_Unigene_BMK.30885;T1_Unigene_BMK.30886;T1_Unigene_BMK.31373;T1_Unigene_BMK.32034;T1_Unigene_BMK.32257;T1_Unigene_BMK.32801;T1_Unigene_BMK.32838;T1_Unigene_BMK.34499;…	K00016+K01965+K01961+K00626+K00626+K05605+K01900+K00128+K01692+K02160+K01899+K00128+K00128+K02160+K00128+K00128+K05605+K00140+K02160+K01578+K00128+K00016+K01895+K00128+K00128+K00626+K00128+K01962+K05605+K14085+K05605+K11262+K00249+K00128+K11262+K00128+K11262
Prostate cancer	ko05215	27	T1_Unigene_BMK.10214;T1_Unigene_BMK.14286;T1_Unigene_BMK.14398;T1_Unigene_BMK.15401;T1_Unigene_BMK.20282;T1_Unigene_BMK.20425;T1_Unigene_BMK.21499;T1_Unigene_BMK.23765;T1_Unigene_BMK.23766;T1_Unigene_BMK.25746;T1_Unigene_BMK.26131;T1_Unigene_BMK.26132;T1_Unigene_BMK.30253;T1_Unigene_BMK.30854;T1_Unigene_BMK.32026;T1_Unigene_BMK.32565;T1_Unigene_BMK.33552;T1_Unigene_BMK.34702;T1_Unigene_BMK.3668;T…	K04079+K04079+K02206+K01110+K04371+K04371+K04368+K04368+K04368+K04371+K04368+K04368+K09487+K06276+K04498+K04498+K04371+K01110+K07203+K04371+K04079+K04079+K04079+K04079+K04079+K04079+K07203
Proteasome	ko03051	101	T1_Unigene_BMK.10214;T1_Unigene_BMK.11642;T1_Unigene_BMK.13407;T1_Unigene_BMK.13408;T1_Unigene_BMK.14286;T1_Unigene_BMK.14399;T1_Unigene_BMK.15038;T1_Unigene_BMK.16678;T1_Unigene_BMK.16791;T1_Unigene_BMK.16876;T1_Unigene_BMK.16918;T1_Unigene_BMK.17684;T1_Unigene_BMK.17843;T1_Unigene_BMK.18198;T1_Unigene_BMK.18854;T1_Unigene_BMK.20419;T1_Unigene_BMK.20847;T1_Unigene_BMK.20853;T1_Unigene_BMK.20887;…	K04079+K03031+K02725+K02725+K04079+K03283+K03283+K02725+K03035+K03283+K10839+K02738+K03283+K02731+K10881+K03283+K02728+K10839+K03037+K03030+K03029+K02730+K11877+K02728+K03028+K11599+K03028+K02732+K03033+K02732+K03064+K03066+K03283+K03029+K03029+K06693+K02726+K03064+K03283+K03036+K02729+K03283+K03283+K03283+K03283+K03283+K02727+K06695+K03035+K03035+K03039+K04523+K11876+K03065+K03283+K03061+K02739+…
Protein digestion and absorption	ko04974	19	T1_Unigene_BMK.20250;T1_Unigene_BMK.20251;T1_Unigene_BMK.21589;T1_Unigene_BMK.22221;T1_Unigene_BMK.22222;T1_Unigene_BMK.24187;T1_Unigene_BMK.24217;T1_Unigene_BMK.24287;T1_Unigene_BMK.28029;T1_Unigene_BMK.31467;T1_Unigene_BMK.35394;T1_Unigene_BMK.36586;T1_Unigene_BMK.38787;T1_Unigene_BMK.39353;T1_Unigene_BMK.39641;T1_Unigene_BMK.40109;T1_Unigene_BMK.4189;T1_Unigene_BMK.4944;T1_Unigene_BMK.6577;	K01285+K01285+K01285+K14209+K14209+K14207+K01285+K01285+K01285+K01285+K01285+K14209+K14207+K14207+K01278+K01285+K01312+K01285+K01346
Protein export	ko03060	46	T1_Unigene_BMK.11755;T1_Unigene_BMK.12594;T1_Unigene_BMK.16919;T1_Unigene_BMK.20678;T1_Unigene_BMK.21037;T1_Unigene_BMK.21152;T1_Unigene_BMK.22682;T1_Unigene_BMK.22793;T1_Unigene_BMK.23342;T1_Unigene_BMK.23534;T1_Unigene_BMK.24426;T1_Unigene_BMK.24427;T1_Unigene_BMK.24428;T1_Unigene_BMK.24433;T1_Unigene_BMK.24697;T1_Unigene_BMK.24818;T1_Unigene_BMK.25223;T1_Unigene_BMK.26537;T1_Unigene_BMK.27598;…	K03104+K03116+K03109+K12947+K13280+K09481+K12948+K12948+K13280+K12946+K03070+K03070+K03070+K09647+K09647+K12946+K03106+K07342+K03105+K12275+K09481+K03100+K03106+K03106+K03108+K12272+K03107+K03100+K03217+K03217+K03070+K09490+K09490+K03118+K03217+K10956+K03116+K03110+K13431+K03106+K10956+K09540+K09648+K09648+K09481+K09647
Protein kinases	ko01001	195	T1_Unigene_BMK.10193;T1_Unigene_BMK.1078;T1_Unigene_BMK.11133;T1_Unigene_BMK.1122;T1_Unigene_BMK.11558;T1_Unigene_BMK.11716;T1_Unigene_BMK.12112;T1_Unigene_BMK.12228;T1_Unigene_BMK.1255;T1_Unigene_BMK.12946;T1_Unigene_BMK.12954;T1_Unigene_BMK.12993;T1_Unigene_BMK.13072;T1_Unigene_BMK.13980;T1_Unigene_BMK.14264;T1_Unigene_BMK.14269;T1_Unigene_BMK.14398;T1_Unigene_BMK.14882;T1_Unigene_BMK.15009;T1_…	K13429+K08293+K13430+K04728+K08819+K02218+K14498+K08869+K08850+K14498+K14498+K08880+K08857+K02202+K13414+K13412+K02206+K13429+K08819+K02178+K02178+K02178+K13412+K13412+K04728+K04733+K13412+K13412+K14498+K14498+K14498+K06640+K06640+K14498+K02202+K06640+K06640+K06640+K06228+K04371+K04371+K08857+K08819+K13412+K04368+K08874+K14512+K14498+K13412+K13412+K02218+K02218+K04688+K13413+K08819+K08819+K04368+…
Protein processing in endoplasmic reticulum	ko04141	163	T1_Unigene_BMK.10214;T1_Unigene_BMK.10679;T1_Unigene_BMK.10735;T1_Unigene_BMK.10925;T1_Unigene_BMK.11643;T1_Unigene_BMK.14286;T1_Unigene_BMK.14399;T1_Unigene_BMK.14795;T1_Unigene_BMK.15029;T1_Unigene_BMK.15038;T1_Unigene_BMK.15744;T1_Unigene_BMK.16161;T1_Unigene_BMK.16276;T1_Unigene_BMK.16307;T1_Unigene_BMK.16774;T1_Unigene_BMK.16876;T1_Unigene_BMK.16918;T1_Unigene_BMK.17116;T1_Unigene_BMK.17843;…	K04079+K13993+K13989+K13989+K06689+K04079+K03283+K01230+K14009+K03283+K13993+K14006+K03094+K10666+K07765+K03283+K10839+K08057+K03283+K06689+K14006+K03347+K13250+K12668+K13989+K03283+K10839+K13993+K09481+K03347+K03347+K13249+K13249+K10575+K10085+K10085+K08054+K07151+K06689+K13993+K09517+K13993+K09503+K14015+K04554+K10575+K08054+K08054+K12668+K03868+K03094+K12666+K03283+K13719+K09523+K07342+K14006+…
Proteoglycans	ko00535	3	T1_Unigene_BMK.14150;T1_Unigene_BMK.31455;T1_Unigene_BMK.5763;	K06669+K06669+K06669
Proximal tubule bicarbonate reclamation	ko04964	7	T1_Unigene_BMK.17506;T1_Unigene_BMK.21013;T1_Unigene_BMK.21014;T1_Unigene_BMK.32300;T1_Unigene_BMK.37069;T1_Unigene_BMK.6331;T1_Unigene_BMK.6556;	K00261+K00025+K00025+K00025+K00261+K00261+K00261
Purine metabolism	ko00230	150	T1_Unigene_BMK.10160;T1_Unigene_BMK.10196;T1_Unigene_BMK.10864;T1_Unigene_BMK.10885;T1_Unigene_BMK.11169;T1_Unigene_BMK.11703;T1_Unigene_BMK.11757;T1_Unigene_BMK.11989;T1_Unigene_BMK.14151;T1_Unigene_BMK.14152;T1_Unigene_BMK.14153;T1_Unigene_BMK.14154;T1_Unigene_BMK.15472;T1_Unigene_BMK.15703;T1_Unigene_BMK.16012;T1_Unigene_BMK.16051;T1_Unigene_BMK.16467;T1_Unigene_BMK.17161;T1_Unigene_BMK.17237;…	K02324+K03010+K03013+K00939+K03504+K03007+K03016+K03787+K02324+K02324+K02324+K02324+K02320+K03007+K00527+K00759+K00764+K03040+K02321+K02321+K02335+K03013+K03023+K02685+K02685+K01835+K03024+K14641+K01522+K01488+K03015+K00940+K03013+K03000+K00940+K00940+K00759+K00942+K02325+K02325+K03019+K00873+K00760+K02320+K02320+K02320+K06928+K03025+K02335+K02335+K02335+K02335+K02335+K00940+K02327+K02327+K03013+…
Pyrimidine metabolism	ko00240	129	T1_Unigene_BMK.10160;T1_Unigene_BMK.10196;T1_Unigene_BMK.10864;T1_Unigene_BMK.11169;T1_Unigene_BMK.11703;T1_Unigene_BMK.11757;T1_Unigene_BMK.11989;T1_Unigene_BMK.14151;T1_Unigene_BMK.14152;T1_Unigene_BMK.14153;T1_Unigene_BMK.14154;T1_Unigene_BMK.14856;T1_Unigene_BMK.15472;T1_Unigene_BMK.15703;T1_Unigene_BMK.16012;T1_Unigene_BMK.16184;T1_Unigene_BMK.17161;T1_Unigene_BMK.17237;T1_Unigene_BMK.17238;…	K02324+K03010+K03013+K03504+K03007+K03016+K03787+K02324+K02324+K02324+K02324+K01493+K02320+K03007+K00527+K00876+K03040+K02321+K02321+K02335+K03013+K03023+K02685+K02685+K00876+K03024+K14641+K03015+K00940+K03013+K03000+K00940+K00940+K00943+K02325+K02325+K03019+K02320+K02320+K02320+K01520+K03025+K02335+K02335+K00254+K02335+K02335+K02335+K00940+K00609+K02327+K02327+K03013+K14641+K14641+K14641+K14641+…
Pyruvate metabolism	ko00620	96	T1_Unigene_BMK.10595;T1_Unigene_BMK.11015;T1_Unigene_BMK.12908;T1_Unigene_BMK.13988;T1_Unigene_BMK.14869;T1_Unigene_BMK.1642;T1_Unigene_BMK.16700;T1_Unigene_BMK.1679;T1_Unigene_BMK.18165;T1_Unigene_BMK.18166;T1_Unigene_BMK.18838;T1_Unigene_BMK.18839;T1_Unigene_BMK.19070;T1_Unigene_BMK.19071;T1_Unigene_BMK.19072;T1_Unigene_BMK.1937;T1_Unigene_BMK.20252;T1_Unigene_BMK.21013;T1_Unigene_BMK.21014;T1_…	K00016+K01610+K01595+K01006+K01958+K01006+K00162+K01006+K01610+K01610+K01610+K01610+K01595+K01595+K01595+K00627+K01961+K00025+K00025+K00626+K00626+K01759+K01759+K01649+K00873+K00128+K01759+K01759+K00162+K00029+K00029+K02160+K00026+K00026+K00026+K00873+K00026+K00162+K01512+K00026+K00161+K01595+K01595+K00128+K00128+K02160+K01759+K00627+K00128+K00128+K00025+K00873+K00873+K01610+K00029+K00028+K00873+…
RIG-I-like receptor signaling pathway	ko04622	7	T1_Unigene_BMK.21104;T1_Unigene_BMK.26414;T1_Unigene_BMK.29526;T1_Unigene_BMK.32981;T1_Unigene_BMK.32984;T1_Unigene_BMK.33064;T1_Unigene_BMK.38107;	K09578+K08336+K08339+K11594+K11594+K11594+K12655
RNA degradation	ko03018	103	T1_Unigene_BMK.10505;T1_Unigene_BMK.10508;T1_Unigene_BMK.11409;T1_Unigene_BMK.11410;T1_Unigene_BMK.13719;T1_Unigene_BMK.13720;T1_Unigene_BMK.14230;T1_Unigene_BMK.15087;T1_Unigene_BMK.15946;T1_Unigene_BMK.17059;T1_Unigene_BMK.17969;T1_Unigene_BMK.18034;T1_Unigene_BMK.18266;T1_Unigene_BMK.18267;T1_Unigene_BMK.18963;T1_Unigene_BMK.19931;T1_Unigene_BMK.20180;T1_Unigene_BMK.20532;T1_Unigene_BMK.21428;…	K12598+K12606+K12591+K12591+K03654+K03654+K12591+K12619+K12614+K01689+K01148+K12589+K12581+K12581+K12592+K12620+K11600+K12626+K04043+K13126+K12619+K03654+K12602+K03679+K12586+K12624+K12626+K14442+K14442+K12625+K04043+K04043+K04043+K07573+K12623+K14442+K14442+K12620+K00962+K00962+K12627+K12607+K12580+K12608+K14442+K12590+K12591+K12591+K12589+K12611+K12621+K10643+K10643+K13126+K00962+K12606+K01689+…
RNA polymerase	ko03020	40	T1_Unigene_BMK.10196;T1_Unigene_BMK.10864;T1_Unigene_BMK.11703;T1_Unigene_BMK.11757;T1_Unigene_BMK.15703;T1_Unigene_BMK.17161;T1_Unigene_BMK.18347;T1_Unigene_BMK.19243;T1_Unigene_BMK.19838;T1_Unigene_BMK.21027;T1_Unigene_BMK.21393;T1_Unigene_BMK.22528;T1_Unigene_BMK.23723;T1_Unigene_BMK.24770;T1_Unigene_BMK.25724;T1_Unigene_BMK.26148;T1_Unigene_BMK.27216;T1_Unigene_BMK.27666;T1_Unigene_BMK.2784;T…	K03010+K03013+K03007+K03016+K03007+K03040+K03013+K03023+K03024+K03015+K03013+K03000+K03019+K03025+K03013+K03022+K03013+K03017+K03043+K03014+K03020+K03011+K03008+K03006+K03027+K03010+K03009+K03012+K14721+K03002+K02999+K03018+K03005+K03043+K03021+K03010+K03010+K03021+K03018+K03046
RNA transport	ko03013	166	T1_Unigene_BMK.10043;T1_Unigene_BMK.10192;T1_Unigene_BMK.10203;T1_Unigene_BMK.11317;T1_Unigene_BMK.11543;T1_Unigene_BMK.11764;T1_Unigene_BMK.11931;T1_Unigene_BMK.12771;T1_Unigene_BMK.13189;T1_Unigene_BMK.14377;T1_Unigene_BMK.1505;T1_Unigene_BMK.15223;T1_Unigene_BMK.15407;T1_Unigene_BMK.1549;T1_Unigene_BMK.15772;T1_Unigene_BMK.15811;T1_Unigene_BMK.15959;T1_Unigene_BMK.16346;T1_Unigene_BMK.17084;T1…	K03254+K12879+K07936+K03539+K12875+K03248+K03252+K03248+K03251+K03539+K03253+K13025+K07562+K12160+K03252+K03248+K14292+K14292+K03252+K03243+K14327+K13025+K13025+K03249+K07562+K07562+K03257+K03257+K03537+K03231+K13130+K13130+K03680+K12877+K14293+K03245+K13126+K14305+K10577+K13176+K03236+K12875+K12875+K03248+K14293+K03260+K03260+K03257+K03239+K12876+K03251+K13151+K13137+K14324+K12160+K03248+K14319+…
Regulation of actin cytoskeleton	ko04810	61	T1_Unigene_BMK.11561;T1_Unigene_BMK.12679;T1_Unigene_BMK.13397;T1_Unigene_BMK.14261;T1_Unigene_BMK.14306;T1_Unigene_BMK.14307;T1_Unigene_BMK.14468;T1_Unigene_BMK.1629;T1_Unigene_BMK.1728;T1_Unigene_BMK.17944;T1_Unigene_BMK.19131;T1_Unigene_BMK.19155;T1_Unigene_BMK.19783;T1_Unigene_BMK.20282;T1_Unigene_BMK.20425;T1_Unigene_BMK.20842;T1_Unigene_BMK.20843;T1_Unigene_BMK.2110;T1_Unigene_BMK.21499;T1_…	K00889+K05755+K00889+K00889+K00889+K00889+K00889+K00889+K00889+K05692+K00889+K05752+K04392+K04371+K04371+K05758+K05758+K00889+K04368+K06269+K05758+K05758+K05765+K04368+K04368+K04392+K05754+K04392+K04392+K04371+K05757+K04368+K04368+K04392+K05765+K06269+K05756+K00889+K05746+K04392+K06269+K04371+K00889+K00889+K00921+K06269+K00889+K04371+K05750+K00889+K00889+K00921+K01313+K01313+K00889+K00889+K05692+…
Regulation of autophagy	ko04140	16	T1_Unigene_BMK.19730;T1_Unigene_BMK.22547;T1_Unigene_BMK.24016;T1_Unigene_BMK.24486;T1_Unigene_BMK.24831;T1_Unigene_BMK.26414;T1_Unigene_BMK.28109;T1_Unigene_BMK.29526;T1_Unigene_BMK.29550;T1_Unigene_BMK.31573;T1_Unigene_BMK.35048;T1_Unigene_BMK.35214;T1_Unigene_BMK.36022;T1_Unigene_BMK.37524;T1_Unigene_BMK.37526;T1_Unigene_BMK.39631;	K08341+K00914+K08269+K08341+K00914+K08336+K08341+K08339+K00914+K08269+K08337+K08343+K08334+K07198+K08342+K08333
Renal cell carcinoma	ko05211	23	T1_Unigene_BMK.19783;T1_Unigene_BMK.20282;T1_Unigene_BMK.20425;T1_Unigene_BMK.21499;T1_Unigene_BMK.22784;T1_Unigene_BMK.23765;T1_Unigene_BMK.23766;T1_Unigene_BMK.23913;T1_Unigene_BMK.25389;T1_Unigene_BMK.25700;T1_Unigene_BMK.25701;T1_Unigene_BMK.25746;T1_Unigene_BMK.26131;T1_Unigene_BMK.26132;T1_Unigene_BMK.27328;T1_Unigene_BMK.29131;T1_Unigene_BMK.29147;T1_Unigene_BMK.30514;T1_Unigene_BMK.32026;…	K04392+K04371+K04371+K04368+K03872+K04368+K04368+K04392+K03868+K04392+K04392+K04371+K04368+K04368+K04392+K03873+K01679+K04392+K04498+K04498+K04371+K04371+K03868
Renin-angiotensin system	ko04614	24	T1_Unigene_BMK.11155;T1_Unigene_BMK.11528;T1_Unigene_BMK.12499;T1_Unigene_BMK.13060;T1_Unigene_BMK.13307;T1_Unigene_BMK.14294;T1_Unigene_BMK.15340;T1_Unigene_BMK.16140;T1_Unigene_BMK.17436;T1_Unigene_BMK.20397;T1_Unigene_BMK.20992;T1_Unigene_BMK.24047;T1_Unigene_BMK.2714;T1_Unigene_BMK.30533;T1_Unigene_BMK.31335;T1_Unigene_BMK.31498;T1_Unigene_BMK.31805;T1_Unigene_BMK.32112;T1_Unigene_BMK.34208;T…	K13289+K13289+K13289+K13289+K13289+K13289+K13289+K13289+K01392+K13289+K13289+K13289+K13289+K13289+K13289+K13289+K13289+K13289+K13289+K13289+K13289+K13289+K13289+K13289
Retinol metabolism	ko00830	9	T1_Unigene_BMK.12468;T1_Unigene_BMK.23115;T1_Unigene_BMK.24678;T1_Unigene_BMK.31536;T1_Unigene_BMK.33863;T1_Unigene_BMK.34687;T1_Unigene_BMK.35538;T1_Unigene_BMK.37044;T1_Unigene_BMK.6319;	K00121+K11147+K00121+K00001+K11155+K00001+K00121+K00001+K00121
Rheumatoid arthritis	ko05323	25	T1_Unigene_BMK.12414;T1_Unigene_BMK.13296;T1_Unigene_BMK.16932;T1_Unigene_BMK.17710;T1_Unigene_BMK.18403;T1_Unigene_BMK.20280;T1_Unigene_BMK.20281;T1_Unigene_BMK.21283;T1_Unigene_BMK.22592;T1_Unigene_BMK.25159;T1_Unigene_BMK.26161;T1_Unigene_BMK.27785;T1_Unigene_BMK.31291;T1_Unigene_BMK.31535;T1_Unigene_BMK.31669;T1_Unigene_BMK.32715;T1_Unigene_BMK.33786;T1_Unigene_BMK.33900;T1_Unigene_BMK.34022;…	K02152+K02154+K02151+K03661+K02154+K02152+K02152+K02150+K02146+K02150+K02150+K02153+K02144+K02148+K02147+K01365+K01365+K02145+K02149+K02154+K02155+K02152+K02154+K02154+K02154
Riboflavin metabolism	ko00740	8	T1_Unigene_BMK.17687;T1_Unigene_BMK.17688;T1_Unigene_BMK.22786;T1_Unigene_BMK.29377;T1_Unigene_BMK.32508;T1_Unigene_BMK.32875;T1_Unigene_BMK.33425;T1_Unigene_BMK.34793;	K14652+K14652+K11752+K00861+K14652+K00794+K00953+K00793
Ribosome	ko03011	194	T1_Unigene_BMK.10617;T1_Unigene_BMK.11614;T1_Unigene_BMK.11627;T1_Unigene_BMK.11635;T1_Unigene_BMK.11653;T1_Unigene_BMK.11661;T1_Unigene_BMK.11675;T1_Unigene_BMK.11676;T1_Unigene_BMK.11678;T1_Unigene_BMK.11713;T1_Unigene_BMK.11731;T1_Unigene_BMK.11747;T1_Unigene_BMK.11766;T1_Unigene_BMK.11768;T1_Unigene_BMK.11772;T1_Unigene_BMK.14618;T1_Unigene_BMK.14745;T1_Unigene_BMK.15334;T1_Unigene_BMK.15632;…	K02991+K02924+K02955+K02875+K02983+K02874+K02872+K02872+K02872+K02942+K02997+K02870+K02995+K02923+K02934+K02870+K02974+K02891+K02955+K02984+K02971+K02883+K02924+K02927+K02976+K02973+K02883+K02994+K02880+K02880+K02977+K02926+K02966+K02898+K02942+K02998+K02998+K02886+K02979+K02979+K02998+K02958+K02971+K02885+K02985+K02910+K02932+K02913+K02898+K02920+K02936+K02975+K02955+K02871+K02881+K02973+K02920+…
Ribosome biogenesis in eukaryotes	ko03008	117	T1_Unigene_BMK.10203;T1_Unigene_BMK.10719;T1_Unigene_BMK.10720;T1_Unigene_BMK.1103;T1_Unigene_BMK.11317;T1_Unigene_BMK.11716;T1_Unigene_BMK.135;T1_Unigene_BMK.136;T1_Unigene_BMK.14066;T1_Unigene_BMK.14338;T1_Unigene_BMK.14339;T1_Unigene_BMK.14377;T1_Unigene_BMK.14485;T1_Unigene_BMK.14887;T1_Unigene_BMK.15087;T1_Unigene_BMK.15407;T1_Unigene_BMK.16215;T1_Unigene_BMK.17868;T1_Unigene_BMK.17954;T1_Un…	K07936+K14572+K14572+K14556+K03539+K02218+K14548+K14548+K14572+K14572+K14572+K03539+K14572+K14572+K12619+K07562+K03264+K14571+K14545+K14548+K07562+K07562+K12845+K03537+K03115+K12845+K11130+K12619+K02218+K02218+K14572+K14572+K14572+K14536+K14536+K14565+K14546+K11129+K03097+K03097+K03097+K13288+K11108+K14570+K03097+K14545+K14565+K07178+K14568+K14554+K03538+K14560+K14564+K14572+K14572+K07562+K07562+…
SNARE interactions in vesicular transport	ko04130	24	T1_Unigene_BMK.10246;T1_Unigene_BMK.15409;T1_Unigene_BMK.19764;T1_Unigene_BMK.20455;T1_Unigene_BMK.20846;T1_Unigene_BMK.20926;T1_Unigene_BMK.21162;T1_Unigene_BMK.21879;T1_Unigene_BMK.22499;T1_Unigene_BMK.24452;T1_Unigene_BMK.24939;T1_Unigene_BMK.25689;T1_Unigene_BMK.28116;T1_Unigene_BMK.28341;T1_Unigene_BMK.29606;T1_Unigene_BMK.30597;T1_Unigene_BMK.31185;T1_Unigene_BMK.31955;T1_Unigene_BMK.32239;…	K08515+K08515+K08493+K08515+K08504+K08495+K08515+K08495+K08489+K08489+K08504+K08497+K08515+K08498+K08490+K08492+K08496+K08515+K08515+K08493+K08490+K08515+K08493+K08515
SNAREs	ko04131	26	T1_Unigene_BMK.10246;T1_Unigene_BMK.15409;T1_Unigene_BMK.19764;T1_Unigene_BMK.20455;T1_Unigene_BMK.20846;T1_Unigene_BMK.20926;T1_Unigene_BMK.21162;T1_Unigene_BMK.21879;T1_Unigene_BMK.22499;T1_Unigene_BMK.24452;T1_Unigene_BMK.24939;T1_Unigene_BMK.25689;T1_Unigene_BMK.28116;T1_Unigene_BMK.28341;T1_Unigene_BMK.29606;T1_Unigene_BMK.30597;T1_Unigene_BMK.31185;T1_Unigene_BMK.31955;T1_Unigene_BMK.32057;…	K08515+K08515+K08493+K08515+K08504+K08495+K08515+K08495+K08489+K08489+K08504+K08497+K08515+K08498+K08490+K08492+K08496+K08515+K08518+K08515+K08493+K08490+K08515+K08493+K08518+K08515
Secretion system	ko02044	34	T1_Unigene_BMK.11755;T1_Unigene_BMK.12594;T1_Unigene_BMK.14856;T1_Unigene_BMK.16919;T1_Unigene_BMK.21152;T1_Unigene_BMK.24426;T1_Unigene_BMK.24427;T1_Unigene_BMK.24428;T1_Unigene_BMK.25165;T1_Unigene_BMK.25223;T1_Unigene_BMK.26537;T1_Unigene_BMK.27598;T1_Unigene_BMK.27984;T1_Unigene_BMK.28995;T1_Unigene_BMK.29647;T1_Unigene_BMK.29648;T1_Unigene_BMK.30310;T1_Unigene_BMK.30523;T1_Unigene_BMK.32390;…	K03104+K03116+K01493+K03109+K09481+K03070+K03070+K03070+K02221+K03106+K07342+K03105+K12275+K09481+K03106+K03106+K03108+K12272+K03107+K03217+K03217+K03070+K03118+K03217+K10956+K12271+K03116+K03110+K13431+K03106+K10956+K09540+K12058+K09481
Selenocompound metabolism	ko00450	18	T1_Unigene_BMK.12715;T1_Unigene_BMK.26691;T1_Unigene_BMK.28573;T1_Unigene_BMK.28875;T1_Unigene_BMK.32902;T1_Unigene_BMK.33179;T1_Unigene_BMK.33311;T1_Unigene_BMK.33696;T1_Unigene_BMK.34381;T1_Unigene_BMK.34717;T1_Unigene_BMK.34755;T1_Unigene_BMK.34756;T1_Unigene_BMK.35688;T1_Unigene_BMK.37027;T1_Unigene_BMK.38229;T1_Unigene_BMK.38253;T1_Unigene_BMK.38648;T1_Unigene_BMK.39425;	K01761+K00549+K13811+K00549+K01874+K01739+K08247+K01760+K00384+K11717+K01739+K01739+K00549+K01761+K00549+K01874+K13811+K00384
Shigellosis	ko05131	26	T1_Unigene_BMK.12679;T1_Unigene_BMK.17944;T1_Unigene_BMK.19783;T1_Unigene_BMK.20282;T1_Unigene_BMK.20425;T1_Unigene_BMK.20842;T1_Unigene_BMK.20843;T1_Unigene_BMK.22498;T1_Unigene_BMK.23101;T1_Unigene_BMK.23102;T1_Unigene_BMK.23660;T1_Unigene_BMK.23913;T1_Unigene_BMK.24311;T1_Unigene_BMK.25700;T1_Unigene_BMK.25701;T1_Unigene_BMK.25746;T1_Unigene_BMK.26075;T1_Unigene_BMK.27328;T1_Unigene_BMK.28937;…	K05755+K05692+K04392+K04371+K04371+K05758+K05758+K13728+K05758+K05758+K12836+K04392+K05754+K04392+K04392+K04371+K05757+K04392+K05756+K08339+K04392+K12836+K04371+K04371+K12836+K05692
Small cell lung cancer	ko05222	8	T1_Unigene_BMK.14398;T1_Unigene_BMK.15401;T1_Unigene_BMK.20256;T1_Unigene_BMK.23801;T1_Unigene_BMK.25177;T1_Unigene_BMK.25959;T1_Unigene_BMK.30740;T1_Unigene_BMK.34702;	K02206+K01110+K01522+K03875+K02219+K08738+K01522+K01110
Sphingolipid metabolism	ko00600	20	T1_Unigene_BMK.20857;T1_Unigene_BMK.20922;T1_Unigene_BMK.24267;T1_Unigene_BMK.24268;T1_Unigene_BMK.24728;T1_Unigene_BMK.24925;T1_Unigene_BMK.27009;T1_Unigene_BMK.28297;T1_Unigene_BMK.30537;T1_Unigene_BMK.31312;T1_Unigene_BMK.34187;T1_Unigene_BMK.35539;T1_Unigene_BMK.36988;T1_Unigene_BMK.36994;T1_Unigene_BMK.37980;T1_Unigene_BMK.38788;T1_Unigene_BMK.389;T1_Unigene_BMK.39405;T1_Unigene_BMK.39778;T1…	K00654+K04712+K04711+K04711+K04711+K12349+K04713+K07407+K07407+K12349+K12309+K12349+K00654+K04715+K04708+K07407+K07407+K01634+K01190+K07407
Spliceosome	ko03041	297	T1_Unigene_BMK.10023;T1_Unigene_BMK.10192;T1_Unigene_BMK.10505;T1_Unigene_BMK.10611;T1_Unigene_BMK.10731;T1_Unigene_BMK.10940;T1_Unigene_BMK.11018;T1_Unigene_BMK.11046;T1_Unigene_BMK.11163;T1_Unigene_BMK.11543;T1_Unigene_BMK.11738;T1_Unigene_BMK.12787;T1_Unigene_BMK.13370;T1_Unigene_BMK.13597;T1_Unigene_BMK.14399;T1_Unigene_BMK.14588;T1_Unigene_BMK.14589;T1_Unigene_BMK.14590;T1_Unigene_BMK.14677;…	K13127+K12879+K12598+K12854+K13146+K12854+K12829+K11095+K06063+K12875+K11099+K12828+K13156+K12854+K03283+K13146+K13146+K13146+K13210+K12856+K12854+K03283+K12813+K13025+K13140+K13140+K12869+K12869+K03283+K12869+K13157+K13157+K03283+K13025+K13025+K12854+K12856+K13141+K12854+K12854+K12818+K11088+K13106+K13195+K13113+K12845+K12832+K12859+K03283+K12839+K13130+K13130+K12626+K12890+K11095+K11096+K12896+…
Staphylococcus aureus infection	ko05150	4	T1_Unigene_BMK.1360;T1_Unigene_BMK.1563;T1_Unigene_BMK.39069;T1_Unigene_BMK.7647;	K03990+K03905+K01335+K03990
Starch and sucrose metabolism	ko00500	157	T1_Unigene_BMK.10689;T1_Unigene_BMK.1093;T1_Unigene_BMK.11185;T1_Unigene_BMK.11476;T1_Unigene_BMK.11477;T1_Unigene_BMK.12383;T1_Unigene_BMK.12639;T1_Unigene_BMK.12975;T1_Unigene_BMK.14552;T1_Unigene_BMK.14553;T1_Unigene_BMK.14554;T1_Unigene_BMK.14594;T1_Unigene_BMK.15827;T1_Unigene_BMK.15828;T1_Unigene_BMK.15978;T1_Unigene_BMK.17187;T1_Unigene_BMK.17215;T1_Unigene_BMK.17217;T1_Unigene_BMK.17218;T…	K00770+K01193+K01051+K01051+K01051+K01051+K01051+K00695+K01051+K01051+K01051+K01051+K01179+K01179+K00695+K08679+K00695+K01193+K01193+K01051+K01178+K01051+K01051+K01051+K01176+K01176+K01179+K01179+K00703+K01835+K01193+K01193+K00695+K00695+K01188+K01051+K01051+K00847+K05350+K00770+K00975+K00975+K00975+K01051+K01051+K01051+K01051+K00975+K13648+K13648+K00012+K00012+K00695+K08679+K01051+K01051+K00847+…
Steroid biosynthesis	ko00100	25	T1_Unigene_BMK.1571;T1_Unigene_BMK.18830;T1_Unigene_BMK.18940;T1_Unigene_BMK.18950;T1_Unigene_BMK.2201;T1_Unigene_BMK.27048;T1_Unigene_BMK.27824;T1_Unigene_BMK.29120;T1_Unigene_BMK.29121;T1_Unigene_BMK.29122;T1_Unigene_BMK.29124;T1_Unigene_BMK.29420;T1_Unigene_BMK.30636;T1_Unigene_BMK.31552;T1_Unigene_BMK.32319;T1_Unigene_BMK.32452;T1_Unigene_BMK.32522;T1_Unigene_BMK.34218;T1_Unigene_BMK.35441;T1…	K00511+K09828+K00213+K14424+K12298+K00213+K14423+K00511+K00511+K00511+K00801+K00222+K01824+K08246+K14424+K08242+K05917+K09832+K01853+K14674+K00559+K00511+K14674+K00227+K00511
Stilbenoid, diarylheptanoid and gingerol biosynthesis	ko00945	12	T1_Unigene_BMK.12191;T1_Unigene_BMK.12192;T1_Unigene_BMK.20683;T1_Unigene_BMK.22798;T1_Unigene_BMK.22799;T1_Unigene_BMK.27289;T1_Unigene_BMK.29821;T1_Unigene_BMK.30880;T1_Unigene_BMK.32547;T1_Unigene_BMK.33530;T1_Unigene_BMK.34817;T1_Unigene_BMK.35903;	K13065+K13065+K00588+K00517+K00517+K00588+K13232+K00588+K00487+K13065+K09754+K00487
Streptomycin biosynthesis	ko00521	10	T1_Unigene_BMK.19776;T1_Unigene_BMK.26902;T1_Unigene_BMK.27224;T1_Unigene_BMK.27226;T1_Unigene_BMK.30888;T1_Unigene_BMK.31047;T1_Unigene_BMK.32133;T1_Unigene_BMK.32687;T1_Unigene_BMK.32950;T1_Unigene_BMK.37879;	K01835+K01835+K00844+K00844+K01092+K00844+K01858+K00844+K00844+K00844
Styrene degradation	ko00643	3	T1_Unigene_BMK.28665;T1_Unigene_BMK.34875;T1_Unigene_BMK.36377;	K00451+K01800+K01555
Sulfur metabolism	ko00920	31	T1_Unigene_BMK.10278;T1_Unigene_BMK.11295;T1_Unigene_BMK.11646;T1_Unigene_BMK.13359;T1_Unigene_BMK.22624;T1_Unigene_BMK.22625;T1_Unigene_BMK.22687;T1_Unigene_BMK.27118;T1_Unigene_BMK.28573;T1_Unigene_BMK.28595;T1_Unigene_BMK.28596;T1_Unigene_BMK.29010;T1_Unigene_BMK.29247;T1_Unigene_BMK.29774;T1_Unigene_BMK.30693;T1_Unigene_BMK.32095;T1_Unigene_BMK.33179;T1_Unigene_BMK.33696;T1_Unigene_BMK.34755;…	K01082+K01082+K01738+K01738+K01082+K01082+K01082+K01738+K13811+K00640+K00640+K00640+K00860+K00860+K00392+K01738+K01739+K01760+K01739+K01739+K01738+K01738+K01738+K00640+K00387+K13811+K00640+K01082+K01738+K01082+K01738
Sulfur relay system	ko04122	11	T1_Unigene_BMK.22355;T1_Unigene_BMK.27572;T1_Unigene_BMK.27948;T1_Unigene_BMK.29834;T1_Unigene_BMK.30869;T1_Unigene_BMK.33346;T1_Unigene_BMK.33907;T1_Unigene_BMK.33909;T1_Unigene_BMK.35121;T1_Unigene_BMK.36516;T1_Unigene_BMK.37862;	K14168+K03639+K03635+K04487+K11996+K03635+K14169+K00566+K03639+K12161+K01011
Synthesis and degradation of ketone bodies	ko00072	9	T1_Unigene_BMK.13768;T1_Unigene_BMK.19657;T1_Unigene_BMK.21635;T1_Unigene_BMK.21636;T1_Unigene_BMK.32233;T1_Unigene_BMK.32234;T1_Unigene_BMK.36591;T1_Unigene_BMK.37326;T1_Unigene_BMK.37327;	K01640+K01641+K00626+K00626+K01641+K01641+K00626+K01640+K01640
Systemic lupus erythematosus	ko05322	30	T1_Unigene_BMK.11658;T1_Unigene_BMK.13468;T1_Unigene_BMK.1360;T1_Unigene_BMK.19122;T1_Unigene_BMK.19696;T1_Unigene_BMK.19735;T1_Unigene_BMK.19736;T1_Unigene_BMK.20751;T1_Unigene_BMK.21406;T1_Unigene_BMK.23378;T1_Unigene_BMK.23392;T1_Unigene_BMK.24475;T1_Unigene_BMK.24565;T1_Unigene_BMK.25955;T1_Unigene_BMK.27140;T1_Unigene_BMK.27904;T1_Unigene_BMK.28143;T1_Unigene_BMK.28988;T1_Unigene_BMK.31613;T…	K11254+K11253+K03990+K11251+K11088+K11251+K11251+K11252+K11087+K11253+K11254+K11251+K11254+K11252+K11253+K11251+K11253+K11251+K11253+K11251+K11251+K11254+K11086+K11090+K11252+K11253+K11254+K11252+K11251+K03990
T cell receptor signaling pathway	ko04660	13	T1_Unigene_BMK.18929;T1_Unigene_BMK.20282;T1_Unigene_BMK.20425;T1_Unigene_BMK.21499;T1_Unigene_BMK.23765;T1_Unigene_BMK.23766;T1_Unigene_BMK.25746;T1_Unigene_BMK.26131;T1_Unigene_BMK.26132;T1_Unigene_BMK.26574;T1_Unigene_BMK.27143;T1_Unigene_BMK.33552;T1_Unigene_BMK.37365;	K06268+K04371+K04371+K04368+K04368+K04368+K04371+K04368+K04368+K06268+K06268+K04371+K04371
TGF-beta signaling pathway	ko04350	27	T1_Unigene_BMK.16276;T1_Unigene_BMK.18767;T1_Unigene_BMK.19741;T1_Unigene_BMK.20282;T1_Unigene_BMK.20425;T1_Unigene_BMK.21486;T1_Unigene_BMK.21487;T1_Unigene_BMK.23024;T1_Unigene_BMK.23367;T1_Unigene_BMK.24061;T1_Unigene_BMK.24062;T1_Unigene_BMK.25389;T1_Unigene_BMK.25393;T1_Unigene_BMK.25746;T1_Unigene_BMK.28105;T1_Unigene_BMK.28241;T1_Unigene_BMK.28864;T1_Unigene_BMK.32026;T1_Unigene_BMK.32148;…	K03094+K04382+K03347+K04371+K04371+K03347+K03347+K04688+K04382+K03456+K03456+K03868+K03094+K04371+K04382+K04382+K03094+K04498+K03094+K04498+K04371+K03347+K03347+K04371+K03456+K03347+K03868
Taste transduction	ko04742	1	T1_Unigene_BMK.30446;	K04536
Taurine and hypotaurine metabolism	ko00430	18	T1_Unigene_BMK.15525;T1_Unigene_BMK.20710;T1_Unigene_BMK.20711;T1_Unigene_BMK.20712;T1_Unigene_BMK.21285;T1_Unigene_BMK.21645;T1_Unigene_BMK.25379;T1_Unigene_BMK.25658;T1_Unigene_BMK.26579;T1_Unigene_BMK.30247;T1_Unigene_BMK.30355;T1_Unigene_BMK.31673;T1_Unigene_BMK.33239;T1_Unigene_BMK.33729;T1_Unigene_BMK.38202;T1_Unigene_BMK.38415;T1_Unigene_BMK.39339;T1_Unigene_BMK.5926;	K10712+K01580+K01580+K01580+K10712+K01580+K10712+K10712+K10712+K00681+K10712+K01580+K10712+K01580+K00681+K10712+K01580+K01580
Terpenoid backbone biosynthesis	ko00900	47	T1_Unigene_BMK.1608;T1_Unigene_BMK.17909;T1_Unigene_BMK.19657;T1_Unigene_BMK.19992;T1_Unigene_BMK.21453;T1_Unigene_BMK.21635;T1_Unigene_BMK.21636;T1_Unigene_BMK.21836;T1_Unigene_BMK.22821;T1_Unigene_BMK.23959;T1_Unigene_BMK.24331;T1_Unigene_BMK.25683;T1_Unigene_BMK.25684;T1_Unigene_BMK.26030;T1_Unigene_BMK.26421;T1_Unigene_BMK.27023;T1_Unigene_BMK.27552;T1_Unigene_BMK.28077;T1_Unigene_BMK.28078;T…	K00806+K01662+K01641+K01662+K01597+K00626+K00626+K00021+K00869+K00787+K01662+K00991+K00991+K03526+K13789+K01662+K11778+K00099+K00099+K10960+K10960+K00099+K13789+K01770+K03527+K11778+K00021+K10960+K01823+K01641+K01641+K01662+K13789+K01662+K11778+K00919+K00021+K00626+K00938+K14066+K00021+K05356+K01662+K01662+K13789+K01662+K01662
Tetracycline biosynthesis	ko00253	5	T1_Unigene_BMK.20252;T1_Unigene_BMK.27298;T1_Unigene_BMK.31373;T1_Unigene_BMK.34499;T1_Unigene_BMK.37910;	K01961+K02160+K02160+K02160+K01962
Thiamine metabolism	ko00730	8	T1_Unigene_BMK.24491;T1_Unigene_BMK.27368;T1_Unigene_BMK.29834;T1_Unigene_BMK.31679;T1_Unigene_BMK.31680;T1_Unigene_BMK.34717;T1_Unigene_BMK.36051;T1_Unigene_BMK.39323;	K06928+K00949+K04487+K00878+K00878+K11717+K14153+K03147
Thyroid cancer	ko05216	14	T1_Unigene_BMK.20282;T1_Unigene_BMK.20425;T1_Unigene_BMK.21499;T1_Unigene_BMK.23765;T1_Unigene_BMK.23766;T1_Unigene_BMK.25746;T1_Unigene_BMK.26131;T1_Unigene_BMK.26132;T1_Unigene_BMK.33552;T1_Unigene_BMK.33732;T1_Unigene_BMK.37365;T1_Unigene_BMK.39089;T1_Unigene_BMK.5885;T1_Unigene_BMK.83;	K04371+K04371+K04368+K04368+K04368+K04371+K04368+K04368+K04371+K09291+K04371+K09291+K09291+K09291
Tight junction	ko04530	24	T1_Unigene_BMK.15401;T1_Unigene_BMK.17944;T1_Unigene_BMK.18767;T1_Unigene_BMK.21416;T1_Unigene_BMK.23367;T1_Unigene_BMK.24061;T1_Unigene_BMK.24062;T1_Unigene_BMK.24500;T1_Unigene_BMK.24501;T1_Unigene_BMK.24502;T1_Unigene_BMK.26020;T1_Unigene_BMK.28105;T1_Unigene_BMK.28241;T1_Unigene_BMK.2861;T1_Unigene_BMK.30965;T1_Unigene_BMK.31731;T1_Unigene_BMK.33245;T1_Unigene_BMK.33366;T1_Unigene_BMK.34702;T…	K01110+K05692+K04382+K03115+K04382+K03456+K03456+K03097+K03097+K03097+K03097+K04382+K04382+K04424+K03097+K04354+K03115+K06100+K01110+K03456+K06100+K06111+K06111+K05692
Toll-like receptor signaling pathway	ko04620	18	T1_Unigene_BMK.16690;T1_Unigene_BMK.19783;T1_Unigene_BMK.20282;T1_Unigene_BMK.20425;T1_Unigene_BMK.21499;T1_Unigene_BMK.23765;T1_Unigene_BMK.23766;T1_Unigene_BMK.23913;T1_Unigene_BMK.25700;T1_Unigene_BMK.25701;T1_Unigene_BMK.25746;T1_Unigene_BMK.26131;T1_Unigene_BMK.26132;T1_Unigene_BMK.27328;T1_Unigene_BMK.30514;T1_Unigene_BMK.33552;T1_Unigene_BMK.37365;T1_Unigene_BMK.7877;	K04733+K04392+K04371+K04371+K04368+K04368+K04368+K04392+K04392+K04392+K04371+K04368+K04368+K04392+K04392+K04371+K04371+K04733
Toluene degradation	ko00623	2	T1_Unigene_BMK.19185;T1_Unigene_BMK.25525;	K01061+K01061
Toxoplasmosis	ko05145	58	T1_Unigene_BMK.14269;T1_Unigene_BMK.14399;T1_Unigene_BMK.15038;T1_Unigene_BMK.16032;T1_Unigene_BMK.16034;T1_Unigene_BMK.16690;T1_Unigene_BMK.16876;T1_Unigene_BMK.16922;T1_Unigene_BMK.16923;T1_Unigene_BMK.17843;T1_Unigene_BMK.20282;T1_Unigene_BMK.20419;T1_Unigene_BMK.20425;T1_Unigene_BMK.21289;T1_Unigene_BMK.22385;T1_Unigene_BMK.22386;T1_Unigene_BMK.23908;T1_Unigene_BMK.25746;T1_Unigene_BMK.25959;…	K13412+K03283+K03283+K13412+K13412+K04733+K03283+K13412+K13412+K03283+K04371+K03283+K04371+K13412+K13412+K13412+K13412+K04371+K08738+K03283+K13412+K13412+K13412+K13412+K03283+K03283+K03283+K03283+K03283+K03283+K03283+K04371+K13412+K03283+K03283+K03283+K13412+K13412+K03283+K13412+K04371+K13412+K13412+K03283+K03283+K03283+K03283+K13412+K03283+K03283+K13412+K03283+K03283+K01047+K13412+K04733+K03283+…
Transcription factors	ko03000	219	T1_Unigene_BMK.10100;T1_Unigene_BMK.10101;T1_Unigene_BMK.10120;T1_Unigene_BMK.10263;T1_Unigene_BMK.10433;T1_Unigene_BMK.11074;T1_Unigene_BMK.11075;T1_Unigene_BMK.11120;T1_Unigene_BMK.11621;T1_Unigene_BMK.11727;T1_Unigene_BMK.11770;T1_Unigene_BMK.12870;T1_Unigene_BMK.12990;T1_Unigene_BMK.13288;T1_Unigene_BMK.13350;T1_Unigene_BMK.13351;T1_Unigene_BMK.13996;T1_Unigene_BMK.14342;T1_Unigene_BMK.14343;…	K09422+K09422+K09422+K09422+K09422+K09264+K09264+K09422+K09377+K09264+K09264+K09422+K09422+K09422+K14431+K14431+K09422+K09422+K09422+K13424+K02855+K09422+K09285+K09422+K09422+K09422+K09422+K14516+K14516+K09422+K09422+K09422+K09422+K09422+K09250+K09286+K09422+K09422+K14432+K14432+K09422+K09422+K09422+K09422+K09422+K09272+K09422+K09422+K09422+K09285+K09422+K09422+K09422+K09422+K09284+K14432+K07466+…
Translation factors	ko03012	113	T1_Unigene_BMK.10043;T1_Unigene_BMK.11633;T1_Unigene_BMK.11764;T1_Unigene_BMK.11931;T1_Unigene_BMK.12771;T1_Unigene_BMK.13189;T1_Unigene_BMK.14855;T1_Unigene_BMK.1505;T1_Unigene_BMK.15223;T1_Unigene_BMK.15772;T1_Unigene_BMK.15811;T1_Unigene_BMK.16215;T1_Unigene_BMK.16432;T1_Unigene_BMK.16652;T1_Unigene_BMK.17084;T1_Unigene_BMK.1789;T1_Unigene_BMK.17970;T1_Unigene_BMK.18179;T1_Unigene_BMK.18180;T1…	K03254+K03233+K03248+K03252+K03248+K03251+K03234+K03253+K13025+K03252+K03248+K03264+K03267+K02836+K03252+K02355+K03243+K13025+K13025+K03249+K03257+K03257+K02835+K03231+K03265+K03265+K03680+K03245+K03234+K03234+K03236+K03248+K02355+K03263+K03260+K03232+K02838+K03232+K03263+K03263+K03260+K03257+K03239+K03234+K03234+K03251+K03267+K03267+K02355+K03248+K03248+K03248+K03259+K03248+K02520+K03232+K03249+…
Transporters	ko02000	55	T1_Unigene_BMK.10184;T1_Unigene_BMK.10394;T1_Unigene_BMK.11048;T1_Unigene_BMK.11429;T1_Unigene_BMK.11550;T1_Unigene_BMK.1327;T1_Unigene_BMK.13557;T1_Unigene_BMK.14079;T1_Unigene_BMK.14442;T1_Unigene_BMK.14835;T1_Unigene_BMK.1596;T1_Unigene_BMK.16134;T1_Unigene_BMK.1670;T1_Unigene_BMK.17677;T1_Unigene_BMK.18025;T1_Unigene_BMK.18242;T1_Unigene_BMK.18243;T1_Unigene_BMK.18373;T1_Unigene_BMK.20487;T1_…	K08202+K06901+K05658+K05658+K03475+K05658+K05658+K05658+K05674+K05658+K08150+K08150+K08145+K02069+K05658+K13783+K13783+K08150+K08150+K08150+K05658+K05674+K05674+K09013+K05674+K05674+K02021+K02021+K02021+K02065+K05658+K05658+K06901+K08150+K08150+K08150+K08150+K05658+K13783+K08202+K08202+K05658+K08150+K13783+K05658+K05663+K08150+K08150+K05658+K05658+K05658+K05658+K08145+K05658+K05658
Tropane, piperidine and pyridine alkaloid biosynthesis	ko00960	17	T1_Unigene_BMK.20674;T1_Unigene_BMK.20675;T1_Unigene_BMK.21148;T1_Unigene_BMK.22246;T1_Unigene_BMK.25395;T1_Unigene_BMK.29679;T1_Unigene_BMK.31341;T1_Unigene_BMK.31489;T1_Unigene_BMK.31804;T1_Unigene_BMK.33008;T1_Unigene_BMK.34081;T1_Unigene_BMK.34544;T1_Unigene_BMK.34890;T1_Unigene_BMK.34891;T1_Unigene_BMK.35477;T1_Unigene_BMK.39099;T1_Unigene_BMK.40021;	K08081+K08081+K08081+K08081+K08081+K08081+K00813+K00815+K08081+K00276+K08081+K00815+K00276+K00276+K00276+K00817+K00813
Tryptophan metabolism	ko00380	32	T1_Unigene_BMK.13001;T1_Unigene_BMK.14972;T1_Unigene_BMK.14973;T1_Unigene_BMK.18827;T1_Unigene_BMK.21635;T1_Unigene_BMK.21636;T1_Unigene_BMK.24828;T1_Unigene_BMK.24988;T1_Unigene_BMK.25789;T1_Unigene_BMK.30352;T1_Unigene_BMK.30885;T1_Unigene_BMK.30886;T1_Unigene_BMK.3185;T1_Unigene_BMK.32034;T1_Unigene_BMK.32257;T1_Unigene_BMK.32700;T1_Unigene_BMK.3447;T1_Unigene_BMK.34904;T1_Unigene_BMK.36379;T1…	K00164+K11816+K11816+K11817+K00626+K00626+K00128+K01692+K03781+K01867+K00128+K00128+K00164+K00128+K00128+K01867+K00164+K00128+K00128+K00128+K00626+K00128+K14085+K00164+K11816+K00128+K11816+K00128+K11816+K00164+K00164+K00164
Two-component system	ko02020	20	T1_Unigene_BMK.13042;T1_Unigene_BMK.17726;T1_Unigene_BMK.19833;T1_Unigene_BMK.20115;T1_Unigene_BMK.20116;T1_Unigene_BMK.20117;T1_Unigene_BMK.21635;T1_Unigene_BMK.21636;T1_Unigene_BMK.22053;T1_Unigene_BMK.24322;T1_Unigene_BMK.24323;T1_Unigene_BMK.28662;T1_Unigene_BMK.291;T1_Unigene_BMK.2916;T1_Unigene_BMK.31664;T1_Unigene_BMK.32;T1_Unigene_BMK.34360;T1_Unigene_BMK.36591;T1_Unigene_BMK.8227;T1_Unig…	K01915+K01467+K01915+K01915+K01915+K01915+K00626+K00626+K01113+K01915+K01915+K02259+K01915+K01915+K10255+K07673+K01113+K00626+K01915+K01915
Type I diabetes mellitus	ko04940	9	T1_Unigene_BMK.20710;T1_Unigene_BMK.20711;T1_Unigene_BMK.20712;T1_Unigene_BMK.21645;T1_Unigene_BMK.31673;T1_Unigene_BMK.33729;T1_Unigene_BMK.37202;T1_Unigene_BMK.39339;T1_Unigene_BMK.5926;	K01580+K01580+K01580+K01580+K01580+K01580+K04077+K01580+K01580
Type II diabetes mellitus	ko04930	23	T1_Unigene_BMK.20282;T1_Unigene_BMK.20425;T1_Unigene_BMK.23829;T1_Unigene_BMK.25746;T1_Unigene_BMK.27224;T1_Unigene_BMK.27226;T1_Unigene_BMK.28432;T1_Unigene_BMK.31047;T1_Unigene_BMK.32578;T1_Unigene_BMK.32687;T1_Unigene_BMK.32950;T1_Unigene_BMK.33273;T1_Unigene_BMK.33552;T1_Unigene_BMK.34466;T1_Unigene_BMK.34467;T1_Unigene_BMK.35505;T1_Unigene_BMK.3668;T1_Unigene_BMK.37365;T1_Unigene_BMK.37879;T…	K04371+K04371+K00873+K04371+K00844+K00844+K00873+K00844+K00873+K00844+K00844+K00873+K04371+K00873+K00873+K00873+K07203+K04371+K00844+K00873+K07203+K00873+K00873
Tyrosine metabolism	ko00350	25	T1_Unigene_BMK.11139;T1_Unigene_BMK.12468;T1_Unigene_BMK.24678;T1_Unigene_BMK.28665;T1_Unigene_BMK.30183;T1_Unigene_BMK.31341;T1_Unigene_BMK.31489;T1_Unigene_BMK.31536;T1_Unigene_BMK.33008;T1_Unigene_BMK.33993;T1_Unigene_BMK.34544;T1_Unigene_BMK.34581;T1_Unigene_BMK.34687;T1_Unigene_BMK.34875;T1_Unigene_BMK.34890;T1_Unigene_BMK.34891;T1_Unigene_BMK.35477;T1_Unigene_BMK.35538;T1_Unigene_BMK.36377;…	K00457+K00121+K00121+K00451+K00457+K00813+K00815+K00001+K00276+K01592+K00815+K14455+K00001+K01800+K00276+K00276+K00276+K00121+K01555+K00001+K00817+K00813+K01592+K00121+K00457
Ubiquinone and other terpenoid-quinone biosynthesis	ko00130	30	T1_Unigene_BMK.11139;T1_Unigene_BMK.15271;T1_Unigene_BMK.15579;T1_Unigene_BMK.23177;T1_Unigene_BMK.23784;T1_Unigene_BMK.24740;T1_Unigene_BMK.24790;T1_Unigene_BMK.24873;T1_Unigene_BMK.27307;T1_Unigene_BMK.30000;T1_Unigene_BMK.30183;T1_Unigene_BMK.31489;T1_Unigene_BMK.31584;T1_Unigene_BMK.31585;T1_Unigene_BMK.31706;T1_Unigene_BMK.31917;T1_Unigene_BMK.32909;T1_Unigene_BMK.33491;T1_Unigene_BMK.33539;…	K00457+K06127+K01904+K00591+K12502+K06127+K05928+K01904+K12502+K01904+K00457+K00815+K01904+K01904+K06126+K09833+K06125+K01904+K01904+K02552+K12501+K00815+K12501+K01904+K02548+K01661+K01904+K09834+K01904+K00457
Ubiquitin mediated proteolysis	ko04120	142	T1_Unigene_BMK.10373;T1_Unigene_BMK.10583;T1_Unigene_BMK.11643;T1_Unigene_BMK.12051;T1_Unigene_BMK.12053;T1_Unigene_BMK.13130;T1_Unigene_BMK.13377;T1_Unigene_BMK.14814;T1_Unigene_BMK.15075;T1_Unigene_BMK.15076;T1_Unigene_BMK.15614;T1_Unigene_BMK.15861;T1_Unigene_BMK.15993;T1_Unigene_BMK.16276;T1_Unigene_BMK.16686;T1_Unigene_BMK.16687;T1_Unigene_BMK.16688;T1_Unigene_BMK.16689;T1_Unigene_BMK.17226;…	K10592+K06688+K06689+K10589+K10589+K10589+K03363+K03363+K03348+K03348+K03869+K10592+K03357+K03094+K04506+K04506+K04506+K04506+K03352+K03352+K03352+K03352+K03352+K03352+K10144+K06689+K04506+K03348+K03348+K03347+K10592+K10592+K10592+K10592+K10592+K10686+K03363+K03355+K03355+K10610+K06688+K03347+K03347+K10580+K10577+K10575+K03351+K03351+K10579+K03872+K10573+K10573+K04649+K06689+K10592+K10592+K03875+…
Ubiquitin system	ko04121	290	T1_Unigene_BMK.1;T1_Unigene_BMK.10009;T1_Unigene_BMK.10373;T1_Unigene_BMK.10517;T1_Unigene_BMK.10583;T1_Unigene_BMK.1091;T1_Unigene_BMK.11127;T1_Unigene_BMK.11643;T1_Unigene_BMK.11653;T1_Unigene_BMK.1172;T1_Unigene_BMK.12051;T1_Unigene_BMK.12053;T1_Unigene_BMK.12169;T1_Unigene_BMK.12170;T1_Unigene_BMK.12332;T1_Unigene_BMK.12399;T1_Unigene_BMK.12791;T1_Unigene_BMK.12792;T1_Unigene_BMK.12835;T1_Uni…	K11790+K11838+K10592+K10696+K06688+K11971+K11855+K06689+K02983+K10683+K10589+K10589+K11838+K11838+K11838+K11866+K11793+K11793+K11855+K11855+K10522+K10589+K03363+K08775+K08775+K03363+K03348+K03348+K12160+K03869+K10592+K03357+K03094+K10666+K04506+K04506+K04506+K04506+K11792+K11838+K12162+K03352+K03352+K03352+K03352+K03352+K03352+K11844+K10144+K10689+K06689+K11804+K11982+K11801+K04506+K03348+K03348+…
VEGF signaling pathway	ko04370	20	T1_Unigene_BMK.18929;T1_Unigene_BMK.19783;T1_Unigene_BMK.20282;T1_Unigene_BMK.20425;T1_Unigene_BMK.21499;T1_Unigene_BMK.23765;T1_Unigene_BMK.23766;T1_Unigene_BMK.23913;T1_Unigene_BMK.25700;T1_Unigene_BMK.25701;T1_Unigene_BMK.25746;T1_Unigene_BMK.26131;T1_Unigene_BMK.26132;T1_Unigene_BMK.26574;T1_Unigene_BMK.27143;T1_Unigene_BMK.27328;T1_Unigene_BMK.30514;T1_Unigene_BMK.33552;T1_Unigene_BMK.37365;…	K06268+K04392+K04371+K04371+K04368+K04368+K04368+K04392+K04392+K04392+K04371+K04368+K04368+K06268+K06268+K04392+K04392+K04371+K04371+K01047
Valine, leucine and isoleucine biosynthesis	ko00290	37	T1_Unigene_BMK.14988;T1_Unigene_BMK.14989;T1_Unigene_BMK.16082;T1_Unigene_BMK.16700;T1_Unigene_BMK.20309;T1_Unigene_BMK.22852;T1_Unigene_BMK.23668;T1_Unigene_BMK.24676;T1_Unigene_BMK.24713;T1_Unigene_BMK.25710;T1_Unigene_BMK.26081;T1_Unigene_BMK.26082;T1_Unigene_BMK.28942;T1_Unigene_BMK.29220;T1_Unigene_BMK.29432;T1_Unigene_BMK.29433;T1_Unigene_BMK.29434;T1_Unigene_BMK.29673;T1_Unigene_BMK.30151;…	K01869+K01869+K01703+K00162+K00826+K00826+K01649+K00826+K00826+K00162+K01652+K01652+K01687+K01703+K00053+K00053+K00053+K00162+K00826+K00161+K00053+K01653+K00052+K00826+K01652+K01754+K01704+K01703+K00161+K01873+K00826+K01870+K01873+K01869+K01870+K01869+K00162
Valine, leucine and isoleucine degradation	ko00280	50	T1_Unigene_BMK.13768;T1_Unigene_BMK.15317;T1_Unigene_BMK.19657;T1_Unigene_BMK.20309;T1_Unigene_BMK.21635;T1_Unigene_BMK.21636;T1_Unigene_BMK.22462;T1_Unigene_BMK.22852;T1_Unigene_BMK.24676;T1_Unigene_BMK.24713;T1_Unigene_BMK.24828;T1_Unigene_BMK.24988;T1_Unigene_BMK.26819;T1_Unigene_BMK.29757;T1_Unigene_BMK.30151;T1_Unigene_BMK.30885;T1_Unigene_BMK.30886;T1_Unigene_BMK.31020;T1_Unigene_BMK.31287;…	K01640+K01965+K01641+K00826+K00626+K00626+K05605+K00826+K00826+K00826+K00128+K01692+K09699+K01969+K00826+K00128+K00128+K00166+K00253+K00020+K00128+K01641+K01641+K00128+K00826+K05605+K00140+K00128+K00382+K07513+K07513+K00826+K00128+K00128+K00626+K00382+K00128+K01640+K01640+K07513+K05605+K00167+K05607+K14085+K05605+K00166+K00249+K01968+K00128+K00128
Various types of N-glycan biosynthesis	ko00513	29	T1_Unigene_BMK.14795;T1_Unigene_BMK.19873;T1_Unigene_BMK.20739;T1_Unigene_BMK.20740;T1_Unigene_BMK.20741;T1_Unigene_BMK.23265;T1_Unigene_BMK.25168;T1_Unigene_BMK.26090;T1_Unigene_BMK.27997;T1_Unigene_BMK.28208;T1_Unigene_BMK.28895;T1_Unigene_BMK.29483;T1_Unigene_BMK.30255;T1_Unigene_BMK.30684;T1_Unigene_BMK.31633;T1_Unigene_BMK.31988;T1_Unigene_BMK.32585;T1_Unigene_BMK.32615;T1_Unigene_BMK.34490;…	K01230+K12668+K03847+K03847+K03847+K07151+K12668+K12666+K14412+K12666+K01230+K07441+K03844+K12669+K00726+K00753+K03842+K03845+K03846+K14413+K12670+K00736+K03714+K01231+K03843+K07151+K01230+K01230+K01230
Vascular smooth muscle contraction	ko04270	15	T1_Unigene_BMK.20282;T1_Unigene_BMK.20425;T1_Unigene_BMK.21499;T1_Unigene_BMK.22467;T1_Unigene_BMK.23765;T1_Unigene_BMK.23766;T1_Unigene_BMK.25746;T1_Unigene_BMK.26131;T1_Unigene_BMK.26132;T1_Unigene_BMK.28804;T1_Unigene_BMK.31766;T1_Unigene_BMK.33552;T1_Unigene_BMK.36604;T1_Unigene_BMK.37365;T1_Unigene_BMK.7317;	K04371+K04371+K04368+K06269+K04368+K04368+K04371+K04368+K04368+K06269+K06269+K04371+K06269+K04371+K01047
Vasopressin-regulated water reabsorption	ko04962	8	T1_Unigene_BMK.12564;T1_Unigene_BMK.17642;T1_Unigene_BMK.18540;T1_Unigene_BMK.18746;T1_Unigene_BMK.19068;T1_Unigene_BMK.37316;T1_Unigene_BMK.3840;T1_Unigene_BMK.5514;	K12462+K12462+K12462+K07889+K12462+K06027+K12462+K10418
Vibrio cholerae infection	ko05110	34	T1_Unigene_BMK.10545;T1_Unigene_BMK.12414;T1_Unigene_BMK.13296;T1_Unigene_BMK.16932;T1_Unigene_BMK.17710;T1_Unigene_BMK.17944;T1_Unigene_BMK.18403;T1_Unigene_BMK.19188;T1_Unigene_BMK.20280;T1_Unigene_BMK.20281;T1_Unigene_BMK.21152;T1_Unigene_BMK.21283;T1_Unigene_BMK.22592;T1_Unigene_BMK.25159;T1_Unigene_BMK.26161;T1_Unigene_BMK.26537;T1_Unigene_BMK.27237;T1_Unigene_BMK.27785;T1_Unigene_BMK.28995;…	K10955+K02152+K02154+K02151+K03661+K05692+K02154+K10949+K02152+K02152+K09481+K02150+K02146+K02150+K02150+K07342+K10949+K02153+K09481+K02144+K02148+K02147+K02145+K02149+K02154+K10956+K02155+K10956+K02152+K02154+K02154+K05692+K02154+K09481
Viral myocarditis	ko05416	16	T1_Unigene_BMK.17944;T1_Unigene_BMK.19783;T1_Unigene_BMK.23913;T1_Unigene_BMK.24086;T1_Unigene_BMK.24340;T1_Unigene_BMK.25700;T1_Unigene_BMK.25701;T1_Unigene_BMK.25959;T1_Unigene_BMK.27328;T1_Unigene_BMK.30366;T1_Unigene_BMK.30514;T1_Unigene_BMK.32546;T1_Unigene_BMK.35690;T1_Unigene_BMK.36204;T1_Unigene_BMK.36205;T1_Unigene_BMK.6593;	K05692+K04392+K04392+K03260+K03260+K04392+K04392+K08738+K04392+K03260+K04392+K03260+K03260+K03260+K03260+K05692
Vitamin B6 metabolism	ko00750	7	T1_Unigene_BMK.30695;T1_Unigene_BMK.30696;T1_Unigene_BMK.32901;T1_Unigene_BMK.32921;T1_Unigene_BMK.35743;T1_Unigene_BMK.36475;T1_Unigene_BMK.36787;	K01733+K01733+K08681+K00868+K06215+K01733+K06215
Vitamin digestion and absorption	ko04977	2	T1_Unigene_BMK.15274;T1_Unigene_BMK.36879;	K08757+K14617
Wnt signaling pathway	ko04310	60	T1_Unigene_BMK.1476;T1_Unigene_BMK.15526;T1_Unigene_BMK.16276;T1_Unigene_BMK.16686;T1_Unigene_BMK.16687;T1_Unigene_BMK.16688;T1_Unigene_BMK.16689;T1_Unigene_BMK.18767;T1_Unigene_BMK.18929;T1_Unigene_BMK.19442;T1_Unigene_BMK.19519;T1_Unigene_BMK.19741;T1_Unigene_BMK.19783;T1_Unigene_BMK.21416;T1_Unigene_BMK.21486;T1_Unigene_BMK.21487;T1_Unigene_BMK.23367;T1_Unigene_BMK.23913;T1_Unigene_BMK.24061;T…	K04512+K11584+K03094+K04506+K04506+K04506+K04506+K04382+K06268+K11584+K04506+K03347+K04392+K03115+K03347+K03347+K04382+K04392+K03456+K03456+K03097+K03097+K03097+K04505+K03868+K03094+K04392+K04392+K03097+K06268+K11584+K11584+K04506+K06268+K04392+K04382+K04382+K03094+K04392+K04507+K03097+K04506+K04498+K03094+K04498+K04499+K03115+K04506+K03347+K03347+K04512+K04506+K11584+K11584+K11584+K04505+K04508+…
Zeatin biosynthesis	ko00908	17	T1_Unigene_BMK.12267;T1_Unigene_BMK.14584;T1_Unigene_BMK.14585;T1_Unigene_BMK.14586;T1_Unigene_BMK.17781;T1_Unigene_BMK.18130;T1_Unigene_BMK.23099;T1_Unigene_BMK.23318;T1_Unigene_BMK.25915;T1_Unigene_BMK.28453;T1_Unigene_BMK.32870;T1_Unigene_BMK.34882;T1_Unigene_BMK.35970;T1_Unigene_BMK.36807;T1_Unigene_BMK.40217;T1_Unigene_BMK.590;T1_Unigene_BMK.8244;	K10760+K00279+K00279+K00279+K10717+K10760+K00279+K00279+K00791+K00791+K13495+K00279+K00279+K13495+K00279+K10717+K10760
alpha-Linolenic acid metabolism	ko00592	11	T1_Unigene_BMK.17347;T1_Unigene_BMK.24423;T1_Unigene_BMK.31457;T1_Unigene_BMK.33310;T1_Unigene_BMK.34945;T1_Unigene_BMK.36042;T1_Unigene_BMK.38359;T1_Unigene_BMK.38364;T1_Unigene_BMK.4326;T1_Unigene_BMK.7317;T1_Unigene_BMK.8528;	K00454+K10526+K01723+K00232+K00232+K00232+K00232+K14674+K14674+K01047+K00454
beta-Alanine metabolism	ko00410	41	T1_Unigene_BMK.20321;T1_Unigene_BMK.20710;T1_Unigene_BMK.20711;T1_Unigene_BMK.20712;T1_Unigene_BMK.21645;T1_Unigene_BMK.22462;T1_Unigene_BMK.24828;T1_Unigene_BMK.24988;T1_Unigene_BMK.29180;T1_Unigene_BMK.30885;T1_Unigene_BMK.30886;T1_Unigene_BMK.31673;T1_Unigene_BMK.32034;T1_Unigene_BMK.32257;T1_Unigene_BMK.32801;T1_Unigene_BMK.33008;T1_Unigene_BMK.33729;T1_Unigene_BMK.34767;T1_Unigene_BMK.34890;…	K01918+K01580+K01580+K01580+K01580+K05605+K00128+K01692+K00797+K00128+K00128+K01580+K00128+K00128+K05605+K00276+K01580+K01578+K00276+K00276+K00128+K00276+K01431+K00128+K00128+K01464+K00128+K00797+K00797+K00207+K05605+K14085+K05605+K00249+K01580+K00797+K00128+K01580+K00797+K00128+K00797
beta-Lactam resistance	ko00312	1	T1_Unigene_BMK.17726;	K01467
mRNA surveillance pathway	ko03015	102	T1_Unigene_BMK.11543;T1_Unigene_BMK.11878;T1_Unigene_BMK.15223;T1_Unigene_BMK.15526;T1_Unigene_BMK.16432;T1_Unigene_BMK.1805;T1_Unigene_BMK.18179;T1_Unigene_BMK.18180;T1_Unigene_BMK.18767;T1_Unigene_BMK.19442;T1_Unigene_BMK.20243;T1_Unigene_BMK.20477;T1_Unigene_BMK.20478;T1_Unigene_BMK.20806;T1_Unigene_BMK.20931;T1_Unigene_BMK.21304;T1_Unigene_BMK.21442;T1_Unigene_BMK.21462;T1_Unigene_BMK.21569;T…	K12875+K14396+K13025+K11584+K03267+K14327+K13025+K13025+K04382+K11584+K13917+K03265+K03265+K00565+K14396+K12877+K14396+K14397+K13126+K12875+K12875+K14406+K14406+K04382+K03456+K03456+K12876+K14405+K14405+K14405+K14324+K03267+K03267+K14399+K11583+K13171+K13917+K14294+K11584+K11584+K04382+K12883+K04382+K13917+K12881+K12881+K12875+K13114+K03267+K13126+K14403+K14403+K14411+K14376+K04354+K14407+K12882+…
mTOR signaling pathway	ko04150	20	T1_Unigene_BMK.10617;T1_Unigene_BMK.20282;T1_Unigene_BMK.20425;T1_Unigene_BMK.20961;T1_Unigene_BMK.23024;T1_Unigene_BMK.24016;T1_Unigene_BMK.25059;T1_Unigene_BMK.25746;T1_Unigene_BMK.26040;T1_Unigene_BMK.28081;T1_Unigene_BMK.30854;T1_Unigene_BMK.31573;T1_Unigene_BMK.33552;T1_Unigene_BMK.35781;T1_Unigene_BMK.36624;T1_Unigene_BMK.3668;T1_Unigene_BMK.37365;T1_Unigene_BMK.37524;T1_Unigene_BMK.38304;T…	K02991+K04371+K04371+K08272+K04688+K08269+K08266+K04371+K03259+K03259+K06276+K08269+K04371+K03259+K08272+K07203+K04371+K07198+K07203+K07204
p53 signaling pathway	ko04115	44	T1_Unigene_BMK.1122;T1_Unigene_BMK.14398;T1_Unigene_BMK.15401;T1_Unigene_BMK.1661;T1_Unigene_BMK.16686;T1_Unigene_BMK.16687;T1_Unigene_BMK.16688;T1_Unigene_BMK.16689;T1_Unigene_BMK.17821;T1_Unigene_BMK.17853;T1_Unigene_BMK.17854;T1_Unigene_BMK.18509;T1_Unigene_BMK.19519;T1_Unigene_BMK.19567;T1_Unigene_BMK.19568;T1_Unigene_BMK.19569;T1_Unigene_BMK.22873;T1_Unigene_BMK.23274;T1_Unigene_BMK.24870;T1…	K04728+K02206+K01110+K04728+K04506+K04506+K04506+K04506+K10144+K06640+K06640+K05868+K04506+K06640+K06640+K06640+K10134+K05868+K06640+K06640+K04728+K08738+K10808+K06640+K04506+K06640+K10140+K05868+K05868+K05868+K10144+K04506+K10144+K10143+K04506+K04506+K01110+K10144+K05868+K10143+K10808+K04728+K06640+K04728
