# Supplementary material for: Global Transcriptome Sequencing Using the Illumina Platform and the Development of EST-SSR Markers in Autotetraploid Alfalfa
Source: PLoS One. 2013 Dec 12;8(12):e83549. doi: 10.1371/journal.pone.0083549 (PMC3861513; doi:10.1371/journal.pone.0083549)
Supplement: Table S5 — Functional annotation of 1,494 alfalfa unigenes containing 1,649 potential di- to hexa-nucleotide SSRs with a minimum of 5 repeats for all motifs. (XLSX) [file pone.0083549.s005.xlsx]

## Sheet: Unigene_SSR_annotation
#GeneID	COG_class	COG_class_annotation	GO_annotation	KEGG_annotation	Swissprot_annotation	TrEMBL_annotation	ipr_annotation	nr_annotation	nt_annotation
T1_Unigene_BMK.10672	--	--	Biological Process: photosynthesis light reaction (GO:0019684);; Biological Process: photosynthesis (GO:0015979);; Biological Process: photosynthetic electron transport chain (GO:0009767);; Cellular Component: integral to membrane (GO:0016021);; Cellular Component: photosystem II reaction center (GO:0009539);; Cellular Component: plasma membrane-derived thylakoid photosystem II (GO:0030096);; Cel…	K02707|2e-49|vvi:4025054|photosystem II cytochrome b559 subunit alpha	Cytochrome b559 subunit alpha OS=Spinacia oleracea GN=psbE PE=1 SV=2	Cytochrome b559 subunit alpha GN=MTR_4g034660 OS=Medicago truncatula (Barrel medic) PE=3 SV=1	IPR006216: Photosystem II cytochrome b559, conserved site; IPR006217: Photosystem II cytochrome b559, alpha subunit; IPR013081: Photosystem II cytochrome b559, N-terminal; IPR013082: Photosystem II cytochrome b559, alpha subunit, lumenal region	cytochrome b559	M.truncatula DNA sequence from clone MTH2-41H13 on chromosome 3, complete sequence
T1_Unigene_BMK.11651	--	--	Molecular Function: protein domain specific binding (GO:0019904);	--	14-3-3-like protein B (Fragment) OS=Glycine max GN=GF14B PE=2 SV=1	14-3-3-like protein GN=MTR_3g100620 OS=Medicago truncatula (Barrel medic) PE=3 SV=1	IPR000308: 14-3-3 protein; IPR023409: 14-3-3 protein, conserved site; IPR023410: 14-3-3 domain	unknown [Medicago truncatula]	Medicago truncatula clone MTYFD_FE_FF_FG1G-M-9 unknown mRNA
T1_Unigene_BMK.11673	--	--	Biological Process: glycine catabolic process (GO:0006546);; Cellular Component: cytoplasm (GO:0005737);; Molecular Function: aminomethyltransferase activity (GO:0004047);	K00605|0.0|vvi:100250401|aminomethyltransferase [EC:2.1.2.10]	Aminomethyltransferase, mitochondrial OS=Pisum sativum GN=GDCST PE=1 SV=2	Aminomethyltransferase GN=MTR_4g132360 OS=Medicago truncatula (Barrel medic) PE=3 SV=1	IPR006222: Glycine cleavage T-protein, N-terminal; IPR006223: Glycine cleavage system T protein; IPR013977: Glycine cleavage T-protein, C-terminal barrel	RecName: Full=Aminomethyltransferase, mitochondrial; AltName: Full=Glycine cleavage system T protein; Short=GCVT; Flags: Precursor >gi|438217|emb|CAA81080.1| T-protein [Pisum sativum] >gi|3021553|emb|CAA10976.1| T protein [Pisum sativum]	Medicago truncatula clone MTYFD_FE_FF_FG1G-G-7 unknown mRNA
T1_Unigene_BMK.11694	--	--	--	--	StAR-related lipid transfer protein 7, mitochondrial OS=Mus musculus GN=Stard7 PE=2 SV=2	Membrane related protein-like protein GN=MTR_5g007030 OS=Medicago truncatula (Barrel medic) PE=4 SV=1	IPR002913: Lipid-binding START; IPR023393: START-like domain	phosphatidylcholine transfer protein, putative [Ricinus communis] >gi|223543646|gb|EEF45174.1| phosphatidylcholine transfer protein, putative [Ricinus communis]	Medicago truncatula chromosome 5 clone mth2-5j11, COMPLETE SEQUENCE
T1_Unigene_BMK.11721	--	--	--	--	Probable ATP synthase 24 kDa subunit, mitochondrial OS=Arabidopsis thaliana GN=At2g21870 PE=1 SV=1	Putative uncharacterized protein GN=MTR_8g092040 OS=Medicago truncatula (Barrel medic) PE=2 SV=1	--	unknown [Medicago truncatula]	Medicago truncatula clone MTYF1_F2_F3_F41G-P-17 unknown mRNA
T1_Unigene_BMK.11730	--	--	Biological Process: oxidation-reduction process (GO:0055114);; Molecular Function: 4 iron 4 sulfur cluster binding (GO:0051539);; Molecular Function: quinone binding (GO:0048038);; Molecular Function: NADH dehydrogenase (ubiquinone) activity (GO:0008137);; Molecular Function: oxidoreductase activity acting on NADH or NADPH (GO:0016651);	K03940|1e-133|vvi:100262767|NADH dehydrogenase (ubiquinone) Fe-S protein 7 [EC:1.6.5.3 1.6.99.3]	NADH-ubiquinone oxidoreductase 20 kDa subunit, mitochondrial OS=Brassica oleracea PE=2 SV=1	NADH-ubiquinone oxidoreductase subunit-like protein GN=MTR_3g104310 OS=Medicago truncatula (Barrel medic) PE=3 SV=1	IPR006137: NADH:ubiquinone oxidoreductase-like, 20kDa subunit; IPR006138: NADH-ubiquinone oxidoreductase, 20 Kd subunit; IPR014406: [NiFe]-hydrogenase-3-type complex, small subunit/NADH:quinone oxidoreductase, subunit NuoB	unknown [Medicago truncatula]	Medicago truncatula clone MTYFP_FQ_FR_FS1G-E-1 unknown mRNA
T1_Unigene_BMK.12064	--	--	--	--	--	--	--	--	Medicago truncatula chromosome 8 clone mth2-30j23 map 5.800cM, complete sequence
T1_Unigene_BMK.12538	--	--	Molecular Function: binding (GO:0005488);; Molecular Function: protein binding (GO:0005515);	--	U-box domain-containing protein 5 OS=Arabidopsis thaliana GN=PUB5 PE=2 SV=2	U-box domain-containing protein GN=MTR_5g020570 OS=Medicago truncatula (Barrel medic) PE=4 SV=1	IPR000225: Armadillo; IPR011989: Armadillo-like helical; IPR016024: Armadillo-type fold	predicted protein [Populus trichocarpa] >gi|222836882|gb|EEE75275.1| predicted protein [Populus trichocarpa]	Medicago truncatula chromosome 5 clone mth2-24d7, COMPLETE SEQUENCE
T1_Unigene_BMK.12670	--	--	Molecular Function: zinc ion binding (GO:0008270);	--	E3 ubiquitin-protein ligase MARCH3 OS=Xenopus laevis GN=march3 PE=2 SV=1	Putative uncharacterized protein OS=Glycine max (Soybean) PE=2 SV=1	IPR011016: Zinc finger, RING-CH-type; IPR013083: Zinc finger, RING/FYVE/PHD-type	unknown [Glycine max]	Soybean clone JCVI-FLGm-6B24 unknown mRNA
T1_Unigene_BMK.12856	--	--	Biological Process: proteolysis (GO:0006508);; Molecular Function: catalytic activity (GO:0003824);; Molecular Function: protein binding (GO:0005515);; Molecular Function: serine-type endopeptidase activity (GO:0004252);	--	Protease Do-like 10, mitochondrial OS=Arabidopsis thaliana GN=DEGP10 PE=2 SV=1	Predicted protein GN=POPTRDRAFT_873612 OS=Populus trichocarpa (Western balsam poplar) PE=4 SV=1	IPR001254: Peptidase S1/S6, chymotrypsin/Hap; IPR001478: PDZ/DHR/GLGF; IPR001940: Peptidase S1C, HrtA/DegP2/Q/S; IPR009003: Peptidase cysteine/serine, trypsin-like; IPR015724: Serine endopeptidase DegP2	predicted protein [Populus trichocarpa] >gi|222851095|gb|EEE88642.1| predicted protein [Populus trichocarpa]	TSA: Cajanus cajan cultivar Asha contig04025.Asha mRNA sequence
T1_Unigene_BMK.13825	--	--	Biological Process: regulation of transcription DNA-dependent (GO:0006355);; Molecular Function: zinc ion binding (GO:0008270);; Molecular Function: DNA binding (GO:0003677);	--	Dof zinc finger protein DOF4.6 OS=Arabidopsis thaliana GN=DOF4.6 PE=2 SV=2	DNA binding with one finger 7 protein GN=PsDof7 OS=Pisum sativum (Garden pea) PE=2 SV=1	IPR003851: Zinc finger, Dof-type	DNA binding with one finger 7 protein [Pisum sativum]	Pisum sativum PsDof7 mRNA for DNA binding with one finger 7 protein, complete cds
T1_Unigene_BMK.15217	--	--	--	--	Transcription initiation factor TFIID subunit 8 OS=Xenopus laevis GN=taf8 PE=2 SV=1	Putative uncharacterized protein GN=RCOM_1355250 OS=Ricinus communis (Castor bean) PE=4 SV=1	IPR006565: Bromodomain transcription factor; IPR019473: Transcription factor TFIID, subunit 8, C-terminal	conserved hypothetical protein [Ricinus communis] >gi|223541371|gb|EEF42922.1| conserved hypothetical protein [Ricinus communis]	Lotus japonicus cDNA, clone: LjFL1-073-BA11, HTC
T1_Unigene_BMK.15235	--	--	--	--	--	Predicted protein GN=POPTRDRAFT_841726 OS=Populus trichocarpa (Western balsam poplar) PE=4 SV=1	IPR006041: Pollen Ole e 1 allergen/extensin	predicted protein [Populus trichocarpa] >gi|222846588|gb|EEE84135.1| predicted protein [Populus trichocarpa]	TSA: Cajanus cajan cultivar UPAS 120 contig14154.UPAS mRNA sequence
T1_Unigene_BMK.16489	--	--	Molecular Function: protein binding (GO:0005515);	--	Myosin heavy chain kinase B OS=Dictyostelium discoideum GN=mhkB PE=2 SV=1	Guanine nucleotide-binding protein G(I)/G(S)/G(T) subunit beta-2 GN=MTR_1g021590 OS=Medicago truncatula (Barrel medic) PE=4 SV=1	IPR001680: WD40 repeat; IPR011046: WD40 repeat-like-containing domain; IPR015943: WD40/YVTN repeat-like-containing domain; IPR017986: WD40-repeat-containing domain; IPR019781: WD40 repeat, subgroup; IPR019782: WD40 repeat 2; IPR020472: G-protein beta WD-40 repeat	F-box and wd40 domain protein, putative [Ricinus communis] >gi|223551018|gb|EEF52504.1| F-box and wd40 domain protein, putative [Ricinus communis]	Medicago truncatula clone mth2-47l16, complete sequence
T1_Unigene_BMK.16700	--	--	Biological Process: metabolic process (GO:0008152);; Molecular Function: catalytic activity (GO:0003824);	K00162|0.0|pop:POPTR_414358|pyruvate dehydrogenase E1 component subunit beta [EC:1.2.4.1]	Pyruvate dehydrogenase E1 component subunit beta, mitochondrial OS=Pisum sativum PE=2 SV=1	Pyruvate dehydrogenase E1 component subunit beta GN=MTR_7g005380 OS=Medicago truncatula (Barrel medic) PE=2 SV=1	IPR005475: Transketolase-like, pyrimidine-binding domain; IPR005476: Transketolase, C-terminal; IPR009014: Transketolase, C-terminal/Pyruvate-ferredoxin oxidoreductase, domain II; IPR015941: Transketolase-like, C-terminal	unknown [Medicago truncatula]	Medicago truncatula clone MTYF9_FA_FB_FC1G-E-23 unknown mRNA
T1_Unigene_BMK.16757	[R]	General function prediction only	Molecular Function: nucleic acid binding (GO:0003676);; Molecular Function: nucleotide binding (GO:0000166);	--	Nucleolysin TIAR OS=Homo sapiens GN=TIAL1 PE=1 SV=1	RNA-binding protein GN=MTR_4g124940 OS=Medicago truncatula (Barrel medic) PE=4 SV=1	IPR000504: RNA recognition motif domain; IPR012677: Nucleotide-binding, alpha-beta plait	unknown [Glycine max]	TSA: Cajanus cajan cultivar Asha contig32301.Asha mRNA sequence
T1_Unigene_BMK.16770	--	--	--	--	--	Putative uncharacterized protein GN=MTR_3g113810 OS=Medicago truncatula (Barrel medic) PE=4 SV=1	IPR008545: Protein of unknown function DUF827, plant	predicted protein [Populus trichocarpa] >gi|222842436|gb|EEE79983.1| predicted protein [Populus trichocarpa]	Medicago truncatula clone mth2-29h7, complete sequence
T1_Unigene_BMK.16957	--	--	Biological Process: ATP biosynthetic process (GO:0006754);; Biological Process: cation transport (GO:0006812);; Biological Process: metabolic process (GO:0008152);; Cellular Component: integral to membrane (GO:0016021);; Cellular Component: membrane (GO:0016020);; Molecular Function: ATPase activity coupled to transmembrane movement of ions phosphorylative mechanism (GO:0015662);; Molecular Funct…	K01535|0.0|pop:POPTR_578576|H+-transporting ATPase [EC:3.6.3.6]	Plasma membrane ATPase 4 OS=Nicotiana plumbaginifolia GN=PMA4 PE=2 SV=1	Plasma membrane H+-ATPase GN=MTR_4g127710 OS=Medicago truncatula (Barrel medic) PE=3 SV=1	IPR000695: ATPase, P-type, H+ transporting proton pump; IPR001757: ATPase, P-type, K/Mg/Cd/Cu/Zn/Na/Ca/Na/H-transporter; IPR004014: ATPase, P-type cation-transporter, N-terminal; IPR005834: Haloacid dehalogenase-like hydrolase; IPR006534: ATPase, P-type, plasma-membrane proton-efflux; IPR008250: ATPase, P-type, ATPase-associated domain; IPR018303: ATPase, P-type phosphorylation site; IPR023214: H…	p-type H+-ATPase [Vicia faba]	Vicia faba VHA2 mRNA for p-type H+-ATPase, complete cds
T1_Unigene_BMK.17289	--	--	Biological Process: regulation of transcription DNA-dependent (GO:0006355);; Molecular Function: DNA binding (GO:0003677);; Molecular Function: protein binding (GO:0005515);	K09422|1e-128|pop:POPTR_663179|myb proto-oncogene protein, plant	Myb-related protein 306 OS=Antirrhinum majus GN=MYB306 PE=2 SV=1	MYB transcription factor OS=Medicago truncatula (Barrel medic) PE=4 SV=1	IPR001005: SANT domain, DNA binding; IPR009057: Homeodomain-like; IPR012287: Homeodomain-related; IPR014778: Myb, DNA-binding; IPR015495: Myb transcription factor; IPR017930: Transcription regulator HTH, Myb-type, DNA-binding	predicted protein [Populus trichocarpa] >gi|222858110|gb|EEE95657.1| predicted protein [Populus trichocarpa]	Populus trichocarpa predicted protein (MYB053), mRNA
T1_Unigene_BMK.17406	--	--	--	--	--	Putative uncharacterized protein GN=MTR_8g009270 OS=Medicago truncatula (Barrel medic) PE=4 SV=1	--	--	Medicago truncatula chromosome 5 clone mth2-64f16, COMPLETE SEQUENCE
T1_Unigene_BMK.17626	--	--	--	--	--	--	--	--	--
T1_Unigene_BMK.17899	--	--	--	--	Histone-lysine N-methyltransferase MLL2 OS=Homo sapiens GN=MLL2 PE=1 SV=2	Putative uncharacterized protein GN=MTR_8g086980 OS=Medicago truncatula (Barrel medic) PE=4 SV=1	IPR004252: Transposase, Ptta/En/Spm, plant	unknown [Glycine max]	Medicago truncatula clone mth2-187a11, complete sequence
T1_Unigene_BMK.17971	--	--	--	--	Formin-like protein 5 OS=Oryza sativa subsp. japonica GN=FH5 PE=2 SV=2	Putative uncharacterized protein GN=MTR_2g099520 OS=Medicago truncatula (Barrel medic) PE=4 SV=1	--	unknown [Glycine max]	Medicago truncatula clone mth2-17j18, complete sequence
T1_Unigene_BMK.18059	--	--	--	--	Pentatricopeptide repeat-containing protein At1g62350 OS=Arabidopsis thaliana GN=At1g62350 PE=2 SV=1	Pentatricopeptide repeat-containing protein GN=MTR_1g031110 OS=Medicago truncatula (Barrel medic) PE=4 SV=1	IPR002885: Pentatricopeptide repeat	PREDICTED: hypothetical protein [Vitis vinifera]	Medicago truncatula clone mth2-42o10, complete sequence
T1_Unigene_BMK.18143	--	--	Biological Process: regulation of transcription DNA-dependent (GO:0006355);; Cellular Component: nucleus (GO:0005634);; Molecular Function: sequence-specific DNA binding (GO:0043565);; Cellular Component: nucleus (GO:0005634);; Molecular Function: DNA binding (GO:0003677);; Molecular Function: protein binding (GO:0005515);; Molecular Function: sequence-specific DNA binding transcription factor ac…	--	Homeobox protein SBH1 OS=Glycine max GN=H1 PE=2 SV=1	Knotted class I homeodomain KNOX OS=Medicago truncatula (Barrel medic) PE=2 SV=1	IPR001356: Homeobox; IPR005539: ELK; IPR005540: KNOX1; IPR005541: KNOX2; IPR008422: Homeobox KN domain; IPR009057: Homeodomain-like; IPR012287: Homeodomain-related; IPR017970: Homeobox, conserved site	knotted class I homeodomain KNOX [Medicago truncatula]	Medicago truncatula class I KNOX homeobox transcription factor (KNOX1) mRNA, complete cds
T1_Unigene_BMK.18187	--	--	--	--	--	IMP dehydrogenase/GMP reductase, putative OS=Medicago truncatula (Barrel medic) PE=4 SV=1	--	IMP dehydrogenase/GMP reductase, putative [Medicago truncatula]	Medicago truncatula chromosome 2 clone mte1-58k20, complete sequence
T1_Unigene_BMK.18228	--	--	Molecular Function: DNA binding (GO:0003677);; Molecular Function: nucleic acid binding (GO:0003676);; Molecular Function: protein dimerization activity (GO:0046983);	--	--	Protein dimerization GN=MTR_3g090650 OS=Medicago truncatula (Barrel medic) PE=4 SV=1	IPR003656: Zinc finger, BED-type predicted; IPR007021: Domain of unknown function DUF659; IPR008906: HAT dimerisation; IPR012337: Ribonuclease H-like	protein dimerization, putative [Ricinus communis] >gi|223547510|gb|EEF49005.1| protein dimerization, putative [Ricinus communis]	M.truncatula DNA sequence from clone MTH2-35G2 on chromosome 3, complete sequence
T1_Unigene_BMK.18286	--	--	--	--	--	RNA-binding protein with multiple splicing GN=MTR_3g104670 OS=Medicago truncatula (Barrel medic) PE=4 SV=1	--	unknown [Glycine max]	M.truncatula DNA sequence from clone MTH2-83A18 on chromosome 3, complete sequence
T1_Unigene_BMK.18431	--	--	Biological Process: exocytosis (GO:0006887);; Cellular Component: exocyst (GO:0000145);	--	Exocyst complex component 7 OS=Mus musculus GN=Exoc7 PE=1 SV=2	L.esculentum protein with leucine zipper OS=Medicago truncatula (Barrel medic) PE=4 SV=1	IPR004140: Exo70 exocyst complex subunit; IPR016159: Cullin repeat-like-containing domain	ATEXO70B1 (exocyst subunit EXO70 family protein B1); protein binding [Arabidopsis thaliana] >gi|10177020|dbj|BAB10258.1| leucine zipper protein [Arabidopsis thaliana] >gi|20453216|gb|AAM19847.1| AT5g58430/mqj2_20 [Arabidopsis thaliana] >gi|23463065|gb|AAN33202.1| At5g58430/mqj2_20 [Arabidopsis thaliana]	Medicago truncatula clone mth2-30k24, complete sequence
T1_Unigene_BMK.18508	--	--	--	--	OTU domain-containing protein DDB_G0284757 OS=Dictyostelium discoideum GN=DDB_G0284757 PE=4 SV=2	Putative uncharacterized protein GN=MTR_1g094650 OS=Medicago truncatula (Barrel medic) PE=4 SV=1	IPR003323: Ovarian tumour, otubain	unnamed protein product [Vitis vinifera]	Medicago truncatula clone mth2-8a18, complete sequence
T1_Unigene_BMK.18667	--	--	Molecular Function: nucleic acid binding (GO:0003676);	--	R3H domain-containing protein 2 OS=Bos taurus GN=R3HDM2 PE=2 SV=1	Single-stranded nucleic acid binding R3H OS=Medicago truncatula (Barrel medic) PE=4 SV=1	IPR001374: Single-stranded nucleic acid binding R3H; IPR024771: SUZ domain; IPR024773: R3H domain-containing protein, viridiplantae	Single-stranded nucleic acid binding R3H [Medicago truncatula]	Medicago truncatula chromosome 7 clone mth2-9g15, complete sequence
T1_Unigene_BMK.18843	--	--	Biological Process: amine metabolic process (GO:0009308);; Molecular Function: quinone binding (GO:0048038);; Molecular Function: copper ion binding (GO:0005507);	--	Protein DCL, chloroplastic OS=Solanum lycopersicum GN=DCL PE=2 SV=1	Protein DCL GN=MTR_3g101770 OS=Medicago truncatula (Barrel medic) PE=4 SV=1	IPR015801: Copper amine oxidase, N2/N3-terminal; IPR021602: Protein of unknown function DUF3223	unknown [Glycine max]	M.truncatula DNA sequence from clone MTH2-63O12 on chromosome 3, complete sequence
T1_Unigene_BMK.18850	--	--	--	--	StAR-related lipid transfer protein 7, mitochondrial OS=Homo sapiens GN=STARD7 PE=1 SV=2	StAR-related lipid transfer protein GN=MTR_4g005140 OS=Medicago truncatula (Barrel medic) PE=4 SV=1	IPR002913: Lipid-binding START; IPR023393: START-like domain	unknown [Glycine max]	TSA: Cajanus cajan cultivar Asha contig33472.Asha mRNA sequence
T1_Unigene_BMK.18902	--	--	Biological Process: signal transduction (GO:0007165);; Biological Process: regulation of transcription DNA-dependent (GO:0006355);; Molecular Function: protein binding (GO:0005515);; Molecular Function: signal transducer activity (GO:0004871);	--	Adagio protein 3 OS=Arabidopsis thaliana GN=ADO3 PE=1 SV=1	Flavin-binding kelch repeat F-box GN=MTR_8g105590 OS=Medicago truncatula (Barrel medic) PE=4 SV=1	IPR000014: PAS; IPR001610: PAC motif; IPR001810: F-box domain, cyclin-like; IPR011498: Kelch repeat type 2; IPR013767: PAS fold; IPR015915: Kelch-type beta propeller; IPR022364: F-box domain, Skp2-like	circadian clock-associated FKF1 [Glycine max]	Medicago truncatula clone mth2-10g22, complete sequence
T1_Unigene_BMK.18921	--	--	Biological Process: RNA modification (GO:0009451);; Molecular Function: RNA binding (GO:0003723);; Molecular Function: pseudouridine synthase activity (GO:0009982);; Biological Process: pseudouridine synthesis (GO:0001522);	K06173|1e-167|vvi:100259448|tRNA pseudouridine synthase A [EC:5.4.99.12]	tRNA pseudouridine synthase A OS=Xanthobacter autotrophicus (strain ATCC BAA-1158 / Py2) GN=truA PE=3 SV=1	Pseudouridine synthase GN=MtrDRAFT_AC140550g32v2 OS=Medicago truncatula (Barrel medic) PE=3 SV=2	IPR001406: Pseudouridine synthase I, TruA; IPR020094: Pseudouridine synthase I, TruA, N-terminal; IPR020095: Pseudouridine synthase I, TruA, C-terminal; IPR020097: Pseudouridine synthase I, TruA, alpha/beta domain; IPR020103: Pseudouridine synthase, catalytic domain	tRNA pseudouridine synthase [Medicago truncatula]	Soybean clone JCVI-FLGm-18L20 unknown mRNA
T1_Unigene_BMK.18942	--	--	Biological Process: chloride transport (GO:0006821);; Biological Process: metabolic process (GO:0008152);; Biological Process: transmembrane transport (GO:0055085);; Cellular Component: membrane (GO:0016020);; Molecular Function: catalytic activity (GO:0003824);; Molecular Function: ion channel activity (GO:0005216);; Molecular Function: protein binding (GO:0005515);; Molecular Function: voltage-…	--	Chloride channel protein CLC-e OS=Arabidopsis thaliana GN=CLC-E PE=2 SV=2	Chloride channel protein CLC-e GN=MTR_5g099290 OS=Medicago truncatula (Barrel medic) PE=4 SV=1	IPR000644: Cystathionine beta-synthase, core; IPR001807: Chloride channel, voltage gated; IPR013785: Aldolase-type TIM barrel; IPR014743: Chloride channel, core	unnamed protein product [Vitis vinifera]	Glycine max cDNA, clone: GMFL01-02-D13
T1_Unigene_BMK.18996	--	--	--	--	Transcription factor Pur-alpha 1 OS=Arabidopsis thaliana GN=PURA1 PE=1 SV=2	Transcription factor Pur-alpha GN=MTR_4g083230 OS=Medicago truncatula (Barrel medic) PE=4 SV=1	IPR006628: PUR-alpha/beta/gamma, DNA/RNA-binding	unknown [Glycine max]	TSA: Cajanus cajan cultivar Asha contig08076.Asha mRNA sequence
T1_Unigene_BMK.19033	--	--	Molecular Function: protein binding (GO:0005515);	K03249|1e-172|rcu:RCOM_0592110|translation initiation factor eIF-3 subunit 5	Eukaryotic translation initiation factor 3 subunit F OS=Arabidopsis thaliana GN=TIF3F1 PE=2 SV=1	Eukaryotic translation initiation factor 3 subunit F GN=MTR_3g070190 OS=Medicago truncatula (Barrel medic) PE=2 SV=1	IPR000555: Mov34/MPN/PAD-1	unknown [Medicago truncatula]	Medicago truncatula clone MTYFD_FE_FF_FG1G-D-11 unknown mRNA
T1_Unigene_BMK.19044	--	--	Molecular Function: heat shock protein binding (GO:0031072);; Molecular Function: unfolded protein binding (GO:0051082);; Biological Process: protein folding (GO:0006457);; Molecular Function: heat shock protein binding (GO:0031072);	--	Chaperone protein dnaJ 72 OS=Arabidopsis thaliana GN=ATJ72 PE=2 SV=1	Chaperone protein dnaJ GN=MTR_6g026940 OS=Medicago truncatula (Barrel medic) PE=4 SV=1	IPR001623: Heat shock protein DnaJ, N-terminal; IPR003095: Heat shock protein DnaJ; IPR018253: Heat shock protein DnaJ, conserved site	PREDICTED: hypothetical protein [Vitis vinifera] >gi|297741750|emb|CBI32882.3| unnamed protein product [Vitis vinifera]	Medicago truncatula chromosome 6 clone mth2-173g18, complete sequence
T1_Unigene_BMK.19053	--	--	Cellular Component: nucleus (GO:0005634);	--	Cyclin-D4-2 OS=Oryza sativa subsp. japonica GN=CYCD4-2 PE=2 SV=2	Cyclin d2 GN=MTR_3g100710 OS=Medicago truncatula (Barrel medic) PE=3 SV=1	IPR004367: Cyclin, C-terminal; IPR006671: Cyclin, N-terminal; IPR013763: Cyclin-like	unknown [Glycine max]	M.truncatula DNA sequence from clone MTH2-64C24 on chromosome 3, complete sequence
T1_Unigene_BMK.19292	--	--	Biological Process: lipid transport (GO:0006869);	--	36.4 kDa proline-rich protein OS=Solanum lycopersicum GN=TPRP-F1 PE=2 SV=1	Proline-rich protein GN=MTR_4g115360 OS=Medicago truncatula (Barrel medic) PE=4 SV=1	IPR003612: Plant lipid transfer protein/seed storage/trypsin-alpha amylase inhibitor; IPR013770: Plant lipid transfer protein/hydrophobic protein, helical domain; IPR016140: Bifunctional inhibitor/plant lipid transfer protein/seed storage	unknown [Medicago truncatula]	Medicago truncatula clone MTYF5_F6_F7_F81G-G-17 unknown mRNA
T1_Unigene_BMK.19323	--	--	--	--	Fasciclin-like arabinogalactan protein 12 OS=Arabidopsis thaliana GN=FLA12 PE=2 SV=2	Fasciclin-like arabinogalactan protein GN=MTR_2g017950 OS=Medicago truncatula (Barrel medic) PE=4 SV=1	IPR000782: FAS1 domain	unknown [Medicago truncatula]	Medicago truncatula clone MTYF9_FA_FB_FC1G-H-20 unknown mRNA
T1_Unigene_BMK.19447	--	--	Molecular Function: protein dimerization activity (GO:0046983);; Molecular Function: O-methyltransferase activity (GO:0008171);; Molecular Function: methyltransferase activity (GO:0008168);	--	Eugenol O-methyltransferase OS=Ocimum basilicum GN=EOMT1 PE=1 SV=1	O-methyltransferase GN=MTR_5g074610 OS=Medicago truncatula (Barrel medic) PE=4 SV=1	IPR001077: O-methyltransferase, family 2; IPR011991: Winged helix-turn-helix transcription repressor DNA-binding; IPR012967: Plant methyltransferase dimerisation; IPR016461: O-methyltransferase, COMT, eukaryota	PREDICTED: hypothetical protein [Vitis vinifera]	Medicago truncatula clone mth2-15l24, complete sequence
T1_Unigene_BMK.19762	--	--	--	--	Transcription factor CYCLOIDEA (Fragment) OS=Antirrhinum majus subsp. linkianum GN=CYC PE=3 SV=1	Cycloidea-like protein group 1A GN=MTR_067s0070 OS=Medicago truncatula (Barrel medic) PE=4 SV=1	IPR005333: Transcription factor, TCP; IPR017887: Transcription factor TCP subgroup; IPR017888: CYC/TB1, R domain	LST1 [Pisum sativum]	Medicago truncatula clone mth2-181h10, complete sequence
T1_Unigene_BMK.19810	--	--	Biological Process: regulation of transcription DNA-dependent (GO:0006355);; Molecular Function: sequence-specific DNA binding (GO:0043565);; Molecular Function: zinc ion binding (GO:0008270);; Biological Process: regulation of transcription DNA-dependent (GO:0006355);; Molecular Function: sequence-specific DNA binding transcription factor activity (GO:0003700);	--	GATA transcription factor 1 OS=Arabidopsis thaliana GN=GATA1 PE=2 SV=2	GATA transcription factor GN=MTR_5g007600 OS=Medicago truncatula (Barrel medic) PE=4 SV=1	IPR000679: Zinc finger, GATA-type; IPR013088: Zinc finger, NHR/GATA-type	predicted protein [Populus trichocarpa] >gi|222846549|gb|EEE84096.1| predicted protein [Populus trichocarpa]	Medicago truncatula chromosome 5 clone mth2-139g23, COMPLETE SEQUENCE
T1_Unigene_BMK.19839	--	--	Biological Process: regulation of transcription DNA-dependent (GO:0006355);; Molecular Function: DNA binding (GO:0003677);; Molecular Function: sequence-specific DNA binding transcription factor activity (GO:0003700);	--	Dehydration-responsive element-binding protein 3 OS=Arabidopsis thaliana GN=DREB3 PE=2 SV=1	Putative uncharacterized protein OS=Medicago truncatula (Barrel medic) PE=2 SV=1	IPR001471: Pathogenesis-related transcriptional factor/ERF, DNA-binding; IPR016177: DNA-binding, integrase-type	unknown [Medicago truncatula]	Medicago truncatula clone MTYF5_F6_F7_F81G-E-9 unknown mRNA
T1_Unigene_BMK.19850	--	--	Cellular Component: membrane (GO:0016020);	--	Protein YIPF1 homolog OS=Dictyostelium discoideum GN=yipf1 PE=3 SV=1	Protein YIPF2 GN=MTR_7g113620 OS=Medicago truncatula (Barrel medic) PE=4 SV=1	IPR006977: Yip1 domain	unknown [Glycine max]	Glycine max cDNA, clone: GMFL01-01-L21
T1_Unigene_BMK.19892	--	--	Biological Process: oxidation-reduction process (GO:0055114);; Molecular Function: NAD binding (GO:0051287);; Molecular Function: oxidoreductase activity (GO:0016491);	K03943|1e-164|vvi:100242595|NADH dehydrogenase (ubiquinone) flavoprotein 2 [EC:1.6.5.3 1.6.99.3]	NADH-ubiquinone oxidoreductase 24 kDa subunit, mitochondrial OS=Arabidopsis thaliana GN=At4g02580 PE=1 SV=3	NADH-ubiquinone oxidoreductase 24 kDa subunit GN=MTR_2g104110 OS=Medicago truncatula (Barrel medic) PE=4 SV=1	IPR002023: NADH:ubiquinone oxidoreductase, 24kDa subunit; IPR012336: Thioredoxin-like fold	unknown [Glycine max]	TSA: Cajanus cajan cultivar Asha contig19672.Asha mRNA sequence
T1_Unigene_BMK.20017	--	--	--	--	--	Putative uncharacterized protein GN=MTR_5g006410 OS=Medicago truncatula (Barrel medic) PE=4 SV=1	--	unknown [Glycine max]	Medicago truncatula clone mth2-58k21, complete sequence
T1_Unigene_BMK.20033	--	--	--	--	UPF0533 protein C5orf44 homolog OS=Danio rerio GN=zgc:73187 PE=2 SV=2	Putative uncharacterized protein GN=MTR_084s0010 OS=Medicago truncatula (Barrel medic) PE=4 SV=1	IPR010378: Protein of unknown function DUF974	PREDICTED: hypothetical protein [Vitis vinifera] >gi|296090651|emb|CBI41051.3| unnamed protein product [Vitis vinifera]	TSA: Cajanus cajan cultivar Asha contig31097.Asha mRNA sequence
T1_Unigene_BMK.20129	--	--	Biological Process: ubiquitin-dependent protein catabolic process (GO:0006511);; Molecular Function: ubiquitin thiolesterase activity (GO:0004221);	K11835|0.0|rcu:RCOM_0955780|ubiquitin carboxyl-terminal hydrolase 4/11/15 [EC:3.1.2.15]	Ubiquitin carboxyl-terminal hydrolase 8 OS=Arabidopsis thaliana GN=UBP8 PE=1 SV=2	Ubiquitin carboxyl-terminal hydrolase GN=MTR_2g087710 OS=Medicago truncatula (Barrel medic) PE=3 SV=1	IPR001394: Peptidase C19, ubiquitin carboxyl-terminal hydrolase 2; IPR018200: Peptidase C19, ubiquitin carboxyl-terminal hydrolase 2, conserved site	unnamed protein product [Vitis vinifera]	Medicago truncatula clone mth2-15k14, complete sequence
T1_Unigene_BMK.20150	--	--	Biological Process: ribosome biogenesis (GO:0042254);; Cellular Component: ribonucleoprotein complex (GO:0030529);	K02936|1e-169|vvi:100246265|large subunit ribosomal protein L7Ae	60S ribosomal protein L7a-2 OS=Arabidopsis thaliana GN=RPL7AB PE=1 SV=1	Putative uncharacterized protein OS=Glycine max (Soybean) PE=2 SV=1	IPR001921: Ribosomal protein L7A/L8; IPR004037: Ribosomal protein L7Ae conserved site; IPR004038: Ribosomal protein L7Ae/L30e/S12e/Gadd45; IPR018492: Ribosomal protein L7Ae/L8/Nhp2 family	unknown [Glycine max]	Glycine max cDNA, clone: GMFL01-05-L14
T1_Unigene_BMK.20155	--	--	Biological Process: clathrin coat assembly (GO:0048268);; Cellular Component: clathrin coat (GO:0030118);; Molecular Function: clathrin binding (GO:0030276);; Molecular Function: 1-phosphatidylinositol binding (GO:0005545);; Molecular Function: phospholipid binding (GO:0005543);	--	Putative clathrin assembly protein At2g25430 OS=Arabidopsis thaliana GN=At2g25430 PE=1 SV=2	Epsin N-terminal homology (ENTH) domain-containing protein GN=MTR_3g106900 OS=Medicago truncatula (Barrel medic) PE=4 SV=1	IPR008942: ENTH/VHS; IPR011417: ANTH; IPR013809: Epsin-like, N-terminal; IPR014712: Clathrin adaptor, phosphoinositide-binding, GAT-like	PREDICTED: hypothetical protein [Vitis vinifera]	M.truncatula DNA sequence from clone MTH2-172I10 on chromosome 3, complete sequence
T1_Unigene_BMK.20161	--	--	Molecular Function: protein binding (GO:0005515);	--	Protein IQ-DOMAIN 1 OS=Arabidopsis thaliana GN=IQD1 PE=1 SV=1	IQ domain-containing protein GN=MTR_3g104570 OS=Medicago truncatula (Barrel medic) PE=4 SV=1	IPR000048: IQ motif, EF-hand binding site	unknown [Glycine max]	M.truncatula DNA sequence from clone MTH2-35N9 on chromosome 3, complete sequence
T1_Unigene_BMK.20187	--	--	--	K06966|1e-126|rcu:RCOM_0706020| K06966	Cytokinin riboside 5'-monophosphate phosphoribohydrolase LOG8 OS=Arabidopsis thaliana GN=LOG8 PE=1 SV=1	Lysine decarboxylase-like protein GN=MTR_1g015830 OS=Medicago truncatula (Barrel medic) PE=4 SV=1	IPR005269: Cytokinin riboside 5'-monophosphate phosphoribohydrolase LOG	unknown [Glycine max]	Medicago truncatula clone mth2-24d6, complete sequence
T1_Unigene_BMK.20224	--	--	Biological Process: protein phosphorylation (GO:0006468);; Molecular Function: ATP binding (GO:0005524);; Molecular Function: protein kinase activity (GO:0004672);; Molecular Function: protein serine/threonine kinase activity (GO:0004674);; Molecular Function: protein tyrosine kinase activity (GO:0004713);; Molecular Function: transferase activity transferring phosphorus-containing groups (GO:001…	--	Probable LRR receptor-like serine/threonine-protein kinase RLK OS=Arabidopsis thaliana GN=RLK PE=2 SV=1	Receptor-like protein kinase GN=MTR_8g101260 OS=Medicago truncatula (Barrel medic) PE=4 SV=1	IPR000719: Protein kinase, catalytic domain; IPR002290: Serine/threonine-protein kinase, catalytic domain; IPR011009: Protein kinase-like domain; IPR017442: Serine/threonine-protein kinase-like domain; IPR020635: Tyrosine-protein kinase, catalytic domain	predicted protein [Populus trichocarpa] >gi|222855002|gb|EEE92549.1| predicted protein [Populus trichocarpa]	Lotus japonicus genomic DNA, chromosome 2, clone: LjT16A21, TM0373, complete sequence
T1_Unigene_BMK.20305	--	--	Cellular Component: nucleus (GO:0005634);; Molecular Function: DNA binding (GO:0003677);; Molecular Function: protein binding (GO:0005515);	K09272|0.0|vvi:100249277|structure-specific recognition protein 1	FACT complex subunit SSRP1 OS=Vicia faba GN=SSRP1 PE=2 SV=1	FACT complex subunit SSRP1 GN=MTR_5g082570 OS=Medicago truncatula (Barrel medic) PE=4 SV=1	IPR000910: High mobility group, HMG1/HMG2; IPR000969: Structure-specific recognition protein; IPR009071: High mobility group, superfamily	RecName: Full=FACT complex subunit SSRP1; AltName: Full=Facilitates chromatin transcription complex subunit SSRP1; AltName: Full=Recombination signal sequence recognition protein 1 >gi|2104679|emb|CAA66480.1| transcription factor [Vicia faba var. minor]	V.faba mRNA for transcription factor containing HMG-box
T1_Unigene_BMK.20347	--	--	Molecular Function: phosphatase activity (GO:0016791);; Molecular Function: protein tyrosine/serine/threonine phosphatase activity (GO:0008138);; Biological Process: dephosphorylation (GO:0016311);; Biological Process: protein dephosphorylation (GO:0006470);	--	Laforin OS=Mus musculus GN=Epm2a PE=1 SV=1	Dual specificity protein phosphatase, putative GN=RCOM_0689450 OS=Ricinus communis (Castor bean) PE=4 SV=1	IPR000340: Dual specificity phosphatase, catalytic domain; IPR000387: Protein-tyrosine/Dual-specificity phosphatase; IPR020422: Dual specificity phosphatase, subgroup, catalytic domain	dual specificity protein phosphatase, putative [Ricinus communis] >gi|223539977|gb|EEF41555.1| dual specificity protein phosphatase, putative [Ricinus communis]	TSA: Cajanus cajan cultivar UPAS 120 contig04140.UPAS mRNA sequence
T1_Unigene_BMK.20425	--	--	Biological Process: protein phosphorylation (GO:0006468);; Molecular Function: ATP binding (GO:0005524);; Molecular Function: ATP binding (GO:0005524);; Molecular Function: MAP kinase activity (GO:0004707);; Molecular Function: protein kinase activity (GO:0004672);; Molecular Function: protein serine/threonine kinase activity (GO:0004674);; Molecular Function: protein tyrosine kinase activity (GO…	K04371|0.0|rcu:RCOM_1688090|extracellular signal-regulated kinase 1/2 [EC:2.7.11.24]	Mitogen-activated protein kinase 4 OS=Arabidopsis thaliana GN=MPK4 PE=1 SV=2	Putative uncharacterized protein OS=Medicago truncatula (Barrel medic) PE=2 SV=1	IPR000719: Protein kinase, catalytic domain; IPR002290: Serine/threonine-protein kinase, catalytic domain; IPR003527: MAP kinase, conserved site; IPR008271: Serine/threonine-protein kinase, active site; IPR008351: JNK MAP kinase; IPR011009: Protein kinase-like domain; IPR017441: Protein kinase, ATP binding site; IPR017442: Serine/threonine-protein kinase-like domain; IPR020635: Tyrosine-protein k…	unknown [Medicago truncatula]	Medicago truncatula clone MTYFD_FE_FF_FG1G-H-10 unknown mRNA
T1_Unigene_BMK.20444	--	--	--	K12839|1e-152|vvi:100257533|survival of motor neuron-related-splicing factor 30	Survival of motor neuron-related-splicing factor 30 OS=Rattus norvegicus GN=Smndc1 PE=2 SV=1	Putative uncharacterized protein OS=Medicago truncatula (Barrel medic) PE=2 SV=1	IPR002999: Tudor domain; IPR018351: Tudor subgroup	unknown [Medicago truncatula]	Medicago truncatula clone MTYFD_FE_FF_FG1G-P-17 unknown mRNA
T1_Unigene_BMK.20446	--	--	Molecular Function: protein binding (GO:0005515);	K03363|0.0|vvi:100250079|cell division cycle 20, cofactor of APC complex	Anaphase-promoting complex subunit cdc20 OS=Dictyostelium discoideum GN=cdc20 PE=1 SV=1	Putative uncharacterized protein GN=VIT_15s0107g00320 OS=Vitis vinifera (Grape) PE=4 SV=1	IPR001680: WD40 repeat; IPR011046: WD40 repeat-like-containing domain; IPR015943: WD40/YVTN repeat-like-containing domain; IPR017986: WD40-repeat-containing domain; IPR019775: WD40 repeat, conserved site; IPR019781: WD40 repeat, subgroup; IPR019782: WD40 repeat 2	PREDICTED: hypothetical protein [Vitis vinifera] >gi|147796362|emb|CAN70390.1| hypothetical protein VITISV_013663 [Vitis vinifera] >gi|296088759|emb|CBI38209.3| unnamed protein product [Vitis vinifera]	Medicago truncatula chromosome 7 clone mte1-49d11, complete sequence
T1_Unigene_BMK.20486	--	--	Molecular Function: zinc ion binding (GO:0008270);; Molecular Function: nucleic acid binding (GO:0003676);	--	Zinc finger CCCH domain-containing protein 2 OS=Arabidopsis thaliana GN=At1g03790 PE=2 SV=1	Zinc finger CCCH domain-containing protein GN=MTR_4g078660 OS=Medicago truncatula (Barrel medic) PE=4 SV=1	IPR000571: Zinc finger, CCCH-type	predicted protein [Populus trichocarpa] >gi|222837458|gb|EEE75837.1| predicted protein [Populus trichocarpa]	Medicago truncatula clone mth2-135i19, complete sequence
T1_Unigene_BMK.20545	--	--	Cellular Component: membrane (GO:0016020);	--	Auxin-induced protein 5NG4 OS=Pinus taeda PE=2 SV=1	Auxin-induced protein 5NG4 GN=MTR_3g090550 OS=Medicago truncatula (Barrel medic) PE=4 SV=1	IPR000620: Drug/metabolite transporter	PREDICTED: hypothetical protein [Vitis vinifera] >gi|296086518|emb|CBI32107.3| unnamed protein product [Vitis vinifera]	TSA: Cajanus cajan cultivar UPAS 120 contig20484.UPAS mRNA sequence
T1_Unigene_BMK.20636	--	--	Biological Process: carbohydrate metabolic process (GO:0005975);; Molecular Function: polygalacturonase activity (GO:0004650);	--	Polygalacturonase At1g48100 OS=Arabidopsis thaliana GN=At1g48100 PE=2 SV=1	Polygalacturonase GN=MTR_6g005630 OS=Medicago truncatula (Barrel medic) PE=3 SV=1	IPR000743: Glycoside hydrolase, family 28; IPR006626: Parallel beta-helix repeat; IPR011050: Pectin lyase fold/virulence factor; IPR012334: Pectin lyase fold	polygalacturonase PG1 [Glycine max]	Medicago truncatula chromosome 6 clone mth2-8p15, complete sequence
T1_Unigene_BMK.20637	--	--	--	--	--	Putative uncharacterized protein OS=Glycine max (Soybean) PE=2 SV=1	--	unknown [Glycine max]	Glycine max strain Williams 82 clone GM_WBb0129I17, complete sequence
T1_Unigene_BMK.20653	--	--	Molecular Function: protein binding (GO:0005515);	--	Somatic embryogenesis receptor kinase 1 OS=Arabidopsis thaliana GN=SERK1 PE=1 SV=2	Somatic embryogenesis receptor kinase GN=MTR_7g005400 OS=Medicago truncatula (Barrel medic) PE=4 SV=1	IPR001611: Leucine-rich repeat; IPR013210: Leucine-rich repeat-containing N-terminal, type 2	unknown [Glycine max]	Soybean clone JCVI-FLGm-6A3 unknown mRNA
T1_Unigene_BMK.20717	--	--	Biological Process: protein phosphorylation (GO:0006468);; Molecular Function: ATP binding (GO:0005524);; Molecular Function: ATP binding (GO:0005524);; Molecular Function: protein kinase activity (GO:0004672);; Molecular Function: protein serine/threonine kinase activity (GO:0004674);; Molecular Function: protein tyrosine kinase activity (GO:0004713);; Molecular Function: transferase activity tr…	--	Receptor-like cytosolic serine/threonine-protein kinase RBK1 OS=Arabidopsis thaliana GN=RBK1 PE=1 SV=1	Cysteine-rich receptor-like protein kinase GN=MTR_5g031870 OS=Medicago truncatula (Barrel medic) PE=3 SV=1	IPR000719: Protein kinase, catalytic domain; IPR002290: Serine/threonine-protein kinase, catalytic domain; IPR008271: Serine/threonine-protein kinase, active site; IPR011009: Protein kinase-like domain; IPR017441: Protein kinase, ATP binding site; IPR017442: Serine/threonine-protein kinase-like domain; IPR020635: Tyrosine-protein kinase, catalytic domain	hypothetical protein ARALYDRAFT_496787 [Arabidopsis lyrata subsp. lyrata] >gi|297312512|gb|EFH42936.1| hypothetical protein ARALYDRAFT_496787 [Arabidopsis lyrata subsp. lyrata]	TSA: Arachis hypogaea CL3755Contig1.Arhy mRNA sequence
T1_Unigene_BMK.20768	--	--	Biological Process: regulation of transcription DNA-dependent (GO:0006355);; Cellular Component: nucleus (GO:0005634);; Molecular Function: protein dimerization activity (GO:0046983);	--	Auxin-responsive protein IAA27 OS=Arabidopsis thaliana GN=IAA27 PE=1 SV=1	Auxin-responsive protein (Aux/IAA) GN=MTR_8g103030 OS=Medicago truncatula (Barrel medic) PE=4 SV=1	IPR003311: AUX/IAA protein; IPR011525: Aux/IAA-ARF-dimerisation	PREDICTED: hypothetical protein isoform 1 [Vitis vinifera]	Medicago truncatula clone mth2-151m4, complete sequence
T1_Unigene_BMK.20831	--	--	Molecular Function: carbohydrate binding (GO:0030246);	--	COBRA-like protein 10 OS=Arabidopsis thaliana GN=COBL10 PE=2 SV=1	COBRA-like protein GN=MTR_2g083210 OS=Medicago truncatula (Barrel medic) PE=4 SV=1	IPR006918: Glycosyl-phosphatidyl inositol-anchored, plant; IPR008965: Carbohydrate-binding	Protein COBRA precursor, putative [Ricinus communis] >gi|223537945|gb|EEF39559.1| Protein COBRA precursor, putative [Ricinus communis]	Medicago truncatula clone mth2-10p14, complete sequence
T1_Unigene_BMK.20922	--	--	Biological Process: oxidation-reduction process (GO:0055114);; Cellular Component: integral to membrane (GO:0016021);; Molecular Function: oxidoreductase activity acting on paired donors with incorporation or reduction of molecular oxygen (GO:0016705);; Biological Process: fatty acid biosynthetic process (GO:0006633);; Biological Process: lipid metabolic process (GO:0006629);	K04712|0.0|hmg:100208764|sphingolipid delta-4 desaturase [EC:1.14.-.-]	Sphingolipid delta(4)-desaturase DES1 OS=Microtus fortis GN=DEGS1 PE=2 SV=1	Sphingolipid delta(4)-desaturase DES1 OS=Medicago truncatula (Barrel medic) PE=4 SV=1	IPR005804: Fatty acid desaturase, type 1; IPR011388: Sphingolipid delta4-desaturase; IPR013866: Sphingolipid delta4-desaturase, N-terminal	Fatty acid desaturase; Peptidase M, neutral zinc metallopeptidases, zinc-binding site [Medicago truncatula]	Medicago truncatula chromosome 2 clone mth2-78b21, complete sequence
T1_Unigene_BMK.20932	--	--	--	--	--	ABC transporter-like protein GN=MTR_8g107430 OS=Medicago truncatula (Barrel medic) PE=4 SV=1	IPR021562: Protein of unknown function DUF3007	unknown [Glycine max]	Medicago truncatula clone mth2-53o24, complete sequence
T1_Unigene_BMK.21059	--	--	--	--	Coiled-coil domain-containing protein 25 OS=Bos taurus GN=CCDC25 PE=2 SV=1	Coiled-coil domain-containing protein GN=MTR_042s0015 OS=Medicago truncatula (Barrel medic) PE=4 SV=1	IPR008532: Domain of unknown function DUF814	unknown [Medicago truncatula]	Medicago truncatula clone MTYFD_FE_FF_FG1G-B-24 unknown mRNA
T1_Unigene_BMK.21127	--	--	Molecular Function: hydrolase activity acting on ester bonds (GO:0016788);	--	Putative nuclease HARBI1 OS=Homo sapiens GN=HARBI1 PE=1 SV=1	Putative uncharacterized protein GN=RCOM_1046590 OS=Ricinus communis (Castor bean) PE=4 SV=1	IPR006912: Putative harbinger transposase-derived nuclease	conserved hypothetical protein [Ricinus communis] >gi|223546554|gb|EEF48052.1| conserved hypothetical protein [Ricinus communis]	Medicago truncatula clone mth2-54n18, complete sequence
T1_Unigene_BMK.21130	--	--	--	--	--	Putative uncharacterized protein GN=MTR_4g124930 OS=Medicago truncatula (Barrel medic) PE=2 SV=1	IPR007650: Protein of unknown function DUF581	unknown [Medicago truncatula]	Medicago truncatula clone MTYFP_FQ_FR_FS1G-I-5 unknown mRNA
T1_Unigene_BMK.21162	--	--	Biological Process: vesicle-mediated transport (GO:0016192);; Biological Process: transport (GO:0006810);; Cellular Component: integral to membrane (GO:0016021);	K08515|1e-133|pop:POPTR_746680|vesicle-associated membrane protein 7	Vesicle-associated membrane protein 722 OS=Arabidopsis thaliana GN=VAMP722 PE=2 SV=2	Vesicle-associated membrane protein GN=MTR_4g083490 OS=Medicago truncatula (Barrel medic) PE=2 SV=1	IPR001388: Synaptobrevin; IPR010908: Longin; IPR011012: Longin-like	unknown [Medicago truncatula]	Medicago truncatula clone MTYF1_F2_F3_F41G-I-9 unknown mRNA
T1_Unigene_BMK.21176	--	--	Molecular Function: protein binding (GO:0005515);	--	Ribosome biogenesis protein WDR12 homolog OS=Chlamydomonas reinhardtii GN=CHLREDRAFT_128420 PE=3 SV=2	Ribosome biogenesis protein wdr12 GN=MTR_7g099170 OS=Medicago truncatula (Barrel medic) PE=4 SV=1	IPR001680: WD40 repeat; IPR011046: WD40 repeat-like-containing domain; IPR012972: NLE; IPR015943: WD40/YVTN repeat-like-containing domain; IPR017986: WD40-repeat-containing domain; IPR019775: WD40 repeat, conserved site; IPR019781: WD40 repeat, subgroup; IPR019782: WD40 repeat 2; IPR020472: G-protein beta WD-40 repeat	unknown [Medicago truncatula]	Medicago truncatula clone MTYFD_FE_FF_FG1G-N-22 unknown mRNA
T1_Unigene_BMK.21192	--	--	--	--	Transmembrane protein 184C OS=Pongo abelii GN=TMEM184C PE=2 SV=1	Transmembrane protein 184C GN=MTR_3g118470 OS=Medicago truncatula (Barrel medic) PE=4 SV=1	IPR005178: Protein of unknown function DUF300	PREDICTED: hypothetical protein [Vitis vinifera] >gi|297744492|emb|CBI37754.3| unnamed protein product [Vitis vinifera]	Medicago truncatula clone mth1-8p19, complete sequence
T1_Unigene_BMK.21200	--	--	Molecular Function: protein binding (GO:0005515);	K11650|0.0|vvi:100250968|SWI/SNF-related matrix-associated actin-dependent regulator of chromatin subfamily D	SWI/SNF complex component SNF12 homolog OS=Arabidopsis thaliana GN=At5g14170 PE=1 SV=1	Chromatin remodeling complex subunit GN=MTR_4g103600 OS=Medicago truncatula (Barrel medic) PE=4 SV=1	IPR003121: SWIB/MDM2 domain; IPR019835: SWIB domain	PREDICTED: hypothetical protein [Vitis vinifera]	Medicago truncatula chromosome 8 clone mth2-50f20, complete sequence
T1_Unigene_BMK.21204	--	--	Biological Process: regulation of transcription DNA-dependent (GO:0006355);; Molecular Function: zinc ion binding (GO:0008270);; Molecular Function: DNA binding (GO:0003677);	--	Dof zinc finger protein DOF3.7 OS=Arabidopsis thaliana GN=DOF3.7 PE=1 SV=2	Dof17 OS=Glycine max (Soybean) PE=2 SV=1	IPR003851: Zinc finger, Dof-type	Dof17 [Glycine max]	Glycine max Dof17 mRNA, complete cds
T1_Unigene_BMK.21224	--	--	Biological Process: cobalamin biosynthetic process (GO:0009236);; Molecular Function: cobalt ion transmembrane transporter activity (GO:0015087);; Biological Process: cobalt ion transport (GO:0006824);	--	Protein ABCI12, chloroplastic OS=Arabidopsis thaliana GN=ABCI12 PE=1 SV=1	Protein ABCI12 GN=MTR_2g021220 OS=Medicago truncatula (Barrel medic) PE=4 SV=1	IPR003339: Cobalt transport protein	predicted protein [Populus trichocarpa] >gi|222852551|gb|EEE90098.1| predicted protein [Populus trichocarpa]	TSA: Cajanus cajan cultivar Asha contig04077.Asha mRNA sequence
T1_Unigene_BMK.21231	--	--	Biological Process: glutathione biosynthetic process (GO:0006750);; Molecular Function: glutamate-cysteine ligase activity (GO:0004357);	K01919|0.0|rcu:RCOM_1686670|glutamate--cysteine ligase [EC:6.3.2.2]	Glutamate--cysteine ligase, chloroplastic OS=Medicago truncatula GN=GSH1 PE=2 SV=1	Glutamate-cysteine ligase GN=MTR_8g098350 OS=Medicago truncatula (Barrel medic) PE=4 SV=1	IPR006336: Glutamate--cysteine ligase, GCS2; IPR011556: Glutamate--cysteine ligase, plant	RecName: Full=Glutamate--cysteine ligase, chloroplastic; AltName: Full=Gamma-ECS; Short=GCS; AltName: Full=Gamma-glutamylcysteine synthetase; Flags: Precursor >gi|3941322|gb|AAC82334.1| gamma-glutamylcysteine synthetase [Medicago truncatula]	Medicago truncatula gamma-glutamylcysteine synthetase mRNA, nuclear gene encoding putative plastid protein, complete cds
T1_Unigene_BMK.21298	--	--	Biological Process: protein import into mitochondrial outer membrane (GO:0045040);; Cellular Component: mitochondrial outer membrane translocase complex (GO:0005742);; Molecular Function: protein binding (GO:0005515);	--	Putative F-box/LRR-repeat protein At5g41840 OS=Arabidopsis thaliana GN=At5g41840 PE=4 SV=1	F-box family-1 GN=MTR_6g044560 OS=Medicago truncatula (Barrel medic) PE=4 SV=1	IPR001810: F-box domain, cyclin-like; IPR010547: Plant specific mitochondrial import receptor subunit TOM20; IPR022364: F-box domain, Skp2-like	hypothetical protein VITISV_040899 [Vitis vinifera]	Medicago truncatula chromosome 6 clone mth2-77b24, complete sequence
T1_Unigene_BMK.21308	--	--	Biological Process: cellulose biosynthetic process (GO:0030244);; Molecular Function: cellulose synthase (UDP-forming) activity (GO:0016760);; Molecular Function: zinc ion binding (GO:0008270);; Cellular Component: membrane (GO:0016020);; Molecular Function: protein binding (GO:0005515);	K10999|0.0|pop:POPTR_819877|cellulose synthase A [EC:2.4.1.12]	Cellulose synthase A catalytic subunit 2 [UDP-forming] OS=Arabidopsis thaliana GN=CESA2 PE=1 SV=1	Cellulose synthase A catalytic subunit GN=MTR_8g092590 OS=Medicago truncatula (Barrel medic) PE=4 SV=1	IPR001841: Zinc finger, RING-type; IPR005150: Cellulose synthase; IPR013083: Zinc finger, RING/FYVE/PHD-type	predicted protein [Populus trichocarpa] >gi|222853532|gb|EEE91079.1| predicted protein [Populus trichocarpa]	Glycine max cDNA, clone: GMFL01-28-M07
T1_Unigene_BMK.21326	--	--	Biological Process: protein phosphorylation (GO:0006468);; Molecular Function: ATP binding (GO:0005524);; Molecular Function: ATP binding (GO:0005524);; Molecular Function: protein kinase activity (GO:0004672);; Molecular Function: protein serine/threonine kinase activity (GO:0004674);; Molecular Function: protein tyrosine kinase activity (GO:0004713);; Molecular Function: transferase activity tr…	--	Serine/threonine-protein kinase tricorner OS=Drosophila pseudoobscura pseudoobscura GN=trc PE=3 SV=1	Serine/threonine protein kinase GN=MTR_2g040150 OS=Medicago truncatula (Barrel medic) PE=4 SV=1	IPR000719: Protein kinase, catalytic domain; IPR002290: Serine/threonine-protein kinase, catalytic domain; IPR008271: Serine/threonine-protein kinase, active site; IPR011009: Protein kinase-like domain; IPR017441: Protein kinase, ATP binding site; IPR017442: Serine/threonine-protein kinase-like domain; IPR020635: Tyrosine-protein kinase, catalytic domain	serine/threonine-protein kinase, putative [Ricinus communis] >gi|223546553|gb|EEF48051.1| serine/threonine-protein kinase, putative [Ricinus communis]	TSA: Cajanus cajan cultivar Asha contig25117.Asha mRNA sequence
T1_Unigene_BMK.21346	--	--	Molecular Function: zinc ion binding (GO:0008270);; Molecular Function: protein binding (GO:0005515);	--	--	DNA repair protein RAD5 GN=MTR_1g009120 OS=Medicago truncatula (Barrel medic) PE=4 SV=1	IPR001841: Zinc finger, RING-type; IPR013083: Zinc finger, RING/FYVE/PHD-type	helicase, putative [Ricinus communis] >gi|223543548|gb|EEF45078.1| helicase, putative [Ricinus communis]	--
T1_Unigene_BMK.21383	--	--	Biological Process: cell redox homeostasis (GO:0045454);; Molecular Function: electron carrier activity (GO:0009055);; Molecular Function: protein disulfide oxidoreductase activity (GO:0015035);; Biological Process: cell redox homeostasis (GO:0045454);; Biological Process: glycerol ether metabolic process (GO:0006662);	--	Thioredoxin-like protein CDSP32, chloroplastic OS=Arabidopsis thaliana GN=CDSP32 PE=1 SV=1	Thioredoxin H-type 5 GN=MTR_1g026130 OS=Medicago truncatula (Barrel medic) PE=4 SV=1	IPR005746: Thioredoxin; IPR012336: Thioredoxin-like fold; IPR013766: Thioredoxin domain	unknown [Glycine max]	Populus trichocarpa predicted protein, mRNA
T1_Unigene_BMK.21410	--	--	Biological Process: regulation of transcription DNA-dependent (GO:0006355);; Molecular Function: DNA binding (GO:0003677);; Molecular Function: protein binding (GO:0005515);	--	Myb-like protein J OS=Dictyostelium discoideum GN=mybJ PE=3 SV=1	MYB transcription factor MYB2 OS=Medicago truncatula (Barrel medic) PE=2 SV=1	IPR001005: SANT domain, DNA binding; IPR006447: Myb-like DNA-binding domain, SHAQKYF class; IPR009057: Homeodomain-like; IPR012287: Homeodomain-related; IPR014778: Myb, DNA-binding; IPR017930: Transcription regulator HTH, Myb-type, DNA-binding	MYB transcription factor MYB2 [Medicago truncatula]	Medicago truncatula MYB transcription factor MYB2 mRNA, complete cds
T1_Unigene_BMK.21453	--	--	Biological Process: isoprenoid biosynthetic process (GO:0008299);; Biological Process: phosphorylation (GO:0016310);; Molecular Function: kinase activity (GO:0016301);; Molecular Function: ATP binding (GO:0005524);; Molecular Function: diphosphomevalonate decarboxylase activity (GO:0004163);	K01597|0.0|pop:POPTR_660167|diphosphomevalonate decarboxylase [EC:4.1.1.33]	Diphosphomevalonate decarboxylase OS=Danio rerio GN=mvd PE=2 SV=1	Mevalonate 5-diphosphate decarboxylase OS=Catharanthus roseus (Madagascar periwinkle) PE=2 SV=1	IPR005935: Diphosphomevalonate decarboxylase; IPR006204: GHMP kinase; IPR014721: Ribosomal protein S5 domain 2-type fold, subgroup; IPR020568: Ribosomal protein S5 domain 2-type fold	predicted protein [Populus trichocarpa] >gi|222864481|gb|EEF01612.1| predicted protein [Populus trichocarpa]	Glycine max cDNA, clone: GMFL01-39-N13
T1_Unigene_BMK.21493	--	--	Molecular Function: protein binding (GO:0005515);	--	F-box/kelch-repeat protein At5g60570 OS=Arabidopsis thaliana GN=At5g60570 PE=2 SV=1	Putative uncharacterized protein OS=Glycine max (Soybean) PE=2 SV=1	IPR006652: Kelch repeat type 1; IPR015916: Galactose oxidase, beta-propeller	unknown [Glycine max]	Medicago truncatula chromosome 2 BAC clone mth2-18p14, complete sequence
T1_Unigene_BMK.21503	--	--	Cellular Component: chloroplast (GO:0009507);; Biological Process: mRNA processing (GO:0006397);	--	Maturase K OS=Medicago truncatula GN=matK PE=3 SV=1	Maturase K GN=matK OS=Medicago falcata (Sickle medic) PE=3 SV=1	IPR002866: Maturase, MatK	maturase K [Medicago sativa] >gi|300390532|gb|ADK11077.1| maturase K [Medicago papillosa] >gi|300390542|gb|ADK11082.1| maturase K [Medicago sativa subsp. caerulea] >gi|300390544|gb|ADK11083.1| maturase K [Medicago sativa subsp. falcata]	Medicago sativa subsp. x varia tRNA-Lys (trnK) gene, partial sequence; and maturase K (matK) gene, complete cds; chloroplast
T1_Unigene_BMK.21525	--	--	Cellular Component: integral to membrane (GO:0016021);	--	Translocator protein OS=Mus musculus GN=Tspo PE=2 SV=1	Putative uncharacterized protein GN=MTR_7g108650 OS=Medicago truncatula (Barrel medic) PE=4 SV=1	IPR004307: TspO/MBR-related protein	predicted protein [Populus trichocarpa] >gi|224100985|ref|XP_002334319.1| predicted protein [Populus trichocarpa] >gi|222843198|gb|EEE80745.1| predicted protein [Populus trichocarpa] >gi|222870389|gb|EEF07520.1| predicted protein [Populus trichocarpa]	TSA: Arachis duranensis DurSNP_c50769.Ardu mRNA sequence
T1_Unigene_BMK.21536	--	--	Biological Process: oxidation-reduction process (GO:0055114);; Molecular Function: oxidoreductase activity (GO:0016491);	K00326|1e-169|ath:AT5G17770|cytochrome-b5 reductase [EC:1.6.2.2]	NADH-cytochrome b5 reductase 1 OS=Ustilago maydis GN=CBR1 PE=3 SV=1	NADH cytochrome b5 reductase GN=MTR_7g087090 OS=Medicago truncatula (Barrel medic) PE=4 SV=1	IPR001433: Oxidoreductase FAD/NAD(P)-binding; IPR001709: Flavoprotein pyridine nucleotide cytochrome reductase; IPR001834: NADH:cytochrome b5 reductase (CBR); IPR008333: Oxidoreductase, FAD-binding domain; IPR017927: Ferredoxin reductase-type FAD-binding domain; IPR017938: Riboflavin synthase-like beta-barrel	unknown [Glycine max]	Lotus japonicus cDNA, clone: LjFL2-014-CG12, HTC
T1_Unigene_BMK.21547	--	--	Molecular Function: zinc ion binding (GO:0008270);; Molecular Function: DNA binding (GO:0003677);; Molecular Function: zinc ion binding (GO:0008270);	--	Zinc finger A20 and AN1 domain-containing stress-associated protein 4 OS=Arabidopsis thaliana GN=SAP4 PE=1 SV=1	Zinc finger A20 and AN1 domain-containing stress-associated protein GN=MTR_7g104320 OS=Medicago truncatula (Barrel medic) PE=4 SV=1	IPR000058: Zinc finger, AN1-type; IPR002653: Zinc finger, A20-type	unknown [Glycine max]	Medicago truncatula chromosome 7 BAC clone mth2-71n23, complete sequence
T1_Unigene_BMK.21550	--	--	--	--	--	PRLI-interacting factor G GN=MTR_3g096160 OS=Medicago truncatula (Barrel medic) PE=4 SV=1	--	predicted protein [Populus trichocarpa] >gi|222838039|gb|EEE76404.1| predicted protein [Populus trichocarpa]	M.truncatula DNA sequence from clone MTH2-31E18 on chromosome 3, complete sequence
T1_Unigene_BMK.21617	--	--	--	--	--	Putative uncharacterized protein GN=VIT_07s0031g01480 OS=Vitis vinifera (Grape) PE=4 SV=1	--	PREDICTED: hypothetical protein [Vitis vinifera] >gi|296082493|emb|CBI21498.3| unnamed protein product [Vitis vinifera]	TSA: Cajanus cajan cultivar Asha contig02773.Asha mRNA sequence
T1_Unigene_BMK.21618	--	--	--	--	--	Putative uncharacterized protein GN=MTR_4g126950 OS=Medicago truncatula (Barrel medic) PE=4 SV=1	IPR004253: Domain of unknown function DUF231, plant	conserved hypothetical protein [Ricinus communis] >gi|223532921|gb|EEF34689.1| conserved hypothetical protein [Ricinus communis]	TSA: Cajanus cajan cultivar UPAS 120 contig06669.UPAS mRNA sequence
T1_Unigene_BMK.21633	--	--	Molecular Function: glutamate-1-semialdehyde 2 1-aminomutase activity (GO:0042286);; Molecular Function: pyridoxal phosphate binding (GO:0030170);; Biological Process: tetrapyrrole biosynthetic process (GO:0033014);; Molecular Function: catalytic activity (GO:0003824);; Molecular Function: transaminase activity (GO:0008483);	K01845|0.0|vvi:100250737|glutamate-1-semialdehyde 2,1-aminomutase [EC:5.4.3.8]	Glutamate-1-semialdehyde 2,1-aminomutase, chloroplastic OS=Glycine max GN=GSA1 PE=2 SV=1	Glutamate 1-semialdehyde aminotransferase GN=GSA OS=Medicago sativa (Alfalfa) PE=2 SV=1	IPR004639: Tetrapyrrole biosynthesis, glutamate-1-semialdehyde aminotransferase; IPR005814: Aminotransferase class-III; IPR015421: Pyridoxal phosphate-dependent transferase, major region, subdomain 1; IPR015422: Pyridoxal phosphate-dependent transferase, major region, subdomain 2; IPR015424: Pyridoxal phosphate-dependent transferase, major domain	RecName: Full=Glutamate-1-semialdehyde 2,1-aminomutase, chloroplastic; Short=GSA; AltName: Full=Glutamate-1-semialdehyde aminotransferase; Short=GSA-AT; Flags: Precursor >gi|310567|gb|AAA33968.1| glutamate 1-semialdehyde aminotransferase [Glycine max] >gi|747968|gb|AAC48996.1| glutamate 1-semialdehyde aminotransferase [Glycine max]	M.truncatula DNA sequence from clone MTH2-151B20 on chromosome 3, complete sequence
T1_Unigene_BMK.21643	--	--	Molecular Function: zinc ion binding (GO:0008270);	--	Probable S-acyltransferase At4g00840 OS=Arabidopsis thaliana GN=At4g00840 PE=2 SV=1	Palmitoyltransferase PFA4 GN=MTR_7g118050 OS=Medicago truncatula (Barrel medic) PE=4 SV=1	IPR001594: Zinc finger, DHHC-type, palmitoyltransferase	PREDICTED: hypothetical protein isoform 1 [Vitis vinifera] >gi|296088993|emb|CBI38696.3| unnamed protein product [Vitis vinifera]	Medicago truncatula clone mth2-25e14, complete sequence
T1_Unigene_BMK.21644	--	--	--	--	Putative DNA-binding protein ESCAROLA OS=Arabidopsis thaliana GN=ESC PE=2 SV=1	AT-hook DNA-binding protein GN=MTR_7g080980 OS=Medicago truncatula (Barrel medic) PE=4 SV=1	IPR005175: Domain of unknown function DUF296; IPR014476: Predicted AT-hook DNA-binding	unknown [Glycine max]	Medicago truncatula chromosome 7 BAC clone mth2-145k10, complete sequence
T1_Unigene_BMK.21693	--	--	Biological Process: oxidation-reduction process (GO:0055114);; Cellular Component: membrane (GO:0016020);; Molecular Function: 2 iron 2 sulfur cluster binding (GO:0051537);; Molecular Function: oxidoreductase activity acting on diphenols and related substances as donors (GO:0016679);; Molecular Function: oxidoreductase activity (GO:0016491);; Molecular Function: ubiquinol-cytochrome-c reductase a…	K00411|1e-154|vvi:100256570|ubiquinol-cytochrome c reductase iron-sulfur subunit [EC:1.10.2.2]	Cytochrome b-c1 complex subunit Rieske-5, mitochondrial OS=Nicotiana tabacum PE=2 SV=1	Ubiquinol-cytochrome c reductase iron-sulfur subunit GN=MTR_7g084150 OS=Medicago truncatula (Barrel medic) PE=3 SV=1	IPR004192: Ubiquinol cytochrome reductase, transmembrane domain; IPR005805: Rieske iron-sulphur protein, C-terminal; IPR006317: Ubiquinol-cytochrome c reductase, iron-sulphur subunit; IPR014349: Rieske iron-sulphur protein; IPR017941: Rieske [2Fe-2S] iron-sulphur domain	unknown [Glycine max]	Medicago truncatula chromosome 7 BAC clone mth2-58i19, complete sequence
T1_Unigene_BMK.21712	--	--	Biological Process: cellulose biosynthetic process (GO:0030244);; Molecular Function: cellulose synthase (UDP-forming) activity (GO:0016760);; Molecular Function: zinc ion binding (GO:0008270);; Cellular Component: membrane (GO:0016020);; Molecular Function: protein binding (GO:0005515);	K10999|0.0|vvi:100254408|cellulose synthase A [EC:2.4.1.12]	Cellulose synthase A catalytic subunit 1 [UDP-forming] OS=Arabidopsis thaliana GN=CESA1 PE=1 SV=1	Cellulose synthase GN=MTR_3g107520 OS=Medicago truncatula (Barrel medic) PE=4 SV=1	IPR001841: Zinc finger, RING-type; IPR005150: Cellulose synthase; IPR013083: Zinc finger, RING/FYVE/PHD-type	unnamed protein product [Vitis vinifera]	Glycine max cDNA, clone: GMFL01-02-E24
T1_Unigene_BMK.21726	--	--	--	--	--	--	--	--	Medicago truncatula chromosome 7 BAC clone mth2-82b20, complete sequence
T1_Unigene_BMK.21769	--	--	--	--	--	Putative uncharacterized protein GN=MTR_5g025750 OS=Medicago truncatula (Barrel medic) PE=4 SV=1	IPR005134: Uncharacterised protein family UPF0114	unnamed protein product [Vitis vinifera]	Medicago truncatula chromosome 5 clone mth2-106f5, COMPLETE SEQUENCE
T1_Unigene_BMK.21803	--	--	--	--	Chitinase-like protein PB1E7.04c OS=Schizosaccharomyces pombe GN=SPAPB1E7.04c PE=2 SV=1	Putative uncharacterized protein GN=RCOM_0724570 OS=Ricinus communis (Castor bean) PE=4 SV=1	IPR019349: Ribosomal protein S24/S35, mitochondrial, conserved domain	conserved hypothetical protein [Ricinus communis] >gi|223535852|gb|EEF37513.1| conserved hypothetical protein [Ricinus communis]	Medicago truncatula clone MTYFD_FE_FF_FG1G-C-17 unknown mRNA
T1_Unigene_BMK.21915	--	--	Molecular Function: protein binding (GO:0005515);	--	BTB/POZ domain-containing protein At1g55760 OS=Arabidopsis thaliana GN=At1g55760 PE=2 SV=1	TD and POZ domain-containing protein GN=MTR_5g096700 OS=Medicago truncatula (Barrel medic) PE=4 SV=1	IPR000210: BTB/POZ-like; IPR011333: BTB/POZ fold; IPR013069: BTB/POZ	PREDICTED: hypothetical protein [Vitis vinifera]	Medicago truncatula chromosome 5 clone mth2-57h3, COMPLETE SEQUENCE
T1_Unigene_BMK.21943	--	--	Cellular Component: microtubule organizing center (GO:0005815);; Cellular Component: spindle pole (GO:0000922);; Biological Process: microtubule cytoskeleton organization (GO:0000226);	--	Gamma-tubulin complex component 4 homolog OS=Medicago truncatula GN=85P PE=2 SV=1	Gamma-tubulin complex component GN=MTR_1g088410 OS=Medicago truncatula (Barrel medic) PE=4 SV=1	IPR007259: Spc97/Spc98	RecName: Full=Gamma-tubulin complex component 4 homolog >gi|6562700|emb|CAB62542.1| 85p protein [Medicago truncatula]	Medicago truncatula mRNA for 85p protein (85p gene)
T1_Unigene_BMK.21951	--	--	--	--	Protein FRIGIDA OS=Arabidopsis thaliana GN=FRI PE=1 SV=1	FRIGIDA GN=MTR_3g098290 OS=Medicago truncatula (Barrel medic) PE=4 SV=1	IPR012474: Frigida-like	PREDICTED: hypothetical protein [Vitis vinifera]	M.truncatula DNA sequence from clone MTH2-28A3 on chromosome 3, complete sequence
T1_Unigene_BMK.21956	--	--	Cellular Component: membrane (GO:0016020);; Molecular Function: acetylglucosaminyltransferase activity (GO:0008375);	--	--	Putative uncharacterized protein GN=VITISV_040196 OS=Vitis vinifera (Grape) PE=4 SV=1	IPR003406: Glycosyl transferase, family 14	hypothetical protein VITISV_040196 [Vitis vinifera]	TSA: Cajanus cajan cultivar UPAS 120 contig00955.UPAS mRNA sequence
T1_Unigene_BMK.21962	--	--	Biological Process: transmembrane transport (GO:0055085);; Biological Process: transport (GO:0006810);; Cellular Component: membrane (GO:0016020);; Molecular Function: substrate-specific transmembrane transporter activity (GO:0022891);; Molecular Function: transmembrane transporter activity (GO:0022857);; Cellular Component: integral to membrane (GO:0016021);; Cellular Component: membrane (GO:001…	--	Sugar transport protein 14 OS=Arabidopsis thaliana GN=STP14 PE=2 SV=2	Sugar transport protein GN=MTR_8g102860 OS=Medicago truncatula (Barrel medic) PE=3 SV=1	IPR003663: Sugar/inositol transporter; IPR005828: General substrate transporter; IPR005829: Sugar transporter, conserved site; IPR016196: Major facilitator superfamily domain, general substrate transporter; IPR020846: Major facilitator superfamily domain	monosaccharide transporter [Glycine max]	Medicago truncatula clone MTYFL_FM_FN_FO1G-M-12 unknown mRNA
T1_Unigene_BMK.21989	--	--	--	--	Myb-like protein X OS=Dictyostelium discoideum GN=mybX PE=3 SV=1	C33G8.2 , related OS=Medicago truncatula (Barrel medic) PE=4 SV=1	--	C33G8.2 , related [Medicago truncatula]	Medicago truncatula Ser/Thr protein kinase (PRK), exostosin-like protein (EXO), putative RNA binding protein (RAN BP), transcription factor ERF (ERN), and alpha-tubulin (aTUB) genes, complete cds; and unknown gene
T1_Unigene_BMK.22003	--	--	--	--	DUF246 domain-containing protein At1g04910 OS=Arabidopsis thaliana GN=At1g04910 PE=1 SV=1	DUF246 domain-containing protein GN=MTR_3g005340 OS=Medicago truncatula (Barrel medic) PE=4 SV=1	IPR019378: GDP-fucose protein O-fucosyltransferase	conserved hypothetical protein [Ricinus communis] >gi|223526544|gb|EEF28803.1| conserved hypothetical protein [Ricinus communis]	TSA: Cajanus cajan cultivar Asha contig06547.Asha mRNA sequence
T1_Unigene_BMK.22121	--	--	Molecular Function: zinc ion binding (GO:0008270);	--	Protein FAR1-RELATED SEQUENCE 11 OS=Arabidopsis thaliana GN=FRS11 PE=2 SV=1	FAR1; Zinc finger, SWIM-type OS=Medicago truncatula (Barrel medic) PE=4 SV=1	IPR004330: FAR1 DNA binding domain; IPR006564: Zinc finger, PMZ-type; IPR007527: Zinc finger, SWIM-type; IPR018289: MULE transposase domain	FAR1; Zinc finger, SWIM-type [Medicago truncatula] >gi|92893917|gb|ABE91967.1| FAR1; Zinc finger, SWIM-type [Medicago truncatula]	Medicago truncatula clone mth2-15a20, complete sequence
T1_Unigene_BMK.22203	--	--	--	--	Protein PHYTOCHROME KINASE SUBSTRATE 4 OS=Arabidopsis thaliana GN=PKS4 PE=1 SV=1	Putative uncharacterized protein GN=MTR_7g088200 OS=Medicago truncatula (Barrel medic) PE=4 SV=1	--	phytochrome kinase substrate 1-like protein, , putative [Medicago truncatula]	Medicago truncatula clone mth2-145m13, complete sequence
T1_Unigene_BMK.22282	--	--	Molecular Function: protein binding (GO:0005515);	--	Telomerase Cajal body protein 1 OS=Mesocricetus auratus GN=Wrap53 PE=2 SV=1	Telomerase Cajal body protein GN=MTR_4g091080 OS=Medicago truncatula (Barrel medic) PE=4 SV=1	IPR001680: WD40 repeat; IPR011046: WD40 repeat-like-containing domain; IPR015943: WD40/YVTN repeat-like-containing domain; IPR017986: WD40-repeat-containing domain; IPR019781: WD40 repeat, subgroup	unnamed protein product [Vitis vinifera]	TSA: Cajanus cajan cultivar Asha contig15544.Asha mRNA sequence
T1_Unigene_BMK.22380	--	--	Biological Process: regulation of transcription DNA-dependent (GO:0006355);; Molecular Function: sequence-specific DNA binding (GO:0043565);; Molecular Function: zinc ion binding (GO:0008270);; Biological Process: regulation of transcription DNA-dependent (GO:0006355);; Molecular Function: sequence-specific DNA binding transcription factor activity (GO:0003700);	--	Putative GATA transcription factor 22 OS=Arabidopsis thaliana GN=GATA22 PE=2 SV=1	Putative uncharacterized protein GN=VIT_11s0016g02210 OS=Vitis vinifera (Grape) PE=4 SV=1	IPR000679: Zinc finger, GATA-type; IPR013088: Zinc finger, NHR/GATA-type	PREDICTED: hypothetical protein [Vitis vinifera] >gi|297738668|emb|CBI27913.3| unnamed protein product [Vitis vinifera]	Malus x domestica GATA domain class transcription factor (GATA5) mRNA, complete cds
T1_Unigene_BMK.22414	--	--	Biological Process: regulation of Rab GTPase activity (GO:0032313);; Cellular Component: intracellular (GO:0005622);; Molecular Function: Rab GTPase activator activity (GO:0005097);	--	Small G protein signaling modulator 1 OS=Homo sapiens GN=SGSM1 PE=1 SV=2	Putative uncharacterized protein GN=RCOM_0414400 OS=Ricinus communis (Castor bean) PE=4 SV=1	IPR000195: Rab-GAP/TBC domain	conserved hypothetical protein [Ricinus communis] >gi|223525888|gb|EEF28308.1| conserved hypothetical protein [Ricinus communis]	Lotus japonicus genomic DNA, chromosome 3, clone: LjT48I11, TM0106, complete sequence
T1_Unigene_BMK.22422	--	--	Biological Process: regulation of transcription DNA-dependent (GO:0006355);; Molecular Function: DNA binding (GO:0003677);; Molecular Function: sequence-specific DNA binding transcription factor activity (GO:0003700);	--	Ethylene-responsive transcription factor ERF024 OS=Arabidopsis thaliana GN=ERF024 PE=2 SV=1	Dehydration-responsive element-binding protein 1B, putative GN=RCOM_0384200 OS=Ricinus communis (Castor bean) PE=4 SV=1	IPR001471: Pathogenesis-related transcriptional factor/ERF, DNA-binding; IPR016177: DNA-binding, integrase-type	Dehydration-responsive element-binding protein 1B, putative [Ricinus communis] >gi|223531991|gb|EEF33803.1| Dehydration-responsive element-binding protein 1B, putative [Ricinus communis]	Soybean clone JCVI-FLGm-2B15 unknown mRNA
T1_Unigene_BMK.22467	--	--	Molecular Function: hydrolase activity (GO:0016787);	K06269|0.0|rcu:RCOM_1689260|protein phosphatase 1, catalytic subunit [EC:3.1.3.16]	Serine/threonine-protein phosphatase PP1 OS=Medicago sativa subsp. varia GN=PP1 PE=2 SV=1	Serine/threonine-protein phosphatase OS=Medicago truncatula (Barrel medic) PE=2 SV=1	IPR004843: Metallophosphoesterase domain; IPR006186: Serine/threonine-specific protein phosphatase/bis(5-nucleosyl)-tetraphosphatase	RecName: Full=Serine/threonine-protein phosphatase PP1 >gi|575672|emb|CAA56766.1| potentially catalitic subunit of the ser /thr protein phosphatase 1 [Medicago sativa subsp. x varia]	M.varia mRNA for pp1Ms protein
T1_Unigene_BMK.22483	--	--	Biological Process: protein phosphorylation (GO:0006468);; Molecular Function: ATP binding (GO:0005524);; Molecular Function: ATP binding (GO:0005524);; Molecular Function: protein kinase activity (GO:0004672);; Molecular Function: protein serine/threonine kinase activity (GO:0004674);; Molecular Function: protein tyrosine kinase activity (GO:0004713);; Molecular Function: transferase activity tr…	--	Mitogen-activated protein kinase kinase kinase A OS=Dictyostelium discoideum GN=mkkA PE=1 SV=2	Protein kinase OS=Medicago truncatula (Barrel medic) PE=4 SV=1	IPR000719: Protein kinase, catalytic domain; IPR002290: Serine/threonine-protein kinase, catalytic domain; IPR008271: Serine/threonine-protein kinase, active site; IPR011009: Protein kinase-like domain; IPR017441: Protein kinase, ATP binding site; IPR017442: Serine/threonine-protein kinase-like domain; IPR020635: Tyrosine-protein kinase, catalytic domain	Protein kinase [Medicago truncatula] >gi|92893918|gb|ABE91968.1| Protein kinase [Medicago truncatula]	Medicago truncatula clone mth2-15a20, complete sequence
T1_Unigene_BMK.22536	--	--	Molecular Function: catalytic activity (GO:0003824);	--	Protein AUXIN RESPONSE 4 OS=Arabidopsis thaliana GN=AXR4 PE=1 SV=1	Protein AUXIN RESPONSE GN=MTR_7g113420 OS=Medicago truncatula (Barrel medic) PE=4 SV=1	IPR000639: Epoxide hydrolase-like	PREDICTED: hypothetical protein [Vitis vinifera]	Medicago truncatula clone mth2-104a2, complete sequence
T1_Unigene_BMK.22544	--	--	--	--	Photosystem I assembly protein ycf3 OS=Spinacia oleracea GN=ycf3 PE=3 SV=1	Photosystem I assembly protein ycf3 GN=ycf3 OS=Lactuca sativa (Garden lettuce) PE=4 SV=1	--	photosystem I assembly protein Ycf3 [Lactuca sativa] >gi|297840977|ref|XP_002888370.1| photosystem I assembly protein Ycf3 [Arabidopsis lyrata subsp. lyrata] >gi|78675169|dbj|BAE47595.1| photosystem I assembly protein ycf3 [Lactuca sativa] >gi|255631288|gb|ACU16011.1| unknown [Glycine max] >gi|297334211|gb|EFH64629.1| photosystem I assembly protein Ycf3 [Arabidopsis lyrata subsp. lyrata] >gi|2252…	M.truncatula DNA sequence from clone MTH2-41H13 on chromosome 3, complete sequence
T1_Unigene_BMK.22560	--	--	--	--	Remorin OS=Solanum tuberosum PE=1 SV=1	Remorin GN=MTR_128s0001 OS=Medicago truncatula (Barrel medic) PE=4 SV=1	IPR005516: Remorin, C-terminal; IPR005518: Remorin, N-terminal	unknown [Glycine max]	TSA: Arachis hypogaea CL4262Contig1.Arhy mRNA sequence
T1_Unigene_BMK.22566	--	--	Molecular Function: protein binding (GO:0005515);	--	Probable inactive receptor kinase At1g27190 OS=Arabidopsis thaliana GN=At1g27190 PE=1 SV=1	Receptor-like protein kinase GN=MTR_5g015050 OS=Medicago truncatula (Barrel medic) PE=4 SV=1	IPR001611: Leucine-rich repeat	LRR-like protein [Glycine max]	Medicago truncatula chromosome 5 clone mth2-104i2, COMPLETE SEQUENCE
T1_Unigene_BMK.22582	--	--	--	--	Phosphate carrier protein, mitochondrial OS=Mus musculus GN=Slc25a3 PE=1 SV=1	Putative uncharacterized protein GN=VIT_03s0038g03950 OS=Vitis vinifera (Grape) PE=3 SV=1	IPR018108: Mitochondrial substrate/solute carrier; IPR023395: Mitochondrial carrier domain	PREDICTED: hypothetical protein [Vitis vinifera] >gi|297744469|emb|CBI37731.3| unnamed protein product [Vitis vinifera]	Populus trichocarpa mitochondrial phosphate carrier protein, mRNA
T1_Unigene_BMK.22610	--	--	--	--	Glucan endo-1,3-beta-glucosidase-like protein 2 OS=Arabidopsis thaliana GN=At5g61130 PE=1 SV=1	Glucan endo-1,3-beta-glucosidase GN=MTR_2g049670 OS=Medicago truncatula (Barrel medic) PE=4 SV=1	IPR012946: X8	hydrolase, hydrolyzing O-glycosyl compounds, putative [Ricinus communis] >gi|223541161|gb|EEF42717.1| hydrolase, hydrolyzing O-glycosyl compounds, putative [Ricinus communis]	Lotus japonicus genomic DNA, chromosome 6, clone: LjT47N19, TM1843, complete sequence
T1_Unigene_BMK.22629	--	--	--	--	--	Putative uncharacterized protein GN=MTR_4g132020 OS=Medicago truncatula (Barrel medic) PE=4 SV=1	IPR007608: Protein of unknown function DUF584	predicted protein [Populus trichocarpa] >gi|222859591|gb|EEE97138.1| predicted protein [Populus trichocarpa]	Medicago truncatula clone mth2-34m15, complete sequence
T1_Unigene_BMK.22669	--	--	Biological Process: regulation of transcription DNA-dependent (GO:0006355);; Molecular Function: DNA binding (GO:0003677);; Molecular Function: protein binding (GO:0005515);	--	Myb-like protein J OS=Dictyostelium discoideum GN=mybJ PE=3 SV=1	MYB transcription factor MYB109 GN=MYB109 OS=Glycine max (Soybean) PE=2 SV=1	IPR001005: SANT domain, DNA binding; IPR006447: Myb-like DNA-binding domain, SHAQKYF class; IPR009057: Homeodomain-like; IPR012287: Homeodomain-related; IPR014778: Myb, DNA-binding; IPR017884: SANT, eukarya; IPR017930: Transcription regulator HTH, Myb-type, DNA-binding	MYB transcription factor MYB109 [Glycine max]	Glycine max MYB transcription factor MYB109 (MYB109) mRNA, complete cds
T1_Unigene_BMK.22695	--	--	--	--	--	Putative uncharacterized protein GN=MTR_4g130700 OS=Medicago truncatula (Barrel medic) PE=4 SV=1	--	unknown [Medicago truncatula]	Medicago truncatula clone MTYFD_FE_FF_FG1G-K-14 unknown mRNA
T1_Unigene_BMK.22735	--	--	Biological Process: protein dephosphorylation (GO:0006470);; Cellular Component: protein serine/threonine phosphatase complex (GO:0008287);; Molecular Function: catalytic activity (GO:0003824);; Molecular Function: protein serine/threonine phosphatase activity (GO:0004722);	--	Probable protein phosphatase 2C 59 OS=Arabidopsis thaliana GN=WIN2 PE=1 SV=1	Protein phosphatase 2C GN=MTR_1g013400 OS=Medicago truncatula (Barrel medic) PE=3 SV=1	IPR000222: Protein phosphatase 2C, manganese/magnesium aspartate binding site; IPR001932: Protein phosphatase 2C-like; IPR015655: Protein phosphatase 2C	PREDICTED: hypothetical protein [Vitis vinifera] >gi|147772246|emb|CAN67174.1| hypothetical protein VITISV_027898 [Vitis vinifera] >gi|296082179|emb|CBI21184.3| unnamed protein product [Vitis vinifera]	Lotus japonicus cDNA, clone: LjFL2-034-DG02, HTC
T1_Unigene_BMK.22736	--	--	--	--	--	Putative uncharacterized protein OS=Glycine max (Soybean) PE=2 SV=1	--	outer envelope protein [Pisum sativum]	Pisum sativum mRNA for outer envelope protein OEP37
T1_Unigene_BMK.22743	--	--	--	--	Transmembrane protein DDB_G0292058 OS=Dictyostelium discoideum GN=DDB_G0292058 PE=2 SV=1	Predicted protein GN=POPTRDRAFT_1107186 OS=Populus trichocarpa (Western balsam poplar) PE=4 SV=1	--	predicted protein [Populus trichocarpa] >gi|222866015|gb|EEF03146.1| predicted protein [Populus trichocarpa]	TSA: Cajanus cajan cultivar UPAS 120 contig20822.UPAS mRNA sequence
T1_Unigene_BMK.22806	--	--	--	--	--	Putative uncharacterized protein OS=Medicago truncatula (Barrel medic) PE=4 SV=1	IPR016971: Uncharacterised conserved protein UCP031277	hypothetical protein MtrDRAFT_AC140551g9v2 [Medicago truncatula]	Medicago truncatula clone mth2-15a20, complete sequence
T1_Unigene_BMK.22906	--	--	Biological Process: gene silencing by RNA (GO:0031047);; Molecular Function: hydrolase activity acting on ester bonds (GO:0016788);; Cellular Component: RNA-induced silencing complex (GO:0016442);; Molecular Function: nucleic acid binding (GO:0003676);	--	Staphylococcal nuclease domain-containing protein 1 OS=Bos taurus GN=SND1 PE=1 SV=1	Nuclease domain-containing protein GN=MTR_3g098420 OS=Medicago truncatula (Barrel medic) PE=4 SV=1	IPR002999: Tudor domain; IPR006021: Staphylococcal nuclease (SNase-like); IPR008191: Maternal tudor protein; IPR016071: Staphylococcal nuclease (SNase-like), OB-fold; IPR016685: RNA-induced silencing complex, nuclease component Tudor-SN; IPR018351: Tudor subgroup	110 kDa 4SNc-Tudor domain protein [Pisum sativum]	Pisum sativum SN4TDR mRNA for 110 kDa 4SNc-Tudor domain protein, complete cds
T1_Unigene_BMK.22922	--	--	Biological Process: aromatic amino acid family biosynthetic process (GO:0009073);; Molecular Function: chorismate synthase activity (GO:0004107);	K01736|0.0|rcu:RCOM_0228160|chorismate synthase [EC:4.2.3.5]	Chorismate synthase 1, chloroplastic OS=Solanum lycopersicum GN=CS1 PE=2 SV=1	Chorismate synthase OS=Glycine max (Soybean) PE=2 SV=1	IPR000453: Chorismate synthase; IPR020541: Chorismate synthase, conserved site	chorismate synthase [Glycine max]	Lotus japonicus cDNA, clone: LjFL3-004-BH06, HTC
T1_Unigene_BMK.22932	--	--	Biological Process: oxidation-reduction process (GO:0055114);; Molecular Function: flavin adenine dinucleotide binding (GO:0050660);; Biological Process: oxidation-reduction process (GO:0055114);; Molecular Function: oxidoreductase activity (GO:0016491);	K08232|0.0|vvi:100267896|monodehydroascorbate reductase (NADH) [EC:1.6.5.4]	Probable monodehydroascorbate reductase, cytoplasmic isoform 2 OS=Arabidopsis thaliana GN=At3g27820 PE=2 SV=1	Putative uncharacterized protein GN=VIT_14s0066g01100 OS=Vitis vinifera (Grape) PE=4 SV=1	IPR013027: FAD-dependent pyridine nucleotide-disulphide oxidoreductase; IPR016156: FAD/NAD-linked reductase, dimerisation; IPR023753: Pyridine nucleotide-disulphide oxidoreductase, FAD/NAD(P)-binding domain	PREDICTED: hypothetical protein [Vitis vinifera] >gi|147795418|emb|CAN77104.1| hypothetical protein VITISV_018446 [Vitis vinifera] >gi|296087650|emb|CBI34906.3| unnamed protein product [Vitis vinifera]	TSA: Cajanus cajan cultivar Asha contig08302.Asha mRNA sequence
T1_Unigene_BMK.22936	--	--	Molecular Function: zinc ion binding (GO:0008270);; Molecular Function: protein binding (GO:0005515);	--	E3 ubiquitin ligase BIG BROTHER-related OS=Arabidopsis thaliana GN=BBR PE=2 SV=1	RING finger protein GN=MTR_1g114240 OS=Medicago truncatula (Barrel medic) PE=4 SV=1	IPR001841: Zinc finger, RING-type; IPR013083: Zinc finger, RING/FYVE/PHD-type; IPR024766: Zinc finger, RING-H2-type	unknown [Medicago truncatula]	Medicago truncatula clone MTYFP_FQ_FR_FS1G-C-21 unknown mRNA
T1_Unigene_BMK.22967	--	--	--	--	--	Putative uncharacterized protein OS=Glycine max (Soybean) PE=2 SV=1	--	unknown [Glycine max]	Glycine max cDNA, clone: GMFL01-52-K03
T1_Unigene_BMK.23000	--	--	Molecular Function: protein binding (GO:0005515);	--	F-box protein At5g52880 OS=Arabidopsis thaliana GN=At5g52880 PE=2 SV=1	F-box protein GN=MTR_1g099490 OS=Medicago truncatula (Barrel medic) PE=4 SV=1	IPR001810: F-box domain, cyclin-like; IPR022364: F-box domain, Skp2-like	unknown [Glycine max]	Soybean clone JCVI-FLGm-14E16 unknown mRNA
T1_Unigene_BMK.23071	--	--	Biological Process: intracellular protein transport (GO:0006886);; Biological Process: vesicle-mediated transport (GO:0016192);; Cellular Component: membrane (GO:0016020);; Cellular Component: membrane (GO:0016020);; Molecular Function: SNAP receptor activity (GO:0005484);; Molecular Function: protein binding (GO:0005515);	--	Syntaxin-124 OS=Arabidopsis thaliana GN=SYP124 PE=2 SV=1	Syntaxin-124 GN=MTR_2g012270 OS=Medicago truncatula (Barrel medic) PE=3 SV=1	IPR000727: Target SNARE coiled-coil domain; IPR006011: Syntaxin, N-terminal; IPR006012: Syntaxin/epimorphin, conserved site; IPR010989: t-SNARE	predicted protein [Populus trichocarpa] >gi|222860306|gb|EEE97853.1| predicted protein [Populus trichocarpa]	Medicago truncatula clone mth2-156c19, complete sequence
T1_Unigene_BMK.23099	--	--	Biological Process: oxidation-reduction process (GO:0055114);; Molecular Function: cytokinin dehydrogenase activity (GO:0019139);; Molecular Function: flavin adenine dinucleotide binding (GO:0050660);; Molecular Function: oxidoreductase activity acting on CH-OH group of donors (GO:0016614);; Molecular Function: oxidoreductase activity (GO:0016491);; Biological Process: cytokinin metabolic process…	K00279|0.0|pop:POPTR_762685|cytokinin dehydrogenase [EC:1.5.99.12]	Cytokinin dehydrogenase 3 OS=Arabidopsis thaliana GN=CKX3 PE=1 SV=1	FAD linked oxidase, N-terminal OS=Medicago truncatula (Barrel medic) PE=4 SV=1	IPR006094: FAD linked oxidase, N-terminal; IPR015345: Cytokinin dehydrogenase 1, FAD/cytokinin binding domain; IPR016164: FAD-linked oxidase-like, C-terminal; IPR016166: FAD-binding, type 2; IPR016168: FAD-linked oxidase, FAD-binding, subdomain 2	FAD linked oxidase, N-terminal [Medicago truncatula]	Medicago truncatula chromosome 2 clone mth2-62i21, complete sequence
T1_Unigene_BMK.23105	--	--	--	--	--	Fringe-related-like protein GN=MTR_2g088940 OS=Medicago truncatula (Barrel medic) PE=4 SV=1	IPR006740: Protein of unknown function DUF604	transferase, transferring glycosyl groups, putative [Ricinus communis] >gi|223545156|gb|EEF46666.1| transferase, transferring glycosyl groups, putative [Ricinus communis]	Medicago truncatula chromosome 2 BAC clone mth2-143k13, complete sequence
T1_Unigene_BMK.23140	--	--	Biological Process: regulation of transcription DNA-dependent (GO:0006355);; Molecular Function: sequence-specific DNA binding (GO:0043565);; Molecular Function: sequence-specific DNA binding transcription factor activity (GO:0003700);	--	Probable WRKY transcription factor 11 OS=Arabidopsis thaliana GN=WRKY11 PE=1 SV=2	WRKY transcription factor WRKY100577 GN=MTR_4g127040 OS=Medicago truncatula (Barrel medic) PE=2 SV=1	IPR003657: DNA-binding WRKY; IPR018872: Zn-cluster domain	WRKY transcription factor WRKY100577 [Medicago truncatula]	Medicago truncatula WRKY transcription factor WRKY100577 mRNA, complete cds
T1_Unigene_BMK.23200	--	--	--	--	Transcription factor bHLH96 OS=Arabidopsis thaliana GN=BHLH96 PE=2 SV=1	Transcription factor bHLH96 GN=bHLH1 OS=Medicago truncatula (Barrel medic) PE=2 SV=1	IPR011598: Helix-loop-helix DNA-binding	basic helix loop helix 1 [Medicago truncatula]	Medicago truncatula mRNA for basic helix loop helix 1 (bHLH1 gene)
T1_Unigene_BMK.23201	--	--	Biological Process: GTP catabolic process (GO:0006184);; Biological Process: protein transport (GO:0015031);; Biological Process: signal transduction (GO:0007165);; Biological Process: small GTPase mediated signal transduction (GO:0007264);; Cellular Component: intracellular (GO:0005622);; Cellular Component: membrane (GO:0016020);; Molecular Function: GTP binding (GO:0005525);; Molecular Functio…	--	Rac-like GTP-binding protein RHO1 OS=Pisum sativum GN=RHO1 PE=2 SV=1	Small G-protein ROP9 GN=MTR_5g022600 OS=Medicago truncatula (Barrel medic) PE=2 SV=1	IPR001806: Small GTPase superfamily; IPR003578: Small GTPase superfamily, Rho type; IPR003579: Small GTPase superfamily, Rab type; IPR005225: Small GTP-binding protein domain; IPR020849: Small GTPase superfamily, Ras type	small G-protein ROP9 [Medicago truncatula] >gi|217071580|gb|ACJ84150.1| unknown [Medicago truncatula]	Medicago sativa subsp. x varia mRNA for putative Rho GTPase (rop3 gene)
T1_Unigene_BMK.23205	--	--	Molecular Function: oxidoreductase activity (GO:0016491);; Biological Process: metabolic process (GO:0008152);; Molecular Function: nucleotide binding (GO:0000166);	--	Dehydrogenase/reductase SDR family protein 7-like OS=Dictyostelium discoideum GN=DDB_G0274201 PE=3 SV=1	Putative uncharacterized protein OS=Glycine max (Soybean) PE=2 SV=1	IPR002198: Short-chain dehydrogenase/reductase SDR; IPR002347: Glucose/ribitol dehydrogenase; IPR016040: NAD(P)-binding domain	unknown [Glycine max]	Soybean clone JCVI-FLGm-21N4 unknown mRNA
T1_Unigene_BMK.23279	--	--	Biological Process: nucleoside metabolic process (GO:0009116);	K00759|3e-82|rcu:RCOM_1587610|adenine phosphoribosyltransferase [EC:2.4.2.7]	Adenine phosphoribosyltransferase 1, chloroplastic OS=Arabidopsis thaliana GN=APT1 PE=1 SV=2	Adeninephosphoribosyl transferase OS=Trifolium repens (Creeping white clover) PE=3 SV=1	IPR000836: Phosphoribosyltransferase	adeninephosphoribosyl transferase [Trifolium repens] >gi|289540907|gb|ADD09581.1| adeninephosphoribosyl transferase [Trifolium repens]	Glycine max cDNA, clone: GMFL01-21-O04
T1_Unigene_BMK.23285	--	--	--	--	F-box/LRR-repeat protein At3g48880 OS=Arabidopsis thaliana GN=At3g48880 PE=2 SV=1	Putative uncharacterized protein OS=Medicago truncatula (Barrel medic) PE=2 SV=1	IPR022364: F-box domain, Skp2-like	unknown [Medicago truncatula]	Medicago truncatula clone MTYFH_FI_FJ_FK1G-L-6 unknown mRNA
T1_Unigene_BMK.23325	--	--	--	--	--	Putative uncharacterized protein GN=MTR_4g115400 OS=Medicago truncatula (Barrel medic) PE=4 SV=1	IPR005607: BSD	conserved hypothetical protein [Ricinus communis] >gi|223528394|gb|EEF30430.1| conserved hypothetical protein [Ricinus communis]	Medicago truncatula chromosome 8 clone mth2-69k1, complete sequence
T1_Unigene_BMK.23361	--	--	Biological Process: protein phosphorylation (GO:0006468);; Molecular Function: ATP binding (GO:0005524);; Molecular Function: ATP binding (GO:0005524);; Molecular Function: protein kinase activity (GO:0004672);; Molecular Function: protein serine/threonine kinase activity (GO:0004674);; Molecular Function: protein tyrosine kinase activity (GO:0004713);; Molecular Function: transferase activity tr…	K13413|1e-177|ath:AT1G51660|mitogen-activated protein kinase kinase 4/5, plant [EC:2.7.12.2]	Mitogen-activated protein kinase kinase 4 OS=Arabidopsis thaliana GN=MKK4 PE=1 SV=1	MEK map kinase kinsae GN=simkk OS=Medicago sativa subsp. varia (Alfalfa) PE=2 SV=1	IPR000719: Protein kinase, catalytic domain; IPR002290: Serine/threonine-protein kinase, catalytic domain; IPR008271: Serine/threonine-protein kinase, active site; IPR011009: Protein kinase-like domain; IPR017441: Protein kinase, ATP binding site; IPR017442: Serine/threonine-protein kinase-like domain; IPR020635: Tyrosine-protein kinase, catalytic domain	MEK map kinase kinsae [Medicago sativa subsp. x varia]	Medicago sativa subsp. x varia mRNA for MEK map kinase kinase (simkk gene)
T1_Unigene_BMK.23367	--	--	Molecular Function: hydrolase activity (GO:0016787);	K04382|0.0|ath:AT3G58500|protein phosphatase 2 (formerly 2A), catalytic subunit [EC:3.1.3.16]	Serine/threonine-protein phosphatase PP2A catalytic subunit OS=Medicago sativa GN=PP2A PE=2 SV=1	Serine/threonine-protein phosphatase GN=MTR_118s0036 OS=Medicago truncatula (Barrel medic) PE=3 SV=1	IPR004843: Metallophosphoesterase domain; IPR006186: Serine/threonine-specific protein phosphatase/bis(5-nucleosyl)-tetraphosphatase	RecName: Full=Serine/threonine-protein phosphatase PP2A catalytic subunit >gi|287811|emb|CAA49849.1| phosphoprotein phosphatase type 2A [Medicago sativa]	M.sativa mRNA for phosphoprotein phosphatase type 2A
T1_Unigene_BMK.23419	--	--	--	--	Protein LAS1 homolog OS=Homo sapiens GN=LAS1L PE=1 SV=2	LAS1-like protein GN=MTR_5g089190 OS=Medicago truncatula (Barrel medic) PE=4 SV=1	IPR007174: Las1-like	predicted protein [Populus trichocarpa] >gi|222850418|gb|EEE87965.1| predicted protein [Populus trichocarpa]	Medicago truncatula clone mth2-24o19, complete sequence
T1_Unigene_BMK.23422	--	--	Molecular Function: acid-amino acid ligase activity (GO:0016881);	K06689|1e-105|pop:POPTR_738992|ubiquitin-conjugating enzyme E2 D/E [EC:6.3.2.19]	Ubiquitin-conjugating enzyme E2-17 kDa OS=Solanum lycopersicum PE=2 SV=1	Ubiquitin carrier protein GN=MTR_3g062450 OS=Medicago truncatula (Barrel medic) PE=2 SV=1	IPR000608: Ubiquitin-conjugating enzyme, E2; IPR016135: Ubiquitin-conjugating enzyme/RWD-like; IPR023313: Ubiquitin-conjugating enzyme, active site	unknown [Medicago truncatula]	Medicago truncatula clone MTYFP_FQ_FR_FS1G-G-2 unknown mRNA
T1_Unigene_BMK.23439	--	--	Molecular Function: zinc ion binding (GO:0008270);	--	E3 ubiquitin-protein ligase MARCH2 OS=Danio rerio GN=march2 PE=2 SV=1	E3 ubiquitin-protein ligase MARCH2 GN=MTR_1g108490 OS=Medicago truncatula (Barrel medic) PE=4 SV=1	IPR011016: Zinc finger, RING-CH-type; IPR013083: Zinc finger, RING/FYVE/PHD-type; IPR022143: Protein of unknown function DUF3675	unknown [Glycine max]	Medicago truncatula clone mth2-5g18, complete sequence
T1_Unigene_BMK.23519	--	--	Molecular Function: transferase activity transferring pentosyl groups (GO:0016763);	--	Uncharacterized protein C3F10.06c OS=Schizosaccharomyces pombe GN=SPAC3F10.06c PE=2 SV=1	tRNA A64-2'-O-ribosylphosphate transferase GN=MTR_8g102540 OS=Medicago truncatula (Barrel medic) PE=4 SV=1	IPR007306: Initiator tRNA phosphoribosyl transferase	PREDICTED: hypothetical protein [Vitis vinifera] >gi|297738758|emb|CBI28003.3| unnamed protein product [Vitis vinifera]	Medicago truncatula clone mth2-21g11, complete sequence
T1_Unigene_BMK.23590	--	--	--	--	Bax inhibitor 1 OS=Arabidopsis thaliana GN=BI-1 PE=1 SV=1	Bax inhibitor GN=MTR_5g013340 OS=Medicago truncatula (Barrel medic) PE=4 SV=1	IPR006214: Inhibitor of apoptosis-promoting Bax1-related	unknown [Glycine max]	Medicago truncatula chromosome 5 clone mth2-37f4, COMPLETE SEQUENCE
T1_Unigene_BMK.23604	--	--	Biological Process: signal transduction (GO:0007165);; Cellular Component: intracellular (GO:0005622);; Biological Process: defense response (GO:0006952);; Molecular Function: ADP binding (GO:0043531);; Molecular Function: protein binding (GO:0005515);	--	TMV resistance protein N OS=Nicotiana glutinosa GN=N PE=1 SV=1	Tir-nbs-lrr resistance protein GN=MTR_2g099920 OS=Medicago truncatula (Barrel medic) PE=4 SV=1	IPR000157: Toll/interleukin-1 receptor homology (TIR) domain; IPR000767: Disease resistance protein; IPR002182: NB-ARC	Leucine-rich repeat; Leucine-rich [Medicago truncatula]	Medicago truncatula chromosome 2 clone mth2-44o11, complete sequence
T1_Unigene_BMK.23621	--	--	Biological Process: GTP catabolic process (GO:0006184);; Biological Process: intracellular protein transport (GO:0006886);; Biological Process: nucleocytoplasmic transport (GO:0006913);; Biological Process: protein transport (GO:0015031);; Biological Process: signal transduction (GO:0007165);; Biological Process: small GTPase mediated signal transduction (GO:0007264);; Cellular Component: intrace…	--	Ras-related protein RABA1b OS=Arabidopsis thaliana GN=RABA1B PE=2 SV=1	Ras-related protein Rab-11B GN=MTR_2g075950 OS=Medicago truncatula (Barrel medic) PE=3 SV=1	IPR001806: Small GTPase superfamily; IPR002041: Ran GTPase; IPR003578: Small GTPase superfamily, Rho type; IPR003579: Small GTPase superfamily, Rab type; IPR005225: Small GTP-binding protein domain; IPR020849: Small GTPase superfamily, Ras type	GTP-binding protein [Pisum sativum] >gi|452361|emb|CAA82709.1| guanine nucleotide regulatory protein [Vicia faba] >gi|738937|prf||2001457E GTP-binding protein >gi|1098295|prf||2115367C small GTP-binding protein	M.sativa Rab mRNA
T1_Unigene_BMK.23631	--	--	--	--	--	GRAS family transcription factor GN=MTR_3g022410 OS=Medicago truncatula (Barrel medic) PE=4 SV=1	IPR005162: Retrotransposon gag protein	RNA-directed DNA polymerase (Reverse transcriptase) [Medicago truncatula]	Medicago truncatula clone mth2-13m12, complete sequence
T1_Unigene_BMK.23634	--	--	--	--	Putative ribonuclease H protein At1g65750 OS=Arabidopsis thaliana GN=At1g65750 PE=3 SV=1	Putative uncharacterized protein OS=Trifolium pratense (Red clover) PE=2 SV=1	--	hypothetical protein [Trifolium pratense]	Medicago truncatula chromosome 6 clone mth2-166e17, complete sequence
T1_Unigene_BMK.23647	--	--	Biological Process: carbohydrate phosphorylation (GO:0046835);; Biological Process: galactose metabolic process (GO:0006012);; Biological Process: metabolic process (GO:0008152);; Biological Process: phosphorylation (GO:0016310);; Cellular Component: cytoplasm (GO:0005737);; Molecular Function: ATP binding (GO:0005524);; Molecular Function: kinase activity (GO:0016301);; Molecular Function: phosp…	K00849|0.0|vvi:100261773|galactokinase [EC:2.7.1.6]	Galactokinase OS=Streptococcus thermophilus (strain ATCC BAA-491 / LMD-9) GN=galK PE=3 SV=1	Galactokinase GN=MTR_8g101540 OS=Medicago truncatula (Barrel medic) PE=3 SV=1	IPR000705: Galactokinase; IPR006204: GHMP kinase; IPR006206: Mevalonate/galactokinase; IPR013750: GHMP kinase, C-terminal; IPR014721: Ribosomal protein S5 domain 2-type fold, subgroup; IPR019539: Galactokinase galactose-binding domain; IPR020568: Ribosomal protein S5 domain 2-type fold	PREDICTED: hypothetical protein [Vitis vinifera] >gi|296090474|emb|CBI40670.3| unnamed protein product [Vitis vinifera]	TSA: Cajanus cajan cultivar UPAS 120 contig02154.UPAS mRNA sequence
T1_Unigene_BMK.23668	--	--	Biological Process: leucine biosynthetic process (GO:0009098);; Biological Process: metabolic process (GO:0008152);; Molecular Function: transferase activity transferring acyl groups acyl groups converted into alkyl on transfer (GO:0046912);; Biological Process: carboxylic acid metabolic process (GO:0019752);; Molecular Function: 2-isopropylmalate synthase activity (GO:0003852);; Molecular Functi…	K01649|0.0|rcu:RCOM_1267040|2-isopropylmalate synthase [EC:2.3.3.13]	2-isopropylmalate synthase 2, chloroplastic OS=Arabidopsis thaliana GN=IPMS2 PE=1 SV=1	2-isopropylmalate synthase GN=MTR_1g116500 OS=Medicago truncatula (Barrel medic) PE=3 SV=1	IPR000891: Pyruvate carboxyltransferase; IPR002034: Alpha-isopropylmalate/homocitrate synthase, conserved site; IPR005671: 2-isopropylmalate synthase, bacterial-type; IPR013709: 2-isopropylmalate synthase LeuA, allosteric (dimerisation) domain; IPR013785: Aldolase-type TIM barrel	isopropylmalate synthase, putative [Ricinus communis] >gi|223529911|gb|EEF31840.1| isopropylmalate synthase, putative [Ricinus communis]	Medicago truncatula clone MTYFL_FM_FN_FO1G-N-11 unknown mRNA
T1_Unigene_BMK.23712	--	--	Biological Process: oxidation-reduction process (GO:0055114);; Biological Process: respiratory gaseous exchange (GO:0007585);; Cellular Component: mitochondrial envelope (GO:0005740);	--	Alternative oxidase 4, chloroplastic/chromoplastic OS=Arabidopsis thaliana GN=AOX4 PE=1 SV=2	Alternative oxidase OS=Medicago truncatula (Barrel medic) PE=3 SV=1	IPR002680: Alternative oxidase	Alternative oxidase [Medicago truncatula]	Lotus japonicus cDNA, clone: LjFL3-069-CB12, HTC
T1_Unigene_BMK.23713	--	--	--	--	Ser/Thr-rich protein T10 in DGCR region OS=Mus musculus GN=T10 PE=2 SV=1	Ser/Thr-rich protein T10 in DGCR region GN=MTR_4g083440 OS=Medicago truncatula (Barrel medic) PE=4 SV=1	IPR008551: Protein of unknown function DUF833	PREDICTED: hypothetical protein [Vitis vinifera] >gi|297744476|emb|CBI37738.3| unnamed protein product [Vitis vinifera]	Medicago truncatula clone mth2-13m8, complete sequence
T1_Unigene_BMK.23730	--	--	Molecular Function: protein binding (GO:0005515);	--	F-box/LRR-repeat protein At1g67190 OS=Arabidopsis thaliana GN=At1g67190 PE=2 SV=1	F-box/LRR-repeat protein GN=MTR_7g104490 OS=Medicago truncatula (Barrel medic) PE=4 SV=1	IPR001810: F-box domain, cyclin-like; IPR022364: F-box domain, Skp2-like	hypothetical protein VITISV_009884 [Vitis vinifera]	Medicago truncatula clone mth2-26c3, complete sequence
T1_Unigene_BMK.23741	--	--	Molecular Function: zinc ion binding (GO:0008270);; Molecular Function: protein binding (GO:0005515);	--	E3 ubiquitin-protein ligase RING1 OS=Arabidopsis thaliana GN=ATL55 PE=1 SV=1	Putative uncharacterized protein GN=VIT_07s0191g00230 OS=Vitis vinifera (Grape) PE=4 SV=1	IPR001841: Zinc finger, RING-type; IPR013083: Zinc finger, RING/FYVE/PHD-type; IPR024766: Zinc finger, RING-H2-type	ring finger protein, putative [Ricinus communis] >gi|223525847|gb|EEF28281.1| ring finger protein, putative [Ricinus communis]	Medicago truncatula clone mth2-167b8, complete sequence
T1_Unigene_BMK.23747	--	--	Biological Process: regulation of transcription DNA-dependent (GO:0006355);; Molecular Function: zinc ion binding (GO:0008270);; Cellular Component: intracellular (GO:0005622);; Molecular Function: DNA binding (GO:0003677);; Molecular Function: protein binding (GO:0005515);	--	ZF-HD homeobox protein At4g24660 OS=Arabidopsis thaliana GN=At4g24660 PE=1 SV=1	Zinc finger-homeodomain protein GN=MTR_5g020510 OS=Medicago truncatula (Barrel medic) PE=4 SV=1	IPR006455: Homeobox domain, ZF-HD class; IPR006456: ZF-HD homeobox protein, Cys/His-rich dimerisation domain; IPR007087: Zinc finger, C2H2; IPR009057: Homeodomain-like; IPR012287: Homeodomain-related	unknown [Glycine max]	Medicago truncatula chromosome 5 clone mth4-96g16, COMPLETE SEQUENCE
T1_Unigene_BMK.23807	--	--	--	--	--	Putative uncharacterized protein GN=MTR_1g035040 OS=Medicago truncatula (Barrel medic) PE=4 SV=1	--	--	Medicago truncatula clone mth2-5e11, complete sequence
T1_Unigene_BMK.23833	--	--	Biological Process: glycolysis (GO:0006096);; Biological Process: metabolic process (GO:0008152);; Molecular Function: catalytic activity (GO:0003824);; Molecular Function: fructose-bisphosphate aldolase activity (GO:0004332);	K01623|0.0|ath:AT3G52930|fructose-bisphosphate aldolase, class I [EC:4.1.2.13]	Fructose-bisphosphate aldolase, cytoplasmic isozyme OS=Cicer arietinum GN=ALDC PE=2 SV=1	Fructose-bisphosphate aldolase GN=MTR_5g069050 OS=Medicago truncatula (Barrel medic) PE=3 SV=1	IPR000741: Fructose-bisphosphate aldolase, class-I; IPR013785: Aldolase-type TIM barrel	RecName: Full=Fructose-bisphosphate aldolase, cytoplasmic isozyme >gi|3021338|emb|CAA06308.1| cytosolic fructose-1,6-bisphosphate aldolase [Cicer arietinum]	Medicago truncatula clone mth2-13b8, complete sequence
T1_Unigene_BMK.23839	--	--	Biological Process: cellular amino acid biosynthetic process (GO:0008652);; Biological Process: cellular amino acid metabolic process (GO:0006520);; Biological Process: isoleucine biosynthetic process (GO:0009097);; Biological Process: lysine biosynthetic process via diaminopimelate (GO:0009089);; Biological Process: methionine biosynthetic process (GO:0009086);; Biological Process: oxidation-red…	K00133|0.0|pop:POPTR_564677|aspartate-semialdehyde dehydrogenase [EC:1.2.1.11]	Aspartate-semialdehyde dehydrogenase OS=Prochlorococcus marinus GN=asd PE=3 SV=2	Aspartate-semialdehyde dehydrogenase GN=MTR_8g105860 OS=Medicago truncatula (Barrel medic) PE=3 SV=1	IPR000534: Semialdehyde dehydrogenase, NAD-binding; IPR005986: Aspartate-semialdehyde dehydrogenase, bacterial; IPR012080: Aspartate-semialdehyde dehydrogenase; IPR012280: Semialdehyde dehydrogenase, dimerisation domain; IPR016040: NAD(P)-binding domain	aspartate-semialdehyde dehydrogenase [Glycine max]	Medicago truncatula clone mth2-77l10, complete sequence
T1_Unigene_BMK.23849	--	--	Molecular Function: methyltransferase activity (GO:0008168);; Biological Process: lipid biosynthetic process (GO:0008610);; Biological Process: metabolic process (GO:0008152);	--	Phosphoethanolamine N-methyltransferase OS=Spinacia oleracea GN=PEAMT PE=1 SV=1	Phosphoethanolamine N-methyltransferase GN=MTR_8g107370 OS=Medicago truncatula (Barrel medic) PE=4 SV=1	IPR003333: Mycolic acid cyclopropane synthase; IPR013216: Methyltransferase type 11	phosphoethanolamine n-methyltransferase, putative [Ricinus communis] >gi|223528231|gb|EEF30287.1| phosphoethanolamine n-methyltransferase, putative [Ricinus communis]	Glycine max cDNA, clone: GMFL01-13-I13
T1_Unigene_BMK.23857	--	--	--	--	Altered inheritance of mitochondria protein 32 OS=Debaryomyces hansenii GN=AIM32 PE=3 SV=2	Sucrase-like protein GN=MTR_5g096090 OS=Medicago truncatula (Barrel medic) PE=4 SV=1	IPR009737: Sucraseferredoxin-like; IPR012336: Thioredoxin-like fold	conserved hypothetical protein [Ricinus communis] >gi|223538021|gb|EEF39634.1| conserved hypothetical protein [Ricinus communis]	Medicago truncatula chromosome 5 clone mth2-52n22, COMPLETE SEQUENCE
T1_Unigene_BMK.23879	--	--	--	--	Uncharacterized serine-rich protein C215.13 OS=Schizosaccharomyces pombe GN=SPBC215.13 PE=1 SV=1	Putative uncharacterized protein GN=VIT_01s0244g00070 OS=Vitis vinifera (Grape) PE=4 SV=1	--	unnamed protein product [Vitis vinifera]	Glycine max cDNA, clone: GMFL01-02-O20
T1_Unigene_BMK.23897	--	--	--	--	F-box protein At3g07870 OS=Arabidopsis thaliana GN=At3g07870 PE=2 SV=1	Predicted protein GN=POPTRDRAFT_590133 OS=Populus trichocarpa (Western balsam poplar) PE=4 SV=1	IPR006527: F-box associated domain, type 1; IPR017451: F-box associated interaction domain	predicted protein [Populus trichocarpa] >gi|222833916|gb|EEE72393.1| predicted protein [Populus trichocarpa]	Medicago sativa sucrose-phosphate synthase gene, promoter region and complete cds
T1_Unigene_BMK.23909	--	--	--	--	--	Putative uncharacterized protein GN=RCOM_0974660 OS=Ricinus communis (Castor bean) PE=4 SV=1	--	conserved hypothetical protein [Ricinus communis] >gi|223529600|gb|EEF31549.1| conserved hypothetical protein [Ricinus communis]	TSA: Cajanus cajan cultivar Asha contig33652.Asha mRNA sequence
T1_Unigene_BMK.23943	--	--	--	--	UPF0082 protein At2g25830 OS=Arabidopsis thaliana GN=At2g25830 PE=2 SV=2	Putative uncharacterized protein GN=MTR_3g109620 OS=Medicago truncatula (Barrel medic) PE=4 SV=1	IPR002876: Protein of unknown function DUF28; IPR017856: Integrase, N-terminal zinc-binding domain-like	conserved hypothetical protein [Ricinus communis] >gi|223544324|gb|EEF45845.1| conserved hypothetical protein [Ricinus communis]	TSA: Cajanus cajan cultivar Asha contig24667.Asha mRNA sequence
T1_Unigene_BMK.23955	--	--	Biological Process: positive regulation of transcription DNA-dependent (GO:0045893);; Biological Process: regulation of transcription DNA-dependent (GO:0006355);; Cellular Component: nucleus (GO:0005634);; Molecular Function: sequence-specific DNA binding (GO:0043565);; Molecular Function: zinc ion binding (GO:0008270);; Biological Process: regulation of transcription DNA-dependent (GO:0006355);;…	--	GATA transcription factor 5 OS=Arabidopsis thaliana GN=GATA5 PE=2 SV=1	GATA transcription factor GN=MTR_3g117380 OS=Medicago truncatula (Barrel medic) PE=4 SV=1	IPR000679: Zinc finger, GATA-type; IPR013088: Zinc finger, NHR/GATA-type; IPR016679: Transcription factor, GATA, plant	zinc finger (GATA type) family protein [Trifolium repens]	M.truncatula DNA sequence from clone MTH2-77H1 on chromosome 3, complete sequence
T1_Unigene_BMK.24019	--	--	Biological Process: ion transport (GO:0006811);; Biological Process: transmembrane transport (GO:0055085);; Cellular Component: membrane (GO:0016020);; Molecular Function: ion channel activity (GO:0005216);	--	Cyclic nucleotide-gated ion channel 1 OS=Arabidopsis thaliana GN=CNGC1 PE=1 SV=1	Cyclic nucleotide-gated ion channel GN=MTR_3g091080 OS=Medicago truncatula (Barrel medic) PE=4 SV=1	IPR000595: Cyclic nucleotide-binding domain; IPR005821: Ion transport; IPR014710: RmlC-like jelly roll fold; IPR018490: Cyclic nucleotide-binding-like	Cyclic nucleotide-gated ion channel, putative [Ricinus communis] >gi|223547481|gb|EEF48976.1| Cyclic nucleotide-gated ion channel, putative [Ricinus communis]	TSA: Cajanus cajan cultivar Asha contig06751.Asha mRNA sequence
T1_Unigene_BMK.24062	--	--	Molecular Function: binding (GO:0005488);; Molecular Function: protein binding (GO:0005515);	K03456|0.0|rcu:RCOM_0353450|protein phosphatase 2 (formerly 2A), regulatory subunit A	Serine/threonine-protein phosphatase 2A 65 kDa regulatory subunit A beta isoform OS=Arabidopsis thaliana GN=PP2AA2 PE=1 SV=2	Ser/Thr specific protein phosphatase 2A A regulatory subunit alpha isoform OS=Medicago sativa subsp. varia (Alfalfa) PE=2 SV=1	IPR000357: HEAT; IPR011989: Armadillo-like helical; IPR016024: Armadillo-type fold; IPR021133: HEAT, type 2	Ser/Thr specific protein phosphatase 2A A regulatory subunit alpha isoform [Medicago sativa subsp. x varia]	Medicago sativa subsp. x varia Ser/Thr specific protein phosphatase 2A A regulatory subunit alpha isoform mRNA, complete cds
T1_Unigene_BMK.24097	--	--	Biological Process: carbohydrate metabolic process (GO:0005975);; Molecular Function: cation binding (GO:0043169);; Molecular Function: alpha-L-fucosidase activity (GO:0004560);; Molecular Function: catalytic activity (GO:0003824);	--	Alpha-L-fucosidase 1 OS=Arabidopsis thaliana GN=FUC1 PE=1 SV=1	Alpha-L-fucosidase GN=MTR_2g095700 OS=Medicago truncatula (Barrel medic) PE=4 SV=1	IPR000933: Glycoside hydrolase, family 29; IPR013781: Glycoside hydrolase, subgroup, catalytic domain; IPR017853: Glycoside hydrolase, superfamily	predicted protein [Populus trichocarpa] >gi|222849941|gb|EEE87488.1| predicted protein [Populus trichocarpa]	Lotus japonicus genomic DNA, chromosome 3, clone: LjT11L19, TM0070, complete sequence
T1_Unigene_BMK.24138	--	--	Molecular Function: protein binding (GO:0005515);	--	Regulatory protein NPR1 OS=Arabidopsis thaliana GN=NPR1 PE=1 SV=1	BTB/POZ ankyrin repeat protein OS=Medicago truncatula (Barrel medic) PE=2 SV=1	IPR000210: BTB/POZ-like; IPR002110: Ankyrin repeat; IPR011333: BTB/POZ fold; IPR013069: BTB/POZ; IPR020683: Ankyrin repeat-containing domain; IPR024228: Domain of unknown function DUF3420	BTB/POZ [Medicago truncatula]	Medicago truncatula chromosome 7 clone mth2-39i23, complete sequence
T1_Unigene_BMK.24222	--	--	Biological Process: ATP biosynthetic process (GO:0006754);; Biological Process: ATP catabolic process (GO:0006200);; Biological Process: ATP metabolic process (GO:0046034);; Biological Process: ATP synthesis coupled proton transport (GO:0015986);; Cellular Component: proton-transporting ATP synthase complex catalytic core F(1) (GO:0045261);; Cellular Component: proton-transporting two-sector ATPa…	K02133|0.0|vvi:100261031|F-type H+-transporting ATPase subunit beta [EC:3.6.3.14]	ATP synthase subunit beta, mitochondrial OS=Hevea brasiliensis GN=ATPB PE=2 SV=1	ATP synthase subunit beta GN=MTR_1g108770 OS=Medicago truncatula (Barrel medic) PE=3 SV=1	IPR000194: ATPase, F1/V1/A1 complex, alpha/beta subunit, nucleotide-binding domain; IPR000793: ATPase, F1/V1/A1 complex, alpha/beta subunit, C-terminal; IPR003593: ATPase, AAA+ type, core; IPR004100: ATPase, F1/V1/A1 complex, alpha/beta subunit, N-terminal; IPR005722: ATPase, F1 complex, beta subunit; IPR018118: ATPase, F1/A1 complex, alpha/beta subunit, N-terminal; IPR020003: ATPase, alpha/beta …	mitochondrial F1-ATPase beta subunit [Dimocarpus longan]	Glycine max cDNA, clone: GMFL01-21-G16
T1_Unigene_BMK.24239	--	--	Biological Process: proteolysis (GO:0006508);; Cellular Component: membrane (GO:0016020);; Molecular Function: metalloendopeptidase activity (GO:0004222);	K06013|0.0|vvi:100253429|STE24 endopeptidase [EC:3.4.24.84]	CAAX prenyl protease 1 homolog OS=Arabidopsis thaliana GN=FACE1 PE=1 SV=1	CAAX prenyl protease-like protein GN=MTR_7g078760 OS=Medicago truncatula (Barrel medic) PE=3 SV=1	IPR001915: Peptidase M48	PREDICTED: hypothetical protein [Vitis vinifera] >gi|297745342|emb|CBI40422.3| unnamed protein product [Vitis vinifera]	TSA: Cajanus cajan cultivar Asha contig27247.Asha mRNA sequence
T1_Unigene_BMK.24344	--	--	Cellular Component: membrane (GO:0016020);	--	UPF0136 membrane protein At2g26240 OS=Arabidopsis thaliana GN=At2g26240 PE=2 SV=1	Putative uncharacterized protein OS=Medicago truncatula (Barrel medic) PE=2 SV=1	IPR005349: Uncharacterised protein family UPF0136, Transmembrane	unknown [Medicago truncatula]	Medicago truncatula clone MTYF1_F2_F3_F41G-B-14 unknown mRNA
T1_Unigene_BMK.24369	--	--	Biological Process: ion transport (GO:0006811);; Biological Process: potassium ion transport (GO:0006813);; Biological Process: transmembrane transport (GO:0055085);; Cellular Component: membrane (GO:0016020);; Molecular Function: ion channel activity (GO:0005216);; Molecular Function: voltage-gated potassium channel activity (GO:0005249);	--	Potassium channel KAT3 OS=Arabidopsis thaliana GN=KAT3 PE=1 SV=1	Potassium channel GN=MTR_3g108320 OS=Medicago truncatula (Barrel medic) PE=4 SV=1	IPR000595: Cyclic nucleotide-binding domain; IPR003938: Potassium channel, voltage-dependent, EAG/ELK/ERG; IPR005821: Ion transport; IPR014710: RmlC-like jelly roll fold; IPR018490: Cyclic nucleotide-binding-like; IPR021789: Potassium channel, plant-type	unnamed protein product [Vitis vinifera]	Medicago truncatula clone mth2-34b13, complete sequence
T1_Unigene_BMK.24374	--	--	Biological Process: protein folding (GO:0006457);; Biological Process: response to heat (GO:0009408);; Molecular Function: heat shock protein binding (GO:0031072);; Molecular Function: unfolded protein binding (GO:0051082);; Biological Process: protein folding (GO:0006457);; Molecular Function: ATP binding (GO:0005524);; Molecular Function: heat shock protein binding (GO:0031072);	K09503|0.0|pop:POPTR_709907|DnaJ homolog subfamily A member 2	Chaperone protein dnaJ 3 OS=Arabidopsis thaliana GN=ATJ3 PE=1 SV=2	DnaJ protein-like protein GN=MTR_8g006430 OS=Medicago truncatula (Barrel medic) PE=3 SV=1	IPR001305: Heat shock protein DnaJ, cysteine-rich domain; IPR001623: Heat shock protein DnaJ, N-terminal; IPR002939: Chaperone DnaJ, C-terminal; IPR003095: Heat shock protein DnaJ; IPR008971: HSP40/DnaJ peptide-binding; IPR012724: Chaperone DnaJ; IPR018253: Heat shock protein DnaJ, conserved site	unknown [Medicago truncatula]	Medicago sativa mRNA for DnaJ-like protein
T1_Unigene_BMK.24387	--	--	Molecular Function: zinc ion binding (GO:0008270);; Molecular Function: binding (GO:0005488);; Molecular Function: protein binding (GO:0005515);	--	--	Putative uncharacterized protein GN=RCOM_1096430 OS=Ricinus communis (Castor bean) PE=4 SV=1	IPR001368: TNFR/CD27/30/40/95 cysteine-rich region; IPR001841: Zinc finger, RING-type; IPR014977: WRC	conserved hypothetical protein [Ricinus communis] >gi|223536061|gb|EEF37719.1| conserved hypothetical protein [Ricinus communis]	TSA: Cajanus cajan cultivar Asha contig10169.Asha mRNA sequence
T1_Unigene_BMK.24447	--	--	--	--	--	Putative uncharacterized protein GN=MTR_3g087250 OS=Medicago truncatula (Barrel medic) PE=4 SV=1	--	conserved hypothetical protein [Ricinus communis] >gi|223529138|gb|EEF31117.1| conserved hypothetical protein [Ricinus communis]	M.truncatula DNA sequence from clone MTH2-56D24 on chromosome 3, complete sequence
T1_Unigene_BMK.24455	--	--	--	--	--	PHD-finger family protein expressed GN=MTR_6g044600 OS=Medicago truncatula (Barrel medic) PE=4 SV=1	--	--	Medicago truncatula clone MTYFP_FQ_FR_FS1G-B-13 unknown mRNA
T1_Unigene_BMK.24511	--	--	Biological Process: metabolic process (GO:0008152);; Biological Process: carbohydrate metabolic process (GO:0005975);; Molecular Function: catalytic activity (GO:0003824);	K00616|0.0|vvi:100257422|transaldolase [EC:2.2.1.2]	Transaldolase OS=Mannheimia succiniciproducens (strain MBEL55E) GN=tal PE=3 SV=1	Transaldolase GN=MTR_4g101620 OS=Medicago truncatula (Barrel medic) PE=3 SV=1	IPR001585: Transaldolase; IPR013785: Aldolase-type TIM barrel	unknown [Glycine max]	Soybean clone JCVI-FLGm-23P7 unknown mRNA
T1_Unigene_BMK.24560	--	--	Molecular Function: binding (GO:0005488);; Molecular Function: protein binding (GO:0005515);	--	U-box domain-containing protein 3 OS=Arabidopsis thaliana GN=PUB3 PE=2 SV=2	U-box domain-containing protein GN=MTR_5g069340 OS=Medicago truncatula (Barrel medic) PE=4 SV=1	IPR000225: Armadillo; IPR011989: Armadillo-like helical; IPR016024: Armadillo-type fold	predicted protein [Populus trichocarpa] >gi|222861306|gb|EEE98848.1| predicted protein [Populus trichocarpa]	Medicago truncatula chromosome 5 clone mth2-62c4, COMPLETE SEQUENCE
T1_Unigene_BMK.24586	--	--	Molecular Function: transferase activity transferring hexosyl groups (GO:0016758);; Biological Process: metabolic process (GO:0008152);	--	Indole-3-acetate beta-glucosyltransferase 1 OS=Arabidopsis thaliana GN=UGT75B1 PE=1 SV=1	Indole-3-acetate beta-glucosyltransferase GN=MTR_8g083280 OS=Medicago truncatula (Barrel medic) PE=3 SV=1	IPR002213: UDP-glucuronosyl/UDP-glucosyltransferase	putative glycosyltransferase [Clitoria ternatea]	Medicago truncatula clone mth2-68o3, complete sequence
T1_Unigene_BMK.24624	--	--	--	--	Transcription factor bHLH18 OS=Arabidopsis thaliana GN=BHLH18 PE=2 SV=1	Transcription factor bHLH25 GN=MTR_4g098250 OS=Medicago truncatula (Barrel medic) PE=4 SV=1	IPR011598: Helix-loop-helix DNA-binding	putative basic helix-loop-helix protein BHLH17 [Lotus japonicus]	TSA: Cajanus cajan cultivar Asha contig29239.Asha mRNA sequence
T1_Unigene_BMK.24636	--	--	Molecular Function: 5'-3' exonuclease activity (GO:0008409);; Molecular Function: catalytic activity (GO:0003824);; Molecular Function: DNA binding (GO:0003677);	--	DNA polymerase I, thermostable OS=Thermus filiformis GN=polA PE=1 SV=1	DNA polymerase I GN=MTR_4g087250 OS=Medicago truncatula (Barrel medic) PE=4 SV=1	IPR002421: 5'-3' exonuclease, N-terminal; IPR008918: Helix-hairpin-helix motif, class 2; IPR020045: 5'-3' exonuclease, C-terminal domain; IPR020046: 5'-3' exonuclease, alpha-helical arch, N-terminal	unnamed protein product [Vitis vinifera]	Lotus japonicus cDNA, clone: LjFL1-042-CG05, HTC
T1_Unigene_BMK.24637	--	--	Molecular Function: protein binding (GO:0005515);	--	F-box protein At5g03970 OS=Arabidopsis thaliana GN=At5g03970 PE=2 SV=1	Putative uncharacterized protein (Fragment) OS=Glycine max (Soybean) PE=2 SV=1	IPR001810: F-box domain, cyclin-like	unknown [Glycine max]	TSA: Cajanus cajan cultivar Asha contig27540.Asha mRNA sequence
T1_Unigene_BMK.24648	--	--	Molecular Function: binding (GO:0005488);; Molecular Function: protein binding (GO:0005515);	K12795|1e-167|vvi:100244083|suppressor of G2 allele of SKP1	Protein SGT1 homolog OS=Oryza sativa subsp. japonica GN=SGT1 PE=1 SV=1	Small glutamine-rich tetratricopeptide repeat-containing protein GN=MTR_5g009930 OS=Medicago truncatula (Barrel medic) PE=4 SV=1	IPR001440: Tetratricopeptide TPR-1; IPR007052: CS-like domain; IPR007699: SGS; IPR008978: HSP20-like chaperone; IPR011990: Tetratricopeptide-like helical; IPR013026: Tetratricopeptide repeat-containing; IPR017447: CS domain; IPR019734: Tetratricopeptide repeat	unknown [Glycine max]	Medicago truncatula clone MTYF5_F6_F7_F81G-J-21 unknown mRNA
T1_Unigene_BMK.24668	--	--	Biological Process: regulation of transcription DNA-dependent (GO:0006355);; Biological Process: response to hormone stimulus (GO:0009725);; Cellular Component: nucleus (GO:0005634);; Molecular Function: DNA binding (GO:0003677);	K14486|0.0|vvi:100245251|auxin response factor	Auxin response factor 3 OS=Arabidopsis thaliana GN=ARF3 PE=1 SV=2	Transcriptional factor B3; Auxin response factor OS=Medicago truncatula (Barrel medic) PE=4 SV=1	IPR003340: Transcriptional factor B3; IPR010525: Auxin response factor; IPR015300: DNA-binding pseudobarrel domain	Transcriptional factor B3; Auxin response factor [Medicago truncatula]	Lotus japonicus auxin response factor 3b (ARF3b) mRNA, complete cds
T1_Unigene_BMK.24671	--	--	Molecular Function: RNA binding (GO:0003723);	--	KH domain-containing protein At5g56140 OS=Arabidopsis thaliana GN=At5g56140 PE=2 SV=1	KH domain-containing protein GN=MTR_3g010220 OS=Medicago truncatula (Barrel medic) PE=4 SV=1	IPR004087: K Homology	nucleic acid binding protein, putative [Ricinus communis] >gi|223527289|gb|EEF29442.1| nucleic acid binding protein, putative [Ricinus communis]	Medicago truncatula clone MTYFL_FM_FN_FO1G-A-14 unknown mRNA
T1_Unigene_BMK.24677	--	--	--	--	Stem-specific protein TSJT1 OS=Nicotiana tabacum GN=TSJT1 PE=2 SV=1	Putative uncharacterized protein OS=Medicago truncatula (Barrel medic) PE=2 SV=1	IPR024286: Domain of unknown function DUF3700; IPR024287: Domain of unknown function DUF3711	unknown [Medicago truncatula]	Medicago truncatula clone MTYF5_F6_F7_F81G-O-21 unknown mRNA
T1_Unigene_BMK.24692	--	--	--	--	Protein PHLOEM PROTEIN 2-LIKE A1 OS=Arabidopsis thaliana GN=PP2A1 PE=2 SV=1	F-box protein PP2-B10 GN=MTR_4g083970 OS=Medicago truncatula (Barrel medic) PE=4 SV=1	--	Galactose-binding like [Medicago truncatula]	Medicago truncatula chromosome 2 clone mte1-17c12, complete sequence
T1_Unigene_BMK.24717	--	--	Biological Process: regulation of transcription DNA-dependent (GO:0006355);; Molecular Function: zinc ion binding (GO:0008270);; Molecular Function: DNA binding (GO:0003677);	--	Dof zinc finger protein DOF3.3 OS=Arabidopsis thaliana GN=DOF3.3 PE=1 SV=2	Dof zinc finger protein DOF1.10 GN=MTR_4g082060 OS=Medicago truncatula (Barrel medic) PE=4 SV=1	IPR003851: Zinc finger, Dof-type	PREDICTED: hypothetical protein [Vitis vinifera]	Medicago truncatula clone mth2-7g24, complete sequence
T1_Unigene_BMK.24739	--	--	Biological Process: translational initiation (GO:0006413);; Molecular Function: translation initiation factor activity (GO:0003743);	K03251|0.0|rcu:RCOM_1674280|translation initiation factor eIF-3 subunit 7	Eukaryotic translation initiation factor 3 subunit D OS=Arabidopsis thaliana GN=TIF3D1 PE=1 SV=1	Putative uncharacterized protein GN=VIT_00s0880g00020 OS=Vitis vinifera (Grape) PE=4 SV=1	IPR007783: Eukaryotic translation initiation factor 3, subunit 7	eukaryotic translation initiation factor 3 subunit, putative [Ricinus communis] >gi|223549363|gb|EEF50851.1| eukaryotic translation initiation factor 3 subunit, putative [Ricinus communis]	Medicago truncatula clone MTYFL_FM_FN_FO1G-B-21 unknown mRNA
T1_Unigene_BMK.24748	--	--	Biological Process: GTP catabolic process (GO:0006184);; Biological Process: intracellular protein transport (GO:0006886);; Biological Process: nucleocytoplasmic transport (GO:0006913);; Biological Process: protein transport (GO:0015031);; Biological Process: signal transduction (GO:0007165);; Biological Process: small GTPase mediated signal transduction (GO:0007264);; Cellular Component: intrace…	--	Ras-related protein Rab11C OS=Lotus japonicus GN=RAB11C PE=2 SV=1	Putative uncharacterized protein OS=Glycine max (Soybean) PE=2 SV=1	IPR001806: Small GTPase superfamily; IPR002041: Ran GTPase; IPR003578: Small GTPase superfamily, Rho type; IPR003579: Small GTPase superfamily, Rab type; IPR005225: Small GTP-binding protein domain; IPR020849: Small GTPase superfamily, Ras type; IPR024156: Small GTPase superfamily, ARF type	unknown [Glycine max]	L.japonicus mRNA for small GTP-binding protein, RAB11C
T1_Unigene_BMK.24760	--	--	Biological Process: regulation of transcription DNA-dependent (GO:0006355);; Cellular Component: nucleus (GO:0005634);; Molecular Function: sequence-specific DNA binding (GO:0043565);; Molecular Function: DNA binding (GO:0003677);; Molecular Function: protein binding (GO:0005515);; Molecular Function: sequence-specific DNA binding transcription factor activity (GO:0003700);	--	Homeobox protein BEL1 homolog OS=Arabidopsis thaliana GN=BEL1 PE=1 SV=2	Bel1 homeotic protein, putative GN=RCOM_1687910 OS=Ricinus communis (Castor bean) PE=3 SV=1	IPR001356: Homeobox; IPR006563: POX; IPR008422: Homeobox KN domain; IPR009057: Homeodomain-like; IPR012287: Homeodomain-related	bel1 homeotic protein, putative [Ricinus communis] >gi|223549742|gb|EEF51230.1| bel1 homeotic protein, putative [Ricinus communis]	Glycine max cDNA, clone: GMFL01-44-A06
T1_Unigene_BMK.24787	--	--	Biological Process: ATP synthesis coupled electron transport (GO:0042773);; Biological Process: oxidation-reduction process (GO:0055114);; Molecular Function: NADH dehydrogenase (ubiquinone) activity (GO:0008137);	K05575|0.0|vvi:4025039|NADH dehydrogenase I subunit 4 [EC:1.6.5.3]	NAD(P)H-quinone oxidoreductase chain 4, chloroplastic OS=Lotus japonicus GN=ndhD PE=3 SV=1	Photosystem I iron-sulfur center GN=MTR_7g021720 OS=Medicago truncatula (Barrel medic) PE=3 SV=1	IPR001750: NADH:ubiquinone/plastoquinone oxidoreductase; IPR003918: NADH:ubiquinone oxidoreductase; IPR010227: NADH-quinone oxidoreductase, chain M/4	NADH-plastoquinone oxidoreductase subunit 4 [Medicago truncatula]	M.truncatula DNA sequence from clone MTH2-41H13 on chromosome 3, complete sequence
T1_Unigene_BMK.24815	--	--	Cellular Component: integral to membrane (GO:0016021);	--	--	Putative uncharacterized protein GN=MTR_4g061010 OS=Medicago truncatula (Barrel medic) PE=4 SV=1	IPR000301: Tetraspanin, subgroup; IPR018499: Tetraspanin	unknown [Glycine max]	Medicago truncatula clone MTYF9_FA_FB_FC1G-G-7 unknown mRNA
T1_Unigene_BMK.24828	--	--	Biological Process: oxidation-reduction process (GO:0055114);; Molecular Function: oxidoreductase activity acting on the aldehyde or oxo group of donors NAD or NADP as acceptor (GO:0016620);; Molecular Function: oxidoreductase activity (GO:0016491);; Biological Process: metabolic process (GO:0008152);	K00128|0.0|vvi:100262043|aldehyde dehydrogenase (NAD+) [EC:1.2.1.3]	Aldehyde dehydrogenase family 2 member B4, mitochondrial OS=Arabidopsis thaliana GN=ALDH2B4 PE=1 SV=1	Mitochondrial aldehyde dehydrogenase GN=MTR_4g107040 OS=Medicago truncatula (Barrel medic) PE=3 SV=1	IPR015590: Aldehyde dehydrogenase domain; IPR016160: Aldehyde dehydrogenase, conserved site; IPR016161: Aldehyde/histidinol dehydrogenase; IPR016162: Aldehyde dehydrogenase, N-terminal; IPR016163: Aldehyde dehydrogenase, C-terminal	aldehyde dehydrogenase 1 precursor [Lotus corniculatus]	TSA: Cajanus cajan cultivar Asha contig27300.Asha mRNA sequence
T1_Unigene_BMK.24860	--	--	Biological Process: oxidation-reduction process (GO:0055114);; Molecular Function: FMN binding (GO:0010181);; Molecular Function: iron-sulfur cluster binding (GO:0051536);; Molecular Function: oxidoreductase activity (GO:0016491);; Molecular Function: FMN binding (GO:0010181);; Molecular Function: catalytic activity (GO:0003824);; Molecular Function: iron ion binding (GO:0005506);	--	tRNA wybutosine-synthesizing protein 1 homolog OS=Arabidopsis thaliana GN=TYW1 PE=2 SV=1	Flavodoxin family protein GN=FLD-1 OS=Dimocarpus longan PE=2 SV=1	IPR001094: Flavodoxin; IPR007197: Radical SAM; IPR008254: Flavodoxin/nitric oxide synthase; IPR013917: tRNA wybutosine-synthesis	predicted protein [Populus trichocarpa] >gi|222843594|gb|EEE81141.1| predicted protein [Populus trichocarpa]	TSA: Cajanus cajan cultivar UPAS 120 contig03602.UPAS mRNA sequence
T1_Unigene_BMK.24863	--	--	Molecular Function: binding (GO:0005488);	--	Small subunit processome component 20 homolog OS=Homo sapiens GN=UTP20 PE=1 SV=3	Small subunit processome component-like protein GN=MTR_3g083970 OS=Medicago truncatula (Barrel medic) PE=4 SV=1	IPR011989: Armadillo-like helical; IPR016024: Armadillo-type fold	hypothetical protein VITISV_023142 [Vitis vinifera]	Medicago truncatula clone mth2-179n10, complete sequence
T1_Unigene_BMK.24873	--	--	Biological Process: metabolic process (GO:0008152);; Molecular Function: catalytic activity (GO:0003824);	K01904|0.0|rcu:RCOM_1443470|4-coumarate--CoA ligase [EC:6.2.1.12]	4-coumarate--CoA ligase 2 OS=Nicotiana tabacum GN=4CL2 PE=2 SV=1	4-coumarate CoA ligase GN=MTR_080s0007 OS=Medicago truncatula (Barrel medic) PE=4 SV=1	IPR000873: AMP-dependent synthetase/ligase; IPR020845: AMP-binding, conserved site	4-coumarate:CoA ligase [Galega orientalis]	Galega orientalis 4-coumarate:CoA ligase (4CL) mRNA, complete cds
T1_Unigene_BMK.24936	--	--	Molecular Function: ATP binding (GO:0005524);; Molecular Function: ATP-dependent helicase activity (GO:0008026);; Molecular Function: helicase activity (GO:0004386);; Molecular Function: nucleic acid binding (GO:0003676);	K14442|0.0|vvi:100244105|ATP-dependent RNA helicase DHX36 [EC:3.6.4.13]	Putative ATP-dependent RNA helicase DHX57 OS=Homo sapiens GN=DHX57 PE=1 SV=2	ATP-dependent RNA helicase A-like protein GN=MTR_8g106630 OS=Medicago truncatula (Barrel medic) PE=4 SV=1	IPR001650: Helicase, C-terminal; IPR011545: DNA/RNA helicase, DEAD/DEAH box type, N-terminal; IPR014001: DEAD-like helicase	predicted protein [Populus trichocarpa] >gi|222868497|gb|EEF05628.1| predicted protein [Populus trichocarpa]	Populus trichocarpa predicted protein, mRNA
T1_Unigene_BMK.24987	--	--	Biological Process: transcription initiation from RNA polymerase II promoter (GO:0006367);; Molecular Function: sequence-specific DNA binding (GO:0043565);	K03136|0.0|pop:POPTR_828635|transcription initiation factor TFIIE subunit alpha	General transcription factor IIE subunit 1 OS=Dictyostelium discoideum GN=gtf2e1-1 PE=3 SV=1	Putative uncharacterized protein GN=VIT_11s0052g01850 OS=Vitis vinifera (Grape) PE=4 SV=1	IPR002853: Transcription factor TFIIE, alpha subunit; IPR011991: Winged helix-turn-helix transcription repressor DNA-binding; IPR013083: Zinc finger, RING/FYVE/PHD-type; IPR017919: Transcription factor TFE/TFIIEalpha HTH domain; IPR024550: TFIIEalpha/SarR/Rpc3 HTH domain	unnamed protein product [Vitis vinifera]	TSA: Cajanus cajan cultivar Asha contig31237.Asha mRNA sequence
T1_Unigene_BMK.24997	--	--	Biological Process: proteolysis (GO:0006508);; Molecular Function: catalytic activity (GO:0003824);; Molecular Function: protein binding (GO:0005515);; Molecular Function: serine-type endopeptidase activity (GO:0004252);	--	Protease Do-like 9 OS=Arabidopsis thaliana GN=DEGP9 PE=2 SV=1	Putative uncharacterized protein GN=MTR_4g106730 OS=Medicago truncatula (Barrel medic) PE=4 SV=1	IPR001254: Peptidase S1/S6, chymotrypsin/Hap; IPR001478: PDZ/DHR/GLGF; IPR001940: Peptidase S1C, HrtA/DegP2/Q/S; IPR009003: Peptidase cysteine/serine, trypsin-like; IPR015724: Serine endopeptidase DegP2	serine endopeptidase degp2, putative [Ricinus communis] >gi|223550553|gb|EEF52040.1| serine endopeptidase degp2, putative [Ricinus communis]	TSA: Arachis hypogaea CL1Contig6774.Arhy mRNA sequence
T1_Unigene_BMK.25004	--	--	--	--	--	Putative uncharacterized protein GN=MTR_3g086040 OS=Medicago truncatula (Barrel medic) PE=4 SV=1	--	unknown [Glycine max]	Medicago truncatula clone mth2-2b2, complete sequence
T1_Unigene_BMK.25007	--	--	--	--	--	--	--	--	Medicago truncatula chromosome 8 clone mth2-23d6, complete sequence
T1_Unigene_BMK.25031	--	--	--	--	--	Putative uncharacterized protein GN=MTR_4g116350 OS=Medicago truncatula (Barrel medic) PE=4 SV=1	IPR014946: Protein of unknown function DUF1817	unknown [Glycine max]	Soybean clone JCVI-FLGm-8P3 unknown mRNA
T1_Unigene_BMK.25063	--	--	Molecular Function: metal ion binding (GO:0046872);; Biological Process: metal ion transport (GO:0030001);	--	--	Putative uncharacterized protein OS=Glycine max (Soybean) PE=2 SV=1	IPR006121: Heavy metal-associated domain, HMA	unknown [Glycine max]	TSA: Arachis hypogaea CL3409Contig1.Arhy mRNA sequence
T1_Unigene_BMK.25084	--	--	--	--	PITH domain-containing protein 1 OS=Dictyostelium discoideum GN=DDB_G0277951 PE=3 SV=1	Thioredoxin family protein GN=MTR_2g018310 OS=Medicago truncatula (Barrel medic) PE=4 SV=1	IPR008979: Galactose-binding domain-like; IPR010400: Proteasome-interacting thioredoxin-like domain, C-terminal	unknown [Glycine max]	TSA: Cajanus cajan cultivar Asha contig29241.Asha mRNA sequence
T1_Unigene_BMK.25085	--	--	Biological Process: signal transduction (GO:0007165);; Molecular Function: protein phosphatase type 2A regulator activity (GO:0008601);; Cellular Component: protein phosphatase type 2A complex (GO:0000159);; Molecular Function: protein binding (GO:0005515);	--	Uncharacterized WD repeat-containing protein C3H5.08c OS=Schizosaccharomyces pombe GN=SPAC3H5.08c PE=1 SV=1	WD repeat-containing protein OS=Medicago truncatula (Barrel medic) PE=4 SV=1	IPR000009: Protein phosphatase 2A, regulatory subunit PR55; IPR001680: WD40 repeat; IPR011046: WD40 repeat-like-containing domain; IPR015943: WD40/YVTN repeat-like-containing domain; IPR017986: WD40-repeat-containing domain; IPR019775: WD40 repeat, conserved site; IPR019781: WD40 repeat, subgroup; IPR019782: WD40 repeat 2; IPR020472: G-protein beta WD-40 repeat	unnamed protein product [Vitis vinifera]	Medicago truncatula clone mth2-23f4, complete sequence
T1_Unigene_BMK.25092	--	--	Biological Process: proteolysis (GO:0006508);; Molecular Function: aspartic-type endopeptidase activity (GO:0004190);	--	Aspartic proteinase-like protein 1 OS=Arabidopsis thaliana GN=At5g10080 PE=1 SV=1	Aspartic proteinase-like protein GN=MTR_8g075010 OS=Medicago truncatula (Barrel medic) PE=3 SV=1	IPR001461: Peptidase A1; IPR001969: Peptidase aspartic, active site; IPR009007: Peptidase aspartic, catalytic; IPR021109: Peptidase aspartic	PREDICTED: hypothetical protein [Vitis vinifera] >gi|297739017|emb|CBI28369.3| unnamed protein product [Vitis vinifera]	TSA: Cajanus cajan cultivar UPAS 120 contig11555.UPAS mRNA sequence
T1_Unigene_BMK.25103	--	--	Biological Process: carbohydrate transport (GO:0008643);; Biological Process: nucleotide-sugar transport (GO:0015780);; Cellular Component: integral to membrane (GO:0016021);; Molecular Function: sugar:hydrogen symporter activity (GO:0005351);; Cellular Component: Golgi membrane (GO:0000139);; Molecular Function: nucleotide-sugar transmembrane transporter activity (GO:0005338);	--	CMP-sialic acid transporter OS=Homo sapiens GN=SLC35A1 PE=2 SV=1	UDP-N-acetylglucosamine transporter GN=MTR_5g099280 OS=Medicago truncatula (Barrel medic) PE=4 SV=1	IPR004689: UDP-galactose transporter; IPR007271: Nucleotide-sugar transporter; IPR021189: UDP/CMP-sugar transporter	unknown [Medicago truncatula]	Medicago truncatula clone MTYFH_FI_FJ_FK1G-N-1 unknown mRNA
T1_Unigene_BMK.25104	--	--	--	--	--	Putative uncharacterized protein OS=Medicago truncatula (Barrel medic) PE=2 SV=1	IPR008479: Protein of unknown function DUF760	unknown [Medicago truncatula]	Medicago truncatula clone MTYF9_FA_FB_FC1G-P-17 unknown mRNA
T1_Unigene_BMK.25110	[R]	General function prediction only	Molecular Function: zinc ion binding (GO:0008270);; Molecular Function: nucleic acid binding (GO:0003676);; Molecular Function: nucleotide binding (GO:0000166);	--	Glycine-rich RNA-binding protein 7 OS=Arabidopsis thaliana GN=GRP7 PE=1 SV=1	Glycine-rich RNA-binding protein GN=MTR_2g008150 OS=Medicago truncatula (Barrel medic) PE=4 SV=1	IPR000504: RNA recognition motif domain; IPR001878: Zinc finger, CCHC-type; IPR012677: Nucleotide-binding, alpha-beta plait; IPR013084: Zinc finger, CCHC retroviral-type	unknown [Glycine max]	Medicago truncatula chromosome 2 BAC clone mth2-81c8, complete sequence
T1_Unigene_BMK.25160	--	--	Cellular Component: chloroplast (GO:0009507);; Molecular Function: structural molecule activity (GO:0005198);	--	Probable plastid-lipid-associated protein 12, chloroplastic OS=Arabidopsis thaliana GN=PAP12 PE=2 SV=1	Putative uncharacterized protein GN=MTR_1g116320 OS=Medicago truncatula (Barrel medic) PE=4 SV=1	IPR006843: Plastid lipid-associated protein/fibrillin conserved domain	unknown [Glycine max]	Medicago truncatula clone MTYF5_F6_F7_F81G-M-15 unknown mRNA
T1_Unigene_BMK.25162	--	--	Biological Process: cellular metabolic process (GO:0044237);	--	Protein LURP-one-related 17 OS=Arabidopsis thaliana GN=At5g41590 PE=2 SV=2	Putative uncharacterized protein OS=Glycine max (Soybean) PE=2 SV=1	IPR000007: Tubby, C-terminal; IPR000649: Initiation factor 2B-related; IPR007612: Protein of unknown function DUF567	unknown [Glycine max]	Soybean clone JCVI-FLGm-12B16 unknown mRNA
T1_Unigene_BMK.25163	--	--	Biological Process: regulation of transcription DNA-dependent (GO:0006355);; Molecular Function: DNA binding (GO:0003677);; Molecular Function: sequence-specific DNA binding transcription factor activity (GO:0003700);	K09285|0.0|vvi:100248718|AP2-like factor, ANT lineage	AP2-like ethylene-responsive transcription factor At2g41710 OS=Arabidopsis thaliana GN=At2g41710 PE=2 SV=2	AP2-like ethylene-responsive transcription factor GN=MTR_7g091390 OS=Medicago truncatula (Barrel medic) PE=4 SV=1	IPR001471: Pathogenesis-related transcriptional factor/ERF, DNA-binding; IPR016177: DNA-binding, integrase-type	PREDICTED: hypothetical protein [Vitis vinifera]	TSA: Cajanus cajan cultivar UPAS 120 contig07614.UPAS mRNA sequence
T1_Unigene_BMK.25172	--	--	Cellular Component: endoplasmic reticulum (GO:0005783);	--	--	Putative uncharacterized protein OS=Glycine max (Soybean) PE=2 SV=1	IPR003388: Reticulon; IPR005069: Nucleotide-diphospho-sugar transferase	unknown [Glycine max]	Lotus japonicus cDNA, clone: LjFL1-051-CH03, HTC
T1_Unigene_BMK.25223	--	--	Biological Process: SRP-dependent cotranslational protein targeting to membrane (GO:0006614);; Cellular Component: signal recognition particle (GO:0048500);; Molecular Function: 7S RNA binding (GO:0008312);; Molecular Function: nucleoside-triphosphatase activity (GO:0017111);; Biological Process: SRP-dependent cotranslational protein targeting to membrane (GO:0006614);; Molecular Function: GTP bi…	K03106|0.0|pop:POPTR_1103700|signal recognition particle subunit SRP54	Signal recognition particle 54 kDa protein, chloroplastic OS=Arabidopsis thaliana GN=FFC PE=1 SV=1	Signal recognition particle 54 kDa protein GN=MTR_7g104890 OS=Medicago truncatula (Barrel medic) PE=4 SV=1	IPR000897: Signal recognition particle, SRP54 subunit, GTPase; IPR003593: ATPase, AAA+ type, core; IPR004125: Signal recognition particle, SRP54 subunit, M-domain; IPR004780: Signal recognition particle, SRP; IPR013822: Signal recognition particle, SRP54 subunit, helical bundle	signal recognition particle 54 kDa subunit precursor [Pisum sativum]	Pisum sativum signal recognition particle 54 kDa subunit precursor (Ffc) mRNA, nuclear gene encoding chloroplast protein, partial cds
T1_Unigene_BMK.25260	--	--	Biological Process: regulation of transcription DNA-dependent (GO:0006355);; Molecular Function: DNA binding (GO:0003677);; Molecular Function: protein binding (GO:0005515);	K09422|1e-57|rcu:RCOM_0077190|myb proto-oncogene protein, plant	Transcription factor MYB114 OS=Arabidopsis thaliana GN=MYB114 PE=1 SV=1	Putative uncharacterized protein OS=Medicago truncatula (Barrel medic) PE=2 SV=1	IPR001005: SANT domain, DNA binding; IPR009057: Homeodomain-like; IPR012287: Homeodomain-related; IPR014778: Myb, DNA-binding; IPR015495: Myb transcription factor; IPR017930: Transcription regulator HTH, Myb-type, DNA-binding	unknown [Medicago truncatula]	Medicago truncatula clone MTYF9_FA_FB_FC1G-G-24 unknown mRNA
T1_Unigene_BMK.25275	--	--	Biological Process: RNA metabolic process (GO:0016070);; Molecular Function: binding (GO:0005488);	--	Basic leucine zipper and W2 domain-containing protein 2 OS=Mus musculus molossinus GN=Bzw2 PE=2 SV=1	Basic leucine zipper and W2 domain-containing protein GN=MTR_7g080110 OS=Medicago truncatula (Barrel medic) PE=4 SV=1	IPR003307: eIF4-gamma/eIF5/eIF2-epsilon; IPR016021: MIF4-like, type 1/2/3; IPR016024: Armadillo-type fold	unknown [Glycine max]	Soybean clone JCVI-FLGm-25D18 unknown mRNA
T1_Unigene_BMK.25276	--	--	--	--	Transcription factor bHLH63 OS=Arabidopsis thaliana GN=BHLH63 PE=2 SV=1	Transcription factor BEE GN=MTR_3g116770 OS=Medicago truncatula (Barrel medic) PE=4 SV=1	IPR011598: Helix-loop-helix DNA-binding	conserved hypothetical protein [Ricinus communis] >gi|223547923|gb|EEF49415.1| conserved hypothetical protein [Ricinus communis]	M.truncatula DNA sequence from clone MTH2-46F7 on chromosome 3, complete sequence
T1_Unigene_BMK.25277	--	--	--	--	--	SYNC1 protein GN=MTR_3g107090 OS=Medicago truncatula (Barrel medic) PE=4 SV=1	--	unnamed protein product [Vitis vinifera]	TSA: Cajanus cajan cultivar Asha contig27597.Asha mRNA sequence
T1_Unigene_BMK.25298	--	--	--	--	--	Putative uncharacterized protein OS=Lotus japonicus PE=2 SV=1	--	hypothetical protein [Lotus japonicus]	Lotus japonicus mRNA for hypothetical protein, complete cds
T1_Unigene_BMK.25306	--	--	--	--	Transmembrane protein 115 OS=Mus musculus GN=Tmem115 PE=1 SV=1	Transmembrane protein GN=MTR_1g095490 OS=Medicago truncatula (Barrel medic) PE=4 SV=1	IPR013861: Protein of unknown function DUF1751, integral membrane, eukaryotic	Transmembrane protein, putative [Ricinus communis] >gi|223526929|gb|EEF29134.1| Transmembrane protein, putative [Ricinus communis]	Medicago truncatula clone mth2-13l2, complete sequence
T1_Unigene_BMK.25344	--	--	--	K14190|0.0|pop:POPTR_642193|GDP-L-galactose phosphorylase [EC:2.7.7.69]	GDP-L-galactose phosphorylase 1 OS=Arabidopsis thaliana GN=VTC2 PE=1 SV=1	Putative uncharacterized protein GN=MTR_5g093390 OS=Medicago truncatula (Barrel medic) PE=4 SV=1	--	putative GDP-L-galactose-pyrophosphatase [Citrus unshiu]	Glycine max cDNA, clone: GMFL01-36-J16
T1_Unigene_BMK.25360	--	--	--	--	Uncharacterized protein DDB_G0271670 OS=Dictyostelium discoideum GN=DDB_G0271670 PE=4 SV=1	Predicted protein GN=POPTRDRAFT_581942 OS=Populus trichocarpa (Western balsam poplar) PE=4 SV=1	--	predicted protein [Populus trichocarpa] >gi|222871646|gb|EEF08777.1| predicted protein [Populus trichocarpa]	TSA: Cajanus cajan cultivar UPAS 120 contig17264.UPAS mRNA sequence
T1_Unigene_BMK.25382	--	--	Molecular Function: zinc ion binding (GO:0008270);; Molecular Function: protein binding (GO:0005515);	--	E3 ubiquitin-protein ligase RING1 OS=Arabidopsis thaliana GN=ATL55 PE=1 SV=1	RING-H2 finger protein ATL1O GN=MTR_4g093830 OS=Medicago truncatula (Barrel medic) PE=4 SV=1	IPR001841: Zinc finger, RING-type; IPR013083: Zinc finger, RING/FYVE/PHD-type; IPR024766: Zinc finger, RING-H2-type	unknown [Glycine max]	Medicago truncatula clone mth2-167b8, complete sequence
T1_Unigene_BMK.25498	--	--	Biological Process: metabolic process (GO:0008152);; Molecular Function: catalytic activity (GO:0003824);; Molecular Function: protein binding (GO:0005515);	--	Meiotically up-regulated gene 70 protein OS=Schizosaccharomyces pombe GN=mug70 PE=1 SV=1	Meiotically up-regulated gene 70 protein GN=MTR_3g099100 OS=Medicago truncatula (Barrel medic) PE=4 SV=1	IPR000270: Phox/Bem1p; IPR000644: Cystathionine beta-synthase, core; IPR013785: Aldolase-type TIM barrel	unknown [Populus trichocarpa]	TSA: Cajanus cajan cultivar Asha contig30593.Asha mRNA sequence
T1_Unigene_BMK.25560	--	--	Biological Process: chlorophyll biosynthetic process (GO:0015995);; Biological Process: porphyrin-containing compound biosynthetic process (GO:0006779);; Molecular Function: magnesium chelatase activity (GO:0016851);; Molecular Function: nucleoside-triphosphatase activity (GO:0017111);; Biological Process: photosynthesis (GO:0015979);; Molecular Function: ATP binding (GO:0005524);; Molecular Func…	K03405|0.0|pop:POPTR_1075349|magnesium chelatase subunit I [EC:6.6.1.1]	Magnesium-chelatase subunit chlI, chloroplastic OS=Glycine max GN=CHLI PE=2 SV=1	Putative uncharacterized protein OS=Glycine max (Soybean) PE=2 SV=1	IPR000523: Magnesium chelatase, ChlI subunit; IPR003593: ATPase, AAA+ type, core; IPR011775: Magnesium chelatase, ATPase subunit I	RecName: Full=Magnesium-chelatase subunit chlI, chloroplastic; AltName: Full=Mg-protoporphyrin IX chelatase; Flags: Precursor >gi|1732469|dbj|BAA08291.1| Mg chelatase subunit (46 kD) [Glycine max]	Soybean clone JCVI-FLGm-19G5 unknown mRNA
T1_Unigene_BMK.25581	--	--	Biological Process: mitochondrial transport (GO:0006839);; Cellular Component: membrane (GO:0016020);; Cellular Component: mitochondrion (GO:0005739);; Molecular Function: binding (GO:0005488);	--	Mitochondrial uncoupling protein 3 OS=Mus musculus GN=Ucp3 PE=2 SV=1	Putative uncharacterized protein OS=Medicago truncatula (Barrel medic) PE=2 SV=1	IPR002030: Mitochondrial brown fat uncoupling protein; IPR018108: Mitochondrial substrate/solute carrier; IPR023395: Mitochondrial carrier domain	unknown [Medicago truncatula]	Medicago truncatula clone MTYFD_FE_FF_FG1G-N-23 unknown mRNA
T1_Unigene_BMK.25595	--	--	Molecular Function: zinc ion binding (GO:0008270);; Molecular Function: protein binding (GO:0005515);	--	RING-H2 finger protein ATL3 OS=Arabidopsis thaliana GN=ATL3 PE=2 SV=1	Putative uncharacterized protein GN=VIT_09s0002g00220 OS=Vitis vinifera (Grape) PE=4 SV=1	IPR001841: Zinc finger, RING-type; IPR013083: Zinc finger, RING/FYVE/PHD-type; IPR024766: Zinc finger, RING-H2-type	PREDICTED: hypothetical protein [Vitis vinifera]	Lotus japonicus genomic DNA, chromosome 1, clone: LjT20F11, TM1687, complete sequence
T1_Unigene_BMK.25619	--	--	Biological Process: carbohydrate metabolic process (GO:0005975);; Biological Process: cell wall macromolecule catabolic process (GO:0016998);; Biological Process: chitin catabolic process (GO:0006032);; Molecular Function: chitin binding (GO:0008061);; Molecular Function: chitinase activity (GO:0004568);	--	Endochitinase A2 OS=Pisum sativum GN=CHI2 PE=1 SV=2	Class Ia chitinase OS=Galega orientalis PE=2 SV=1	IPR000726: Glycoside hydrolase, family 19, catalytic; IPR001002: Chitin-binding, type 1; IPR016283: Glycoside hydrolase, family 19; IPR018371: Chitin-binding, type 1, conserved site; IPR023346: Lysozyme-like domain	class Ia chitinase [Galega orientalis]	Medicago sativa class I chitinase gene, complete cds
T1_Unigene_BMK.25623	--	--	--	--	Probable xyloglucan glycosyltransferase 12 OS=Arabidopsis thaliana GN=CSLC12 PE=1 SV=1	Predicted protein GN=POPTRDRAFT_816437 OS=Populus trichocarpa (Western balsam poplar) PE=4 SV=1	--	predicted protein [Populus trichocarpa] >gi|222844108|gb|EEE81655.1| predicted protein [Populus trichocarpa]	TSA: Cajanus cajan cultivar UPAS 120 contig01771.UPAS mRNA sequence
T1_Unigene_BMK.25625	--	--	--	--	Probable xyloglucan glycosyltransferase 12 OS=Arabidopsis thaliana GN=CSLC12 PE=1 SV=1	Putative uncharacterized protein GN=VIT_18s0001g08580 OS=Vitis vinifera (Grape) PE=4 SV=1	IPR001173: Glycosyl transferase, family 2	PREDICTED: hypothetical protein [Vitis vinifera]	TSA: Cajanus cajan cultivar Asha contig07935.Asha mRNA sequence
T1_Unigene_BMK.25675	--	--	--	--	Thaumatin-like protein 1 OS=Pyrus pyrifolia GN=TL1 PE=1 SV=1	Thaumatin-like protein GN=MTR_3g114030 OS=Medicago truncatula (Barrel medic) PE=4 SV=1	IPR001938: Thaumatin, pathogenesis-related; IPR017949: Thaumatin, conserved site	putative allergen Pru du 2.04 [Prunus dulcis x Prunus persica]	Medicago truncatula clone mth2-29h7, complete sequence
T1_Unigene_BMK.25701	--	--	Biological Process: GTP catabolic process (GO:0006184);; Biological Process: protein transport (GO:0015031);; Biological Process: signal transduction (GO:0007165);; Biological Process: small GTPase mediated signal transduction (GO:0007264);; Cellular Component: intracellular (GO:0005622);; Cellular Component: membrane (GO:0016020);; Molecular Function: GTP binding (GO:0005525);; Molecular Functio…	K04392|1e-76|vvi:100242140|Ras-related C3 botulinum toxin substrate 1	Rac-like GTP-binding protein RAC2 OS=Lotus japonicus GN=RAC2 PE=2 SV=1	Rac-like GTP binding protein GN=MTR_006s0020 OS=Medicago truncatula (Barrel medic) PE=2 SV=1	IPR001806: Small GTPase superfamily; IPR003578: Small GTPase superfamily, Rho type; IPR003579: Small GTPase superfamily, Rab type; IPR020849: Small GTPase superfamily, Ras type	ROP8 [Medicago truncatula]	Medicago truncatula ROP8 mRNA, complete cds
T1_Unigene_BMK.25709	--	--	--	--	Uncharacterized histidine-rich protein DDB_G0274557 OS=Dictyostelium discoideum GN=DDB_G0274557 PE=4 SV=1	Putative uncharacterized protein GN=MTR_1g088580 OS=Medicago truncatula (Barrel medic) PE=4 SV=1	--	PREDICTED: hypothetical protein [Vitis vinifera]	Medicago truncatula clone mth2-21b7, complete sequence
T1_Unigene_BMK.25725	--	--	Biological Process: cell redox homeostasis (GO:0045454);; Molecular Function: protein disulfide oxidoreductase activity (GO:0015035);; Molecular Function: electron carrier activity (GO:0009055);	--	Uncharacterized protein At5g39865 OS=Arabidopsis thaliana GN=At5g39865 PE=1 SV=1	Putative uncharacterized protein GN=MTR_5g072400 OS=Medicago truncatula (Barrel medic) PE=4 SV=1	IPR002109: Glutaredoxin; IPR012336: Thioredoxin-like fold	PREDICTED: hypothetical protein [Vitis vinifera] >gi|297745854|emb|CBI15910.3| unnamed protein product [Vitis vinifera]	TSA: Arachis duranensis DurSNP_c51473.Ardu mRNA sequence
T1_Unigene_BMK.25777	--	--	Cellular Component: membrane (GO:0016020);	--	Xyloglucan galactosyltransferase KATAMARI1 homolog OS=Oryza sativa subsp. japonica GN=Os03g0144800 PE=2 SV=1	Putative uncharacterized protein T26J14.4 GN=T26J14.4 OS=Arabidopsis thaliana (Mouse-ear cress) PE=4 SV=1	IPR004263: Exostosin-like	exostosin family protein [Arabidopsis thaliana] >gi|12324886|gb|AAG52396.1|AC011915_10 hypothetical protein; 19613-17891 [Arabidopsis thaliana]	TSA: Arachis duranensis DurSNP_c12812.Ardu mRNA sequence
T1_Unigene_BMK.25789	--	--	Biological Process: oxidation-reduction process (GO:0055114);; Biological Process: response to oxidative stress (GO:0006979);; Molecular Function: heme binding (GO:0020037);; Molecular Function: catalase activity (GO:0004096);; Molecular Function: heme binding (GO:0020037);	K03781|0.0|pop:POPTR_831712|catalase [EC:1.11.1.6]	Catalase OS=Pisum sativum PE=2 SV=1	Catalase GN=PCAT1 OS=Pisum sativum (Garden pea) PE=2 SV=1	IPR002226: Catalase haem-binding site; IPR010582: Catalase-related immune responsive; IPR011614: Catalase, N-terminal; IPR018028: Catalase, mono-functional, haem-containing; IPR020835: Catalase domain; IPR024708: Catalase active site	catalase 1 [Pisum sativum]	Pisum sativum mRNA for catalase
T1_Unigene_BMK.25801	--	--	--	--	Calvin cycle protein CP12 OS=Chlamydomonas reinhardtii GN=cp12 PE=1 SV=1	CP12 GN=MTR_7g109520 OS=Medicago truncatula (Barrel medic) PE=4 SV=1	IPR003823: Domain of unknown function CP12	CP12 [Pisum sativum]	Medicago truncatula clone MTYF1_F2_F3_F41G-O-14 unknown mRNA
T1_Unigene_BMK.25819	--	--	Biological Process: lipid metabolic process (GO:0006629);	--	Triacylglycerol lipase 1 OS=Arabidopsis thaliana GN=LIP1 PE=1 SV=1	Putative uncharacterized protein GN=VIT_03s0091g00050 OS=Vitis vinifera (Grape) PE=4 SV=1	IPR000073: Alpha/beta hydrolase fold-1; IPR006693: Partial AB-hydrolase lipase domain	unnamed protein product [Vitis vinifera]	Glycine max cDNA, clone: GMFL01-48-E02
T1_Unigene_BMK.25838	--	--	Molecular Function: RNA binding (GO:0003723);	--	KH domain-containing protein At4g18375 OS=Arabidopsis thaliana GN=At4g18375 PE=2 SV=1	Putative uncharacterized protein GN=VIT_09s0054g00450 OS=Vitis vinifera (Grape) PE=4 SV=1	IPR004087: K Homology; IPR004088: K Homology, type 1; IPR018111: K Homology, type 1, subgroup	PREDICTED: hypothetical protein [Vitis vinifera] >gi|297735779|emb|CBI18466.3| unnamed protein product [Vitis vinifera]	TSA: Cajanus cajan cultivar UPAS 120 contig00455.UPAS mRNA sequence
T1_Unigene_BMK.25846	--	--	Biological Process: translation (GO:0006412);; Cellular Component: intracellular (GO:0005622);; Cellular Component: ribosome (GO:0005840);; Molecular Function: structural constituent of ribosome (GO:0003735);	K02931|1e-122|rcu:RCOM_1616390|large subunit ribosomal protein L5	50S ribosomal protein L5, chloroplastic OS=Arabidopsis thaliana GN=RPL5 PE=1 SV=1	50S ribosomal protein L5 GN=MTR_7g078800 OS=Medicago truncatula (Barrel medic) PE=3 SV=1	IPR002132: Ribosomal protein L5; IPR020929: Ribosomal protein L5, conserved site; IPR022803: Ribosomal protein L5 domain	unknown [Medicago truncatula]	Medicago truncatula clone MTYFH_FI_FJ_FK1G-D-2 unknown mRNA
T1_Unigene_BMK.25858	--	--	--	--	--	Putative uncharacterized protein OS=Glycine max (Soybean) PE=2 SV=1	--	unknown [Glycine max]	TSA: Cajanus cajan cultivar Asha contig27821.Asha mRNA sequence
T1_Unigene_BMK.25869	--	--	Biological Process: response to water (GO:0009415);; Biological Process: response to stress (GO:0006950);	--	Dehydrin ERD14 OS=Arabidopsis thaliana GN=ERD14 PE=1 SV=1	Dehydrin b OS=Trifolium repens (Creeping white clover) PE=3 SV=1	IPR000167: Dehydrin	dehydrin b [Trifolium repens]	P.sativum dhn-cog gene encoding dehydrin-cognate
T1_Unigene_BMK.25878	--	--	Molecular Function: protein binding (GO:0005515);	K03363|0.0|pop:POPTR_571123|cell division cycle 20, cofactor of APC complex	Anaphase-promoting complex subunit cdc20 OS=Dictyostelium discoideum GN=cdc20 PE=1 SV=1	Cell division cycle protein-like protein GN=MTR_5g008010 OS=Medicago truncatula (Barrel medic) PE=4 SV=1	IPR001680: WD40 repeat; IPR011046: WD40 repeat-like-containing domain; IPR015943: WD40/YVTN repeat-like-containing domain; IPR017986: WD40-repeat-containing domain; IPR019775: WD40 repeat, conserved site; IPR019781: WD40 repeat, subgroup; IPR019782: WD40 repeat 2	predicted protein [Populus trichocarpa] >gi|222857496|gb|EEE95043.1| predicted protein [Populus trichocarpa]	Medicago truncatula chromosome 5 clone mth2-146m15, COMPLETE SEQUENCE
T1_Unigene_BMK.25910	--	--	--	--	--	Putative uncharacterized protein GN=MTR_3g113840 OS=Medicago truncatula (Barrel medic) PE=4 SV=1	--	unnamed protein product [Vitis vinifera]	Medicago truncatula clone mth2-29h7, complete sequence
T1_Unigene_BMK.25931	--	--	--	--	UPF0497 membrane protein At2g28370 OS=Arabidopsis thaliana GN=At2g28370 PE=2 SV=1	Putative uncharacterized protein OS=Glycine max (Soybean) PE=2 SV=1	IPR006702: Uncharacterised protein family UPF0497, trans-membrane plant	unknown [Glycine max]	Soybean clone JCVI-FLGm-11M10 unknown mRNA
T1_Unigene_BMK.25942	--	--	Biological Process: recognition of pollen (GO:0048544);	--	G-type lectin S-receptor-like serine/threonine-protein kinase At4g03230 OS=Arabidopsis thaliana GN=At4g03230 PE=2 SV=3	Cysteine-rich receptor-like protein kinase GN=MTR_2g089290 OS=Medicago truncatula (Barrel medic) PE=4 SV=1	IPR000858: S-locus glycoprotein; IPR003609: Apple-like	hypothetical protein VITISV_007503 [Vitis vinifera]	Lotus japonicus genomic DNA, chromosome 3, clone: LjT45C16, TM0203, complete sequence
T1_Unigene_BMK.25967	--	--	Biological Process: regulation of transcription DNA-dependent (GO:0006355);; Cellular Component: nucleus (GO:0005634);; Molecular Function: sequence-specific DNA binding (GO:0043565);; Cellular Component: nucleus (GO:0005634);; Molecular Function: DNA binding (GO:0003677);; Molecular Function: protein binding (GO:0005515);; Molecular Function: sequence-specific DNA binding transcription factor ac…	--	Homeobox-leucine zipper protein HAT22 OS=Arabidopsis thaliana GN=HAT22 PE=1 SV=1	Homeobox-leucine zipper protein HOX27 GN=MTR_5g014890 OS=Medicago truncatula (Barrel medic) PE=3 SV=1	IPR001356: Homeobox; IPR003106: Leucine zipper, homeobox-associated; IPR009057: Homeodomain-like; IPR012287: Homeodomain-related; IPR017970: Homeobox, conserved site	unknown [Medicago truncatula]	Medicago truncatula clone MTYF5_F6_F7_F81G-I-14 unknown mRNA
T1_Unigene_BMK.25977	--	--	--	--	--	Putative uncharacterized protein GN=MTR_2g101480 OS=Medicago truncatula (Barrel medic) PE=4 SV=1	--	conserved hypothetical protein [Ricinus communis] >gi|223544907|gb|EEF46422.1| conserved hypothetical protein [Ricinus communis]	TSA: Cajanus cajan cultivar Asha contig07156.Asha mRNA sequence
T1_Unigene_BMK.25984	--	--	Molecular Function: protein binding (GO:0005515);	--	F-box only protein 6 OS=Arabidopsis thaliana GN=FBX6 PE=2 SV=1	F-box family protein GN=MTR_3g085160 OS=Medicago truncatula (Barrel medic) PE=4 SV=1	IPR001810: F-box domain, cyclin-like; IPR011043: Galactose oxidase/kelch, beta-propeller; IPR015916: Galactose oxidase, beta-propeller; IPR022364: F-box domain, Skp2-like	unknown [Glycine max]	Medicago truncatula clone mth2-135c7, complete sequence
T1_Unigene_BMK.26003	--	--	Biological Process: nucleobase-containing compound metabolic process (GO:0006139);; Molecular Function: phosphotransferase activity alcohol group as acceptor (GO:0016773);; Molecular Function: ATP binding (GO:0005524);	--	Deoxycytidine kinase OS=Homo sapiens GN=DCK PE=1 SV=1	Deoxycytidine kinase GN=MTR_3g005360 OS=Medicago truncatula (Barrel medic) PE=4 SV=1	IPR002624: Deoxynucleoside kinase	PREDICTED: hypothetical protein [Vitis vinifera] >gi|296081014|emb|CBI18518.3| unnamed protein product [Vitis vinifera]	TSA: Cajanus cajan cultivar Asha contig05252.Asha mRNA sequence
T1_Unigene_BMK.26016	--	--	--	--	Putative DNA-binding protein ESCAROLA OS=Arabidopsis thaliana GN=ESC PE=2 SV=1	Putative uncharacterized protein GN=MTR_7g116320 OS=Medicago truncatula (Barrel medic) PE=4 SV=1	IPR005175: Domain of unknown function DUF296	PREDICTED: hypothetical protein [Vitis vinifera] >gi|296087886|emb|CBI35169.3| unnamed protein product [Vitis vinifera]	TSA: Cajanus cajan cultivar UPAS 120 contig05133.UPAS mRNA sequence
T1_Unigene_BMK.26018	--	--	--	--	--	RING finger protein GN=MTR_7g100950 OS=Medicago truncatula (Barrel medic) PE=4 SV=1	--	protein containing C-terminal RING-finger , putative [Medicago truncatula]	Medicago truncatula clone mth2-24f5, complete sequence
T1_Unigene_BMK.26043	--	--	Cellular Component: intracellular (GO:0005622);; Molecular Function: GTP binding (GO:0005525);	K06944|0.0|osa:4338525| K06944	Developmentally-regulated GTP-binding protein 2 OS=Homo sapiens GN=DRG2 PE=1 SV=1	Developmentally regulated GTP binding protein GN=DRG2 OS=Pisum sativum (Garden pea) PE=2 SV=2	IPR002917: GTP-binding domain, HSR1-related; IPR004095: TGS; IPR005225: Small GTP-binding protein domain; IPR006073: GTP1/OBG; IPR006074: GTP1/OBG, conserved site; IPR012676: TGS-like	developmentally regulated GTP binding protein [Pisum sativum]	Pisum sativum developmentally regulated GTP binding protein (DRG2) mRNA, complete cds
T1_Unigene_BMK.26075	--	--	Biological Process: regulation of actin filament polymerization (GO:0030833);; Cellular Component: cytoskeleton (GO:0005856);; Molecular Function: actin binding (GO:0003779);; Molecular Function: protein binding (GO:0005515);	K05757|0.0|pop:POPTR_824237|actin related protein 2/3 complex, subunit 1A/1B	Actin-related protein 2/3 complex subunit 1 OS=Dictyostelium discoideum GN=arcA PE=1 SV=1	Actin-related protein 2/3 complex subunit GN=MTR_3g049070 OS=Medicago truncatula (Barrel medic) PE=4 SV=1	IPR001680: WD40 repeat; IPR011046: WD40 repeat-like-containing domain; IPR015943: WD40/YVTN repeat-like-containing domain; IPR017383: Actin-related protein 2/3 complex, subunit 1; IPR017986: WD40-repeat-containing domain; IPR019775: WD40 repeat, conserved site; IPR019781: WD40 repeat, subgroup; IPR019782: WD40 repeat 2	unknown [Glycine max]	Soybean clone JCVI-FLGm-18N21 unknown mRNA
T1_Unigene_BMK.26087	--	--	Cellular Component: membrane (GO:0016020);; Molecular Function: galactosylgalactosylxylosylprotein 3-beta-glucuronosyltransferase activity (GO:0015018);	--	Galactosylgalactosylxylosylprotein 3-beta-glucuronosyltransferase P OS=Drosophila melanogaster GN=GlcAT-P PE=2 SV=1	Galactosylgalactosylxylosylprotein 3-beta-glucuronosyltransferase P GN=pglcat1 OS=Medicago truncatula (Barrel medic) PE=2 SV=1	IPR005027: Glycosyl transferase, family 43	beta-1,3-glucuronosyltransferase [Medicago truncatula]	Medicago truncatula mRNA for beta-1,3-glucuronosyltransferase (pglcat1 gene)
T1_Unigene_BMK.26091	--	--	--	--	Abhydrolase domain-containing protein FAM108C1 OS=Danio rerio GN=fam108c1 PE=2 SV=1	Abhydrolase domain-containing protein FAM108C1 GN=MTR_5g029210 OS=Medicago truncatula (Barrel medic) PE=4 SV=1	--	PREDICTED: hypothetical protein [Vitis vinifera]	Medicago truncatula chromosome 5 clone mth4-19o22, COMPLETE SEQUENCE
T1_Unigene_BMK.26093	--	--	--	--	--	Putative uncharacterized protein GN=MTR_5g017410 OS=Medicago truncatula (Barrel medic) PE=4 SV=1	--	conserved hypothetical protein [Ricinus communis] >gi|223537148|gb|EEF38781.1| conserved hypothetical protein [Ricinus communis]	Medicago truncatula chromosome 5 clone mth2-27a1, COMPLETE SEQUENCE
T1_Unigene_BMK.26117	--	--	Biological Process: deoxyribonucleoside diphosphate metabolic process (GO:0009186);; Biological Process: oxidation-reduction process (GO:0055114);; Molecular Function: transition metal ion binding (GO:0046914);; Molecular Function: oxidoreductase activity (GO:0016491);; Molecular Function: ribonucleoside-diphosphate reductase activity (GO:0004748);	K10808|0.0|rcu:RCOM_0678140|ribonucleoside-diphosphate reductase subunit M2 [EC:1.17.4.1]	Ribonucleoside-diphosphate reductase small chain A OS=Arabidopsis thaliana GN=RNR2A PE=1 SV=2	Ribonucleotide reductase small subunit OS=Glycine max (Soybean) PE=2 SV=1	IPR000358: Ribonucleotide reductase; IPR009078: Ferritin/ribonucleotide reductase-like; IPR012348: Ribonucleotide reductase-related	ribonucleotide reductase small subunit [Glycine max]	Medicago truncatula clone MTYF5_F6_F7_F81G-M-1 unknown mRNA
T1_Unigene_BMK.26140	--	--	Molecular Function: zinc ion binding (GO:0008270);; Cellular Component: intracellular (GO:0005622);; Molecular Function: protein binding (GO:0005515);	--	Zinc finger protein CONSTANS-LIKE 5 OS=Arabidopsis thaliana GN=COL5 PE=2 SV=2	CONSTANS-like zinc finger protein GN=MTR_4g128930 OS=Medicago truncatula (Barrel medic) PE=4 SV=1	IPR000315: Zinc finger, B-box; IPR010402: CCT domain	CONSTANS-like zinc finger protein [Glycine max]	Medicago truncatula chromosome 8 clone mth2-36n3, complete sequence
T1_Unigene_BMK.26149	--	--	Biological Process: small GTPase mediated signal transduction (GO:0007264);; Molecular Function: GTP binding (GO:0005525);	--	Serine-rich adhesin for platelets OS=Staphylococcus haemolyticus (strain JCSC1435) GN=sraP PE=3 SV=1	Putative uncharacterized protein GN=MTR_8g073110 OS=Medicago truncatula (Barrel medic) PE=4 SV=1	IPR001806: Small GTPase superfamily; IPR019341: Alpha/gamma-adaptin-binding protein p34	CM0216.310.nc [Lotus japonicus]	Medicago truncatula chromosome 8 clone mth2-57p18, complete sequence
T1_Unigene_BMK.26153	--	--	--	--	--	Membrane attack complex component/perforin/complement C9 GN=MtrDRAFT_AC140550g15v2 OS=Medicago truncatula (Barrel medic) PE=4 SV=1	IPR020864: Membrane attack complex component/perforin (MACPF) domain	Membrane attack complex component/perforin/complement C9 [Medicago truncatula]	Medicago truncatula clone mth2-54a24, complete sequence
T1_Unigene_BMK.26219	--	--	--	K00902|0.0|vvi:100261999|dolichol kinase [EC:2.7.1.108]	Dolichol kinase OS=Homo sapiens GN=DOLK PE=1 SV=1	Dolichol kinase GN=MTR_117s0018 OS=Medicago truncatula (Barrel medic) PE=4 SV=1	--	PREDICTED: hypothetical protein [Vitis vinifera] >gi|297734932|emb|CBI17166.3| unnamed protein product [Vitis vinifera]	TSA: Cajanus cajan cultivar Asha contig25936.Asha mRNA sequence
T1_Unigene_BMK.26230	--	--	--	--	Protein KIAA0415 OS=Mus musculus GN=Kiaa0415 PE=2 SV=1	Putative uncharacterized protein GN=VIT_19s0177g00260 OS=Vitis vinifera (Grape) PE=4 SV=1	--	unnamed protein product [Vitis vinifera]	TSA: Cajanus cajan cultivar Asha contig01543.Asha mRNA sequence
T1_Unigene_BMK.26232	--	--	Biological Process: protein phosphorylation (GO:0006468);; Molecular Function: ATP binding (GO:0005524);; Molecular Function: protein kinase activity (GO:0004672);; Molecular Function: protein serine/threonine kinase activity (GO:0004674);; Molecular Function: protein tyrosine kinase activity (GO:0004713);; Molecular Function: transferase activity transferring phosphorus-containing groups (GO:001…	--	Serine/threonine-protein kinase HT1 OS=Arabidopsis thaliana GN=HT1 PE=1 SV=1	Protein kinase GN=MTR_4g106980 OS=Medicago truncatula (Barrel medic) PE=4 SV=1	IPR000719: Protein kinase, catalytic domain; IPR001245: Serine-threonine/tyrosine-protein kinase; IPR002290: Serine/threonine-protein kinase, catalytic domain; IPR008271: Serine/threonine-protein kinase, active site; IPR011009: Protein kinase-like domain; IPR020635: Tyrosine-protein kinase, catalytic domain	PREDICTED: hypothetical protein [Vitis vinifera]	TSA: Cajanus cajan cultivar Asha contig30269.Asha mRNA sequence
T1_Unigene_BMK.26261	--	--	--	--	Uncharacterized serine-rich protein C215.13 OS=Schizosaccharomyces pombe GN=SPBC215.13 PE=1 SV=1	Putative uncharacterized protein OS=Glycine max (Soybean) PE=2 SV=1	--	unknown [Glycine max]	Medicago truncatula chromosome 8 clone mth2-165f22, complete sequence
T1_Unigene_BMK.26264	--	--	--	--	--	Putative uncharacterized protein OS=Glycine max (Soybean) PE=2 SV=1	--	unknown [Glycine max]	Medicago truncatula clone mth2-222j12, complete sequence
T1_Unigene_BMK.26266	--	--	Molecular Function: structural molecule activity (GO:0005198);	--	Vesicle-associated protein 4-2 OS=Arabidopsis thaliana GN=PVA42 PE=1 SV=1	Vesicle-associated membrane protein-associated protein A OS=Medicago truncatula (Barrel medic) PE=4 SV=1	IPR000535: Major sperm protein; IPR008962: PapD-like	Major sperm protein [Medicago truncatula]	Medicago truncatula clone mth2-32m20, complete sequence
T1_Unigene_BMK.26304	--	--	Molecular Function: metal ion binding (GO:0046872);	--	Early nodulin-75 OS=Glycine max GN=ENOD2A PE=2 SV=2	Lateral signaling target protein-like protein GN=MTR_3g114080 OS=Medicago truncatula (Barrel medic) PE=4 SV=1	IPR000306: Zinc finger, FYVE-type; IPR011011: Zinc finger, FYVE/PHD-type; IPR013083: Zinc finger, RING/FYVE/PHD-type; IPR017455: Zinc finger, FYVE-related	PREDICTED: hypothetical protein [Vitis vinifera]	Medicago truncatula clone MTYFT1G-I-21 unknown mRNA
T1_Unigene_BMK.26335	--	--	--	--	--	Putative uncharacterized protein GN=MTR_1g116590 OS=Medicago truncatula (Barrel medic) PE=4 SV=1	IPR012881: Protein of unknown function DUF1685	hypothetical protein ARALYDRAFT_470598 [Arabidopsis lyrata subsp. lyrata] >gi|297338153|gb|EFH68570.1| hypothetical protein ARALYDRAFT_470598 [Arabidopsis lyrata subsp. lyrata]	Medicago truncatula clone mth2-45b22, complete sequence
T1_Unigene_BMK.26337	--	--	--	--	--	Receptor-like protein kinase GN=MTR_7g109670 OS=Medicago truncatula (Barrel medic) PE=3 SV=1	--	predicted protein [Populus trichocarpa] >gi|222861060|gb|EEE98602.1| predicted protein [Populus trichocarpa]	Medicago truncatula chromosome 7 BAC clone mth2-82b20, complete sequence
T1_Unigene_BMK.26364	--	--	Molecular Function: zinc ion binding (GO:0008270);; Molecular Function: nucleic acid binding (GO:0003676);	--	RNA-binding protein 1 OS=Drosophila melanogaster GN=Rbp1 PE=2 SV=3	Splicing factor arginine/serine-rich GN=MTR_3g109020 OS=Medicago truncatula (Barrel medic) PE=4 SV=1	IPR001878: Zinc finger, CCHC-type; IPR013084: Zinc finger, CCHC retroviral-type	hypothetical protein ARALYDRAFT_491582 [Arabidopsis lyrata subsp. lyrata] >gi|297315156|gb|EFH45579.1| hypothetical protein ARALYDRAFT_491582 [Arabidopsis lyrata subsp. lyrata]	M.truncatula DNA sequence from clone MTH2-4O11 on chromosome 3, complete sequence
T1_Unigene_BMK.26365	--	--	--	--	Non-structural maintenance of chromosomes element 4 homolog A OS=Bos taurus GN=NSMCE4A PE=2 SV=1	Non-structural maintenance of chromosomes element-like protein GN=MTR_1g116900 OS=Medicago truncatula (Barrel medic) PE=4 SV=1	IPR014854: Nse4	unknown [Glycine max]	TSA: Cajanus cajan cultivar UPAS 120 contig05369.UPAS mRNA sequence
T1_Unigene_BMK.26372	--	--	--	--	--	Lsd1-like protein GN=MTR_8g089310 OS=Medicago truncatula (Barrel medic) PE=4 SV=1	IPR005735: Zinc finger, LSD1-type	unknown [Medicago truncatula]	Medicago truncatula clone MTYFP_FQ_FR_FS1G-L-7 unknown mRNA
T1_Unigene_BMK.26479	--	--	Molecular Function: protein binding (GO:0005515);	--	BTB/POZ domain-containing protein At4g08455 OS=Arabidopsis thaliana GN=At4g08455 PE=1 SV=1	Protein binding protein, putative GN=RCOM_0561500 OS=Ricinus communis (Castor bean) PE=4 SV=1	IPR000210: BTB/POZ-like; IPR011333: BTB/POZ fold; IPR013069: BTB/POZ	protein binding protein, putative [Ricinus communis] >gi|223540515|gb|EEF42082.1| protein binding protein, putative [Ricinus communis]	Populus trichocarpa predicted protein, mRNA
T1_Unigene_BMK.26480	--	--	--	--	NEP1-interacting protein 1 OS=Arabidopsis thaliana GN=NIP1 PE=1 SV=2	RING-H2 finger protein ATL4M GN=MTR_5g022920 OS=Medicago truncatula (Barrel medic) PE=4 SV=1	--	unknown [Glycine max]	Medicago truncatula chromosome 5 clone mth2-47e6, COMPLETE SEQUENCE
T1_Unigene_BMK.26510	--	--	Molecular Function: heat shock protein binding (GO:0031072);; Molecular Function: unfolded protein binding (GO:0051082);; Biological Process: protein folding (GO:0006457);; Molecular Function: binding (GO:0005488);; Molecular Function: heat shock protein binding (GO:0031072);; Molecular Function: protein binding (GO:0005515);	K09523|0.0|pop:POPTR_576677|DnaJ homolog subfamily C member 3	DnaJ homolog subfamily C member 3 homolog OS=Dictyostelium discoideum GN=dnajc3 PE=3 SV=1	DnaJ homolog subfamily C member-like protein GN=MTR_7g101070 OS=Medicago truncatula (Barrel medic) PE=4 SV=1	IPR001623: Heat shock protein DnaJ, N-terminal; IPR003095: Heat shock protein DnaJ; IPR011990: Tetratricopeptide-like helical; IPR013026: Tetratricopeptide repeat-containing; IPR013105: Tetratricopeptide TPR2; IPR018253: Heat shock protein DnaJ, conserved site; IPR019734: Tetratricopeptide repeat	predicted protein [Populus trichocarpa] >gi|222867502|gb|EEF04633.1| predicted protein [Populus trichocarpa]	Medicago truncatula clone mth2-36h10, complete sequence
T1_Unigene_BMK.26513	--	--	Biological Process: protein catabolic process (GO:0030163);; Biological Process: proteolysis (GO:0006508);; Cellular Component: membrane (GO:0016020);; Molecular Function: ATP binding (GO:0005524);; Molecular Function: nucleoside-triphosphatase activity (GO:0017111);; Molecular Function: ATP binding (GO:0005524);; Molecular Function: metalloendopeptidase activity (GO:0004222);; Molecular Function…	K03798|0.0|vvi:100250509|cell division protease FtsH [EC:3.4.24.-]	ATP-dependent zinc metalloprotease FTSH, chloroplastic OS=Medicago sativa GN=FTSH PE=2 SV=1	Putative uncharacterized protein GN=VIT_18s0001g00190 OS=Vitis vinifera (Grape) PE=3 SV=1	IPR000642: Peptidase M41; IPR003593: ATPase, AAA+ type, core; IPR003959: ATPase, AAA-type, core; IPR003960: ATPase, AAA-type, conserved site; IPR005936: Peptidase M41, FtsH	RecName: Full=ATP-dependent zinc metalloprotease FTSH, chloroplastic; Flags: Precursor >gi|13183728|gb|AAK15322.1|AF332134_1 FtsH protease [Medicago sativa]	Medicago sativa FtsH protease (FtsH) mRNA, complete cds; chloroplast gene for chloroplast product
T1_Unigene_BMK.26516	--	--	Molecular Function: nucleic acid binding (GO:0003676);; Molecular Function: nucleotide binding (GO:0000166);	--	RNA-binding protein 24-B OS=Xenopus laevis GN=rbm24-b PE=2 SV=1	RNA-binding protein 24-B GN=MTR_3g116130 OS=Medicago truncatula (Barrel medic) PE=4 SV=1	IPR000504: RNA recognition motif domain; IPR012677: Nucleotide-binding, alpha-beta plait	predicted protein [Populus trichocarpa] >gi|222842347|gb|EEE79894.1| predicted protein [Populus trichocarpa]	TSA: Cajanus cajan cultivar Asha contig31760.Asha mRNA sequence
T1_Unigene_BMK.26517	--	--	Biological Process: transmembrane transport (GO:0055085);	--	Crt homolog 2 OS=Dictyostelium discoideum GN=crtp2 PE=3 SV=1	Putative uncharacterized protein OS=Glycine max (Soybean) PE=2 SV=1	IPR013657: UAA transporter	unknown [Glycine max]	TSA: Cajanus cajan cultivar Asha contig07752.Asha mRNA sequence
T1_Unigene_BMK.26558	--	--	Molecular Function: phosphotransferase activity alcohol group as acceptor (GO:0016773);; Molecular Function: protein binding (GO:0005515);; Molecular Function: transferase activity transferring phosphorus-containing groups (GO:0016772);	--	Probable phosphatidylinositol 4-kinase type 2-beta At1g26270 OS=Arabidopsis thaliana GN=At1g26270 PE=1 SV=1	Putative uncharacterized protein GN=VIT_02s0025g01610 OS=Vitis vinifera (Grape) PE=4 SV=1	IPR000403: Phosphatidylinositol 3-/4-kinase, catalytic; IPR000626: Ubiquitin; IPR011009: Protein kinase-like domain; IPR019955: Ubiquitin supergroup	PREDICTED: hypothetical protein [Vitis vinifera]	TSA: Cajanus cajan cultivar Asha contig13111.Asha mRNA sequence
T1_Unigene_BMK.26585	--	--	Biological Process: metal ion transport (GO:0030001);; Biological Process: transmembrane transport (GO:0055085);; Molecular Function: metal ion transmembrane transporter activity (GO:0046873);; Cellular Component: membrane (GO:0016020);	--	Magnesium transporter MRS2-I OS=Oryza sativa subsp. indica GN=MRS2-I PE=3 SV=1	Putative uncharacterized protein OS=Glycine max (Soybean) PE=2 SV=1	IPR002523: Mg2+ transporter protein, CorA-like/Zinc transport protein ZntB	unknown [Glycine max]	TSA: Cajanus cajan cultivar UPAS 120 contig21101.UPAS mRNA sequence
T1_Unigene_BMK.26615	--	--	Molecular Function: metal ion binding (GO:0046872);; Biological Process: metal ion transport (GO:0030001);	--	IgA FC receptor OS=Streptococcus agalactiae GN=bag PE=1 SV=1	Proline-rich protein GN=MTR_4g133900 OS=Medicago truncatula (Barrel medic) PE=4 SV=1	IPR006121: Heavy metal-associated domain, HMA	proline-rich protein [Capsicum annuum]	M.truncatula DNA sequence from clone MTH2-16J21 on chromosome 3, complete sequence
T1_Unigene_BMK.26639	--	--	Molecular Function: protein binding (GO:0005515);	--	F-box/LRR-repeat protein At1g06630 OS=Arabidopsis thaliana GN=At1g06630 PE=2 SV=1	F-box/LRR-repeat protein GN=MTR_8g062010 OS=Medicago truncatula (Barrel medic) PE=4 SV=1	IPR001810: F-box domain, cyclin-like; IPR022364: F-box domain, Skp2-like	Cyclin-like F-box [Medicago truncatula]	Medicago truncatula clone mth2-146n5, complete sequence
T1_Unigene_BMK.26671	--	--	Biological Process: lysyl-tRNA aminoacylation (GO:0006430);; Biological Process: tRNA aminoacylation for protein translation (GO:0006418);; Cellular Component: cytoplasm (GO:0005737);; Molecular Function: ATP binding (GO:0005524);; Molecular Function: aminoacyl-tRNA ligase activity (GO:0004812);; Molecular Function: lysine-tRNA ligase activity (GO:0004824);; Molecular Function: nucleic acid bindi…	--	Lysyl-tRNA synthetase OS=Arabidopsis thaliana GN=At3g11710 PE=2 SV=1	Lysyl-tRNA synthetase GN=MTR_2g036600 OS=Medicago truncatula (Barrel medic) PE=3 SV=1	IPR002313: Lysyl-tRNA synthetase, class II; IPR004364: Aminoacyl-tRNA synthetase, class II (D/K/N); IPR004365: Nucleic acid binding, OB-fold, tRNA/helicase-type; IPR012340: Nucleic acid-binding, OB-fold; IPR016027: Nucleic acid-binding, OB-fold-like; IPR018150: Aminoacyl-tRNA synthetase, class II (D/K/N)-like	Lysyl-tRNA synthetase, class-2; Aminoacyl-transfer RNA synthetase, class II [Medicago truncatula]	TSA: Cajanus cajan cultivar Asha contig04138.Asha mRNA sequence
T1_Unigene_BMK.26697	--	--	--	--	UPF0307 protein PMI3641 OS=Proteus mirabilis (strain HI4320) GN=PMI3641 PE=3 SV=1	Putative uncharacterized protein (Fragment) OS=Glycine max (Soybean) PE=2 SV=1	IPR006839: Ribosome-associated, YjgA; IPR023153: PSPTO4464-like domain	unknown [Glycine max]	TSA: Cajanus cajan cultivar UPAS 120 contig20290.UPAS mRNA sequence
T1_Unigene_BMK.26699	--	--	Molecular Function: pectinesterase activity (GO:0030599);; Molecular Function: enzyme inhibitor activity (GO:0004857);	--	21 kDa protein OS=Daucus carota PE=2 SV=1	Putative uncharacterized protein GN=VIT_11s0016g00590 OS=Vitis vinifera (Grape) PE=4 SV=1	IPR006501: Pectinesterase inhibitor	PREDICTED: hypothetical protein [Vitis vinifera]	--
T1_Unigene_BMK.26710	--	--	Biological Process: GPI anchor biosynthetic process (GO:0006506);; Biological Process: biosynthetic process (GO:0009058);	K03857|0.0|vvi:100256927|phosphatidylinositol glycan, class A [EC:2.4.1.198]	Phosphatidylinositol N-acetylglucosaminyltransferase gpi3 subunit OS=Schizosaccharomyces pombe GN=gpi3 PE=2 SV=1	Phosphatidylinositol N-acetylglucosaminyltransferase subunit A GN=MTR_117s0004 OS=Medicago truncatula (Barrel medic) PE=4 SV=1	IPR001296: Glycosyl transferase, family 1; IPR013234: PIGA, GPI anchor biosynthesis	PREDICTED: hypothetical protein [Vitis vinifera] >gi|297745930|emb|CBI15986.3| unnamed protein product [Vitis vinifera]	TSA: Cajanus cajan cultivar Asha contig09064.Asha mRNA sequence
T1_Unigene_BMK.26713	--	--	Molecular Function: calcium ion binding (GO:0005509);	--	Calmodulin OS=Lilium longiflorum PE=2 SV=2	Calmodulin NtCaM8 OS=Nicotiana tabacum (Common tobacco) PE=2 SV=1	IPR002048: Calcium-binding EF-hand; IPR011992: EF-hand-like domain; IPR018247: EF-Hand 1, calcium-binding site; IPR018248: EF-hand; IPR018249: EF-HAND 2	CAM7 (CALMODULIN 7); calcium ion binding [Arabidopsis thaliana] >gi|224086697|ref|XP_002307936.1| predicted protein [Populus trichocarpa] >gi|224106642|ref|XP_002314234.1| predicted protein [Populus trichocarpa] >gi|224137536|ref|XP_002322582.1| predicted protein [Populus trichocarpa] >gi|225435971|ref|XP_002270925.1| PREDICTED: hypothetical protein [Vitis vinifera] >gi|225440224|ref|XP_002283763…	Medicago truncatula calmodulin 1 mRNA, complete cds
T1_Unigene_BMK.26726	--	--	--	K03626|1e-110|pop:POPTR_574643|nascent polypeptide-associated complex subunit alpha	Nascent polypeptide-associated complex subunit alpha-like protein 2 OS=Arabidopsis thaliana GN=At3g49470 PE=2 SV=2	Nascent polypeptide-associated complex subunit alpha GN=MTR_3g092970 OS=Medicago truncatula (Barrel medic) PE=2 SV=1	IPR002715: Nascent polypeptide-associated complex NAC	unknown [Medicago truncatula]	Medicago truncatula clone MTYFP_FQ_FR_FS1G-D-2 unknown mRNA
T1_Unigene_BMK.26762	--	--	Biological Process: regulation of transcription DNA-dependent (GO:0006355);; Molecular Function: protein dimerization activity (GO:0046983);; Molecular Function: sequence-specific DNA binding (GO:0043565);; Molecular Function: sequence-specific DNA binding transcription factor activity (GO:0003700);	--	Transcription factor RF2b OS=Oryza sativa subsp. japonica GN=RF2b PE=1 SV=1	Putative uncharacterized protein GN=VIT_13s0067g02900 OS=Vitis vinifera (Grape) PE=4 SV=1	IPR004827: Basic-leucine zipper (bZIP) transcription factor; IPR011616: bZIP transcription factor, bZIP-1	PREDICTED: hypothetical protein [Vitis vinifera]	TSA: Cajanus cajan cultivar Asha contig08486.Asha mRNA sequence
T1_Unigene_BMK.26786	--	--	--	--	Transcription factor bHLH80 OS=Arabidopsis thaliana GN=BHLH80 PE=1 SV=1	Putative uncharacterized protein OS=Glycine max (Soybean) PE=2 SV=1	--	unknown [Glycine max]	Soybean clone JCVI-FLGm-11E18 unknown mRNA
T1_Unigene_BMK.268	--	--	--	--	--	Predicted protein GN=PHATRDRAFT_49202 OS=Phaeodactylum tricornutum (strain CCAP 1055/1) PE=4 SV=1	--	predicted protein [Phaeodactylum tricornutum CCAP 1055/1] >gi|217404671|gb|EEC44617.1| predicted protein [Phaeodactylum tricornutum CCAP 1055/1]	Phaeodactylum tricornutum CCAP 1055/1 predicted protein, mRNA
T1_Unigene_BMK.26804	--	--	Molecular Function: nucleotide binding (GO:0000166);	K00208|1e-154|pop:POPTR_555276|enoyl-[acyl-carrier protein] reductase I [EC:1.3.1.9]	Enoyl-[acyl-carrier-protein] reductase [NADH], chloroplastic OS=Brassica napus PE=1 SV=2	Enoyl-ACP reductase 1-2 GN=ENR1-2 OS=Arachis hypogaea (Peanut) PE=2 SV=1	IPR016040: NAD(P)-binding domain	enoyl-ACP reductase 1-2 [Arachis hypogaea]	TSA: Cajanus cajan cultivar Asha contig30502.Asha mRNA sequence
T1_Unigene_BMK.26808	--	--	Molecular Function: hydrolase activity (GO:0016787);	K01090|0.0|pop:POPTR_822885|protein phosphatase [EC:3.1.3.16]	Serine/threonine-protein phosphatase PP-X isozyme 2 OS=Arabidopsis thaliana GN=PPX2 PE=2 SV=2	Serine/threonine-protein phosphatase GN=MTR_5g093990 OS=Medicago truncatula (Barrel medic) PE=3 SV=1	IPR004843: Metallophosphoesterase domain; IPR006186: Serine/threonine-specific protein phosphatase/bis(5-nucleosyl)-tetraphosphatase	unknown [Glycine max]	TSA: Cajanus cajan cultivar Asha contig33329.Asha mRNA sequence
T1_Unigene_BMK.26810	--	--	Molecular Function: protein binding (GO:0005515);	--	Protein TIFY 4B OS=Arabidopsis thaliana GN=TIFY4B PE=1 SV=1	Putative uncharacterized protein OS=Medicago truncatula (Barrel medic) PE=2 SV=1	IPR010399: Tify; IPR018467: CO/COL/TOC1, conserved site	unknown [Medicago truncatula]	Medicago truncatula clone MTYFP_FQ_FR_FS1G-C-15 unknown mRNA
T1_Unigene_BMK.26862	--	--	Molecular Function: electron carrier activity (GO:0009055);; Molecular Function: copper ion binding (GO:0005507);	--	Blue copper protein OS=Pisum sativum PE=2 SV=1	Blue copper protein GN=MTR_4g114870 OS=Medicago truncatula (Barrel medic) PE=4 SV=1	IPR003245: Plastocyanin-like; IPR008972: Cupredoxin	dicyanin [Solanum lycopersicum]	Lotus japonicus cDNA, clone: LjFL2-025-CC01, HTC
T1_Unigene_BMK.26881	--	--	Molecular Function: binding (GO:0005488);	--	--	Putative uncharacterized protein GN=MTR_4g114690 OS=Medicago truncatula (Barrel medic) PE=4 SV=1	IPR011990: Tetratricopeptide-like helical	unknown [Medicago truncatula]	Medicago truncatula clone MTYFD_FE_FF_FG1G-J-7 unknown mRNA
T1_Unigene_BMK.26953	--	--	--	--	Protein DEHYDRATION-INDUCED 19 homolog 4 OS=Arabidopsis thaliana GN=DI19-4 PE=1 SV=1	Protein DEHYDRATION-INDUCED-like protein GN=MTR_2g035070 OS=Medicago truncatula (Barrel medic) PE=4 SV=1	IPR008598: Drought induced 19/ RING finger protein 114	unknown [Glycine max]	Medicago truncatula clone mth2-12h1, complete sequence
T1_Unigene_BMK.26959	--	--	--	--	--	Putative uncharacterized protein GN=MTR_5g007360 OS=Medicago truncatula (Barrel medic) PE=4 SV=1	IPR011528: NERD	unknown [Glycine max]	Medicago truncatula clone mth2-8o8, complete sequence
T1_Unigene_BMK.26961	--	--	--	--	--	Putative uncharacterized protein GN=VIT_11s0149g00060 OS=Vitis vinifera (Grape) PE=4 SV=1	--	conserved hypothetical protein [Ricinus communis] >gi|223537245|gb|EEF38877.1| conserved hypothetical protein [Ricinus communis]	TSA: Arachis hypogaea CL1978Contig2.Arhy mRNA sequence
T1_Unigene_BMK.26975	--	--	--	--	--	Predicted protein GN=POPTRDRAFT_595599 OS=Populus trichocarpa (Western balsam poplar) PE=4 SV=1	--	predicted protein [Populus trichocarpa] >gi|222838278|gb|EEE76643.1| predicted protein [Populus trichocarpa]	Medicago truncatula clone mth2-41m18, complete sequence
T1_Unigene_BMK.26991	--	--	Biological Process: oxidation-reduction process (GO:0055114);; Molecular Function: violaxanthin de-epoxidase activity (GO:0046422);; Cellular Component: chloroplast (GO:0009507);; Molecular Function: binding (GO:0005488);	K09839|0.0|pop:POPTR_571158|violaxanthin de-epoxidase [EC:1.10.99.3]	Violaxanthin de-epoxidase, chloroplastic OS=Arabidopsis thaliana GN=VDE1 PE=1 SV=1	Violaxanthin de-epoxidase GN=MTR_7g116630 OS=Medicago truncatula (Barrel medic) PE=4 SV=1	IPR010788: Violaxanthin de-epoxidase; IPR011038: Calycin-like; IPR012674: Calycin; IPR022272: Lipocalin conserved site	unknown [Glycine max]	Medicago truncatula clone mth2-144j8, complete sequence
T1_Unigene_BMK.26997	--	--	Biological Process: transmembrane transport (GO:0055085);; Molecular Function: substrate-specific transmembrane transporter activity (GO:0022891);; Molecular Function: transmembrane transporter activity (GO:0022857);; Cellular Component: integral to membrane (GO:0016021);; Cellular Component: membrane (GO:0016020);	--	Probable plastidic glucose transporter 1 OS=Arabidopsis thaliana GN=At1g05030 PE=2 SV=2	Putative uncharacterized protein GN=MTR_3g080240 OS=Medicago truncatula (Barrel medic) PE=3 SV=1	IPR003663: Sugar/inositol transporter; IPR005828: General substrate transporter; IPR016196: Major facilitator superfamily domain, general substrate transporter; IPR020846: Major facilitator superfamily domain	hypothetical protein SELMODRAFT_437383 [Selaginella moellendorffii] >gi|300171202|gb|EFJ37802.1| hypothetical protein SELMODRAFT_437383 [Selaginella moellendorffii]	TSA: Cajanus cajan cultivar UPAS 120 contig03404.UPAS mRNA sequence
T1_Unigene_BMK.27019	--	--	Biological Process: regulation of transcription DNA-dependent (GO:0006355);; Molecular Function: DNA binding (GO:0003677);; Molecular Function: sequence-specific DNA binding transcription factor activity (GO:0003700);	--	Ethylene-responsive transcription factor 4 OS=Arabidopsis thaliana GN=ERF4 PE=1 SV=1	Ethylene-responsive transcription factor 6 GN=ERF6 OS=Glycine max (Soybean) PE=2 SV=1	IPR001471: Pathogenesis-related transcriptional factor/ERF, DNA-binding; IPR016177: DNA-binding, integrase-type	unknown [Glycine max]	Ricinus communis Ethylene-responsive transcription factor, putative, mRNA
T1_Unigene_BMK.27027	--	--	Biological Process: alanyl-tRNA aminoacylation (GO:0006419);; Biological Process: tRNA aminoacylation (GO:0043039);; Cellular Component: cytoplasm (GO:0005737);; Molecular Function: ATP binding (GO:0005524);; Molecular Function: alanine-tRNA ligase activity (GO:0004813);; Molecular Function: ligase activity forming aminoacyl-tRNA and related compounds (GO:0016876);; Molecular Function: ATP bindin…	--	Alanyl-tRNA synthetase OS=Methanosarcina acetivorans GN=alaS PE=3 SV=1	Alanyl-tRNA synthetase GN=MTR_4g119840 OS=Medicago truncatula (Barrel medic) PE=4 SV=1	IPR012947: Threonyl/alanyl tRNA synthetase, SAD; IPR018163: Threonyl/alanyl tRNA synthetase, class II-like, putative editing domain; IPR018164: Alanyl-tRNA synthetase, class IIc, N-terminal; IPR018165: Alanyl-tRNA synthetase, class IIc, core domain	unknown [Medicago truncatula]	Medicago truncatula clone MTYF9_FA_FB_FC1G-L-3 unknown mRNA
T1_Unigene_BMK.27035	--	--	Biological Process: protein phosphorylation (GO:0006468);; Molecular Function: ATP binding (GO:0005524);; Molecular Function: ATP binding (GO:0005524);; Molecular Function: protein kinase activity (GO:0004672);; Molecular Function: protein serine/threonine kinase activity (GO:0004674);; Molecular Function: protein tyrosine kinase activity (GO:0004713);; Molecular Function: transferase activity tr…	--	Serine/threonine-protein kinase tricorner OS=Drosophila pseudoobscura pseudoobscura GN=trc PE=3 SV=1	Serine/threonine protein kinase 38-like protein GN=MTR_3g104700 OS=Medicago truncatula (Barrel medic) PE=4 SV=1	IPR000719: Protein kinase, catalytic domain; IPR000961: AGC-kinase, C-terminal; IPR002290: Serine/threonine-protein kinase, catalytic domain; IPR008271: Serine/threonine-protein kinase, active site; IPR011009: Protein kinase-like domain; IPR017441: Protein kinase, ATP binding site; IPR017442: Serine/threonine-protein kinase-like domain; IPR017892: Protein kinase, C-terminal; IPR020635: Tyrosine-p…	PREDICTED: similar to protein kinase [Vitis vinifera] >gi|296081672|emb|CBI20677.3| unnamed protein product [Vitis vinifera]	TSA: Cajanus cajan cultivar Asha contig25176.Asha mRNA sequence
T1_Unigene_BMK.27056	--	--	Biological Process: inositol catabolic process (GO:0019310);; Biological Process: oxidation-reduction process (GO:0055114);; Cellular Component: cytoplasm (GO:0005737);; Molecular Function: inositol oxygenase activity (GO:0050113);; Molecular Function: iron ion binding (GO:0005506);	K00469|0.0|vvi:100233007|inositol oxygenase [EC:1.13.99.1]	Inositol oxygenase 1 OS=Arabidopsis thaliana GN=MIOX1 PE=2 SV=1	Putative uncharacterized protein OS=Glycine max (Soybean) PE=2 SV=1	IPR007828: Inositol oxygenase	unknown [Glycine max]	TSA: Cajanus cajan cultivar Asha contig26890.Asha mRNA sequence
T1_Unigene_BMK.27057	--	--	Biological Process: regulation of transcription DNA-dependent (GO:0006355);; Molecular Function: protein dimerization activity (GO:0046983);; Molecular Function: sequence-specific DNA binding (GO:0043565);; Molecular Function: sequence-specific DNA binding transcription factor activity (GO:0003700);	--	Light-inducible protein CPRF2 OS=Petroselinum crispum GN=CPRF2 PE=2 SV=2	Opaque GN=MTR_7g115120 OS=Medicago truncatula (Barrel medic) PE=4 SV=1	IPR004827: Basic-leucine zipper (bZIP) transcription factor; IPR011616: bZIP transcription factor, bZIP-1; IPR020983: Basic leucine-zipper, C-terminal	bZIP transcription factor bZIP105 [Glycine max]	Glycine max bZIP transcription factor bZIP105 (bZIP105) mRNA, complete cds
T1_Unigene_BMK.27086	--	--	--	--	Uncharacterized histidine-rich protein DDB_G0274557 OS=Dictyostelium discoideum GN=DDB_G0274557 PE=4 SV=1	DnaJ homolog subfamily B member GN=MTR_2g009520 OS=Medicago truncatula (Barrel medic) PE=4 SV=1	--	dnajc14 protein, putative [Ricinus communis] >gi|223538128|gb|EEF39739.1| dnajc14 protein, putative [Ricinus communis]	Medicago truncatula chromosome 2 BAC clone mth2-102e17, complete sequence
T1_Unigene_BMK.27108	--	--	Biological Process: regulation of transcription DNA-dependent (GO:0006355);; Molecular Function: DNA binding (GO:0003677);; Molecular Function: protein binding (GO:0005515);	--	Protein LHY OS=Arabidopsis thaliana GN=LHY PE=1 SV=2	Circadian clock-associated protein 1a GN=MTR_7g118330 OS=Medicago truncatula (Barrel medic) PE=4 SV=1	IPR001005: SANT domain, DNA binding; IPR006447: Myb-like DNA-binding domain, SHAQKYF class; IPR009057: Homeodomain-like; IPR012287: Homeodomain-related; IPR014778: Myb, DNA-binding; IPR017930: Transcription regulator HTH, Myb-type, DNA-binding	Ankyrin [Medicago truncatula]	Medicago truncatula chromosome 7 clone mth2-71o19, complete sequence
T1_Unigene_BMK.27119	--	--	--	--	--	Putative uncharacterized protein OS=Medicago truncatula (Barrel medic) PE=4 SV=1	--	hypothetical protein MtrDRAFT_AC173289g6v1 [Medicago truncatula]	Medicago truncatula chromosome 2 clone mth2-33e9, complete sequence
T1_Unigene_BMK.27161	--	--	Molecular Function: nucleic acid binding (GO:0003676);; Molecular Function: nucleotide binding (GO:0000166);	--	Serine/arginine-rich splicing factor 12 OS=Homo sapiens GN=SRSF12 PE=1 SV=1	Splicing factor, arginine/serine-rich 13A GN=MTR_4g118630 OS=Medicago truncatula (Barrel medic) PE=4 SV=1	IPR000504: RNA recognition motif domain; IPR003954: RNA recognition motif domain, eukaryote; IPR012677: Nucleotide-binding, alpha-beta plait	unknown [Glycine max]	Medicago truncatula chromosome 8 clone mth2-68g24, complete sequence
T1_Unigene_BMK.27164	--	--	--	--	--	Cold acclimation protein COR413-TM1 GN=MTR_8g088110 OS=Medicago truncatula (Barrel medic) PE=4 SV=1	IPR008892: Cold acclimation WCOR413	unknown [Glycine max]	Medicago truncatula clone mth2-23d2, complete sequence
T1_Unigene_BMK.27165	--	--	--	--	Uncharacterized protein DDB_G0271670 OS=Dictyostelium discoideum GN=DDB_G0271670 PE=4 SV=1	Auxin-regulated protein GN=MTR_4g057330 OS=Medicago truncatula (Barrel medic) PE=4 SV=1	IPR010369: Protein of unknown function DUF966; IPR021182: Uncharacterised conserved protein UCP031043	conserved hypothetical protein [Ricinus communis] >gi|223537021|gb|EEF38657.1| conserved hypothetical protein [Ricinus communis]	Lotus japonicus genomic DNA, chromosome 3, clone: LjT30L06, TM0369b, complete sequence
T1_Unigene_BMK.27168	--	--	Molecular Function: binding (GO:0005488);	--	Pentatricopeptide repeat-containing protein At3g04760, chloroplastic OS=Arabidopsis thaliana GN=At3g04760 PE=2 SV=1	Pentatricopeptide repeat-containing protein GN=MTR_1g080110 OS=Medicago truncatula (Barrel medic) PE=4 SV=1	IPR002885: Pentatricopeptide repeat; IPR011990: Tetratricopeptide-like helical	pentatricopeptide repeat-containing protein [Arabidopsis lyrata subsp. lyrata] >gi|297330308|gb|EFH60727.1| pentatricopeptide repeat-containing protein [Arabidopsis lyrata subsp. lyrata]	Medicago truncatula clone mth2-31p22, complete sequence
T1_Unigene_BMK.27172	--	--	Biological Process: oxidation-reduction process (GO:0055114);; Biological Process: pentose-phosphate shunt (GO:0006098);; Molecular Function: 3-hydroxyisobutyrate dehydrogenase activity (GO:0008442);; Molecular Function: coenzyme binding (GO:0050662);; Molecular Function: oxidoreductase activity acting on the CH-OH group of donors NAD or NADP as acceptor (GO:0016616);; Biological Process: valine …	--	Putative oxidoreductase GLYR1 OS=Gallus gallus GN=GLYR1 PE=2 SV=1	Putative uncharacterized protein OS=Glycine max (Soybean) PE=2 SV=1	IPR002204: 3-hydroxyisobutyrate dehydrogenase-related, conserved site; IPR006115: 6-phosphogluconate dehydrogenase, NADP-binding; IPR008927: 6-phosphogluconate dehydrogenase, C-terminal-like; IPR013328: Dehydrogenase, multihelical; IPR015815: 3-hydroxyacid dehydrogenase/reductase; IPR016040: NAD(P)-binding domain	unknown [Glycine max]	Medicago truncatula clone MTYFD_FE_FF_FG1G-B-20 unknown mRNA
T1_Unigene_BMK.27173	--	--	--	--	--	Putative uncharacterized protein GN=MTR_5g036520 OS=Medicago truncatula (Barrel medic) PE=4 SV=1	--	--	Medicago truncatula chromosome 5 clone mte1-40n1, COMPLETE SEQUENCE
T1_Unigene_BMK.27190	--	--	Biological Process: protein phosphorylation (GO:0006468);; Molecular Function: ATP binding (GO:0005524);; Molecular Function: ATP binding (GO:0005524);; Molecular Function: protein kinase activity (GO:0004672);; Molecular Function: protein serine/threonine kinase activity (GO:0004674);; Molecular Function: protein tyrosine kinase activity (GO:0004713);; Molecular Function: transferase activity tr…	K08857|1e-158|vvi:100241803|NIMA (never in mitosis gene a)-related kinase [EC:2.7.11.1]	Serine/threonine-protein kinase Nek1 OS=Arabidopsis thaliana GN=NEK1 PE=2 SV=2	Putative uncharacterized protein OS=Populus trichocarpa (Western balsam poplar) PE=2 SV=1	IPR000719: Protein kinase, catalytic domain; IPR002290: Serine/threonine-protein kinase, catalytic domain; IPR008271: Serine/threonine-protein kinase, active site; IPR011009: Protein kinase-like domain; IPR017441: Protein kinase, ATP binding site; IPR017442: Serine/threonine-protein kinase-like domain; IPR020635: Tyrosine-protein kinase, catalytic domain	unknown [Populus trichocarpa]	TSA: Cajanus cajan cultivar UPAS 120 contig14198.UPAS mRNA sequence
T1_Unigene_BMK.27205	--	--	Biological Process: regulation of transcription DNA-dependent (GO:0006355);; Molecular Function: sequence-specific DNA binding (GO:0043565);; Molecular Function: sequence-specific DNA binding transcription factor activity (GO:0003700);	--	Probable WRKY transcription factor 32 OS=Arabidopsis thaliana GN=WRKY32 PE=2 SV=1	Transcription factor GN=MTR_4g130900 OS=Medicago truncatula (Barrel medic) PE=4 SV=1	IPR003657: DNA-binding WRKY	PREDICTED: hypothetical protein [Vitis vinifera] >gi|297743641|emb|CBI36524.3| unnamed protein product [Vitis vinifera]	Medicago truncatula chromosome 8 clone mth2-29p8, complete sequence
T1_Unigene_BMK.27278	--	--	--	--	Exocyst complex component SEC3A OS=Arabidopsis thaliana GN=SEC3A PE=1 SV=1	Exocyst complex component sec3, putative GN=RCOM_1593330 OS=Ricinus communis (Castor bean) PE=4 SV=1	IPR019160: Exocyst complex, component Exoc1	exocyst complex component sec3, putative [Ricinus communis] >gi|223551026|gb|EEF52512.1| exocyst complex component sec3, putative [Ricinus communis]	TSA: Cajanus cajan cultivar Asha contig34647.Asha mRNA sequence
T1_Unigene_BMK.27284	--	--	Biological Process: transmembrane transport (GO:0055085);; Biological Process: transport (GO:0006810);; Cellular Component: membrane (GO:0016020);; Molecular Function: substrate-specific transmembrane transporter activity (GO:0022891);; Molecular Function: transmembrane transporter activity (GO:0022857);; Cellular Component: integral to membrane (GO:0016021);; Cellular Component: membrane (GO:001…	--	Sugar transport protein 13 OS=Arabidopsis thaliana GN=STP13 PE=1 SV=2	Hexose transporter GN=MTR_5g006070 OS=Medicago truncatula (Barrel medic) PE=3 SV=1	IPR003663: Sugar/inositol transporter; IPR005828: General substrate transporter; IPR005829: Sugar transporter, conserved site; IPR016196: Major facilitator superfamily domain, general substrate transporter; IPR020846: Major facilitator superfamily domain	hexose transporter [Solanum lycopersicum]	Medicago truncatula clone mth2-29a15, complete sequence
T1_Unigene_BMK.27316	--	--	Biological Process: ER to Golgi vesicle-mediated transport (GO:0006888);; Cellular Component: COPII vesicle coat (GO:0030127);; Molecular Function: zinc ion binding (GO:0008270);; Biological Process: intracellular protein transport (GO:0006886);	K14006|0.0|rcu:RCOM_1648230|protein transport protein SEC23	Protein transport protein SEC23 OS=Ustilago maydis GN=SEC23 PE=3 SV=1	Protein transport protein Sec23 GN=MTR_3g084740 OS=Medicago truncatula (Barrel medic) PE=4 SV=1	IPR006895: Zinc finger, Sec23/Sec24-type; IPR006896: Sec23/Sec24, trunk domain	protein transport protein sec23, putative [Ricinus communis] >gi|223544497|gb|EEF46016.1| protein transport protein sec23, putative [Ricinus communis]	Glycine max cDNA, clone: GMFL01-41-O01
T1_Unigene_BMK.27332	--	--	--	K14692|5e-87|vvi:100252487|solute carrier family 30 (zinc transporter), member 5	Metal tolerance protein 12 OS=Arabidopsis thaliana GN=MTP12 PE=2 SV=1	Putative uncharacterized protein GN=ARALYDRAFT_899269 OS=Arabidopsis lyrata subsp. lyrata (Lyre-leaved rock-cress) PE=4 SV=1	--	hypothetical protein ARALYDRAFT_899269 [Arabidopsis lyrata subsp. lyrata] >gi|297331603|gb|EFH62022.1| hypothetical protein ARALYDRAFT_899269 [Arabidopsis lyrata subsp. lyrata]	Ricinus communis cation efflux protein/ zinc transporter, putative, mRNA
T1_Unigene_BMK.27362	--	--	--	--	Uncharacterized protein DDB_G0271670 OS=Dictyostelium discoideum GN=DDB_G0271670 PE=4 SV=1	Predicted protein (Fragment) GN=POPTRDRAFT_202056 OS=Populus trichocarpa (Western balsam poplar) PE=4 SV=1	IPR007573: Protein of unknown function DUF566	predicted protein [Populus trichocarpa] >gi|222849580|gb|EEE87127.1| predicted protein [Populus trichocarpa]	TSA: Cajanus cajan cultivar UPAS 120 contig06565.UPAS mRNA sequence
T1_Unigene_BMK.27373	--	--	Biological Process: signal transduction (GO:0007165);; Cellular Component: intracellular (GO:0005622);; Molecular Function: protein binding (GO:0005515);	--	Rho GTPase-activating protein gacA OS=Dictyostelium discoideum GN=gacA PE=3 SV=1	RhoGAP; Wiscott-Aldrich syndrome, C-terminal OS=Medicago truncatula (Barrel medic) PE=4 SV=1	IPR000095: PAK-box/P21-Rho-binding; IPR000198: Rho GTPase-activating protein domain; IPR008936: Rho GTPase activation protein	RhoGAP; Wiscott-Aldrich syndrome, C-terminal [Medicago truncatula]	Medicago truncatula chromosome 7 clone mth2-2o12, complete sequence
T1_Unigene_BMK.27375	--	--	--	--	Putative leucine-rich repeat-containing protein DDB_G0290503 OS=Dictyostelium discoideum GN=DDB_G0290503 PE=4 SV=1	Predicted protein GN=POPTRDRAFT_571068 OS=Populus trichocarpa (Western balsam poplar) PE=4 SV=1	IPR007656: Protein of unknown function DUF593	PREDICTED: hypothetical protein [Vitis vinifera]	TSA: Cajanus cajan cultivar Asha contig08411.Asha mRNA sequence
T1_Unigene_BMK.27384	--	--	Biological Process: carbohydrate metabolic process (GO:0005975);; Molecular Function: catalytic activity (GO:0003824);; Molecular Function: hydrolase activity hydrolyzing O-glycosyl compounds (GO:0004553);	--	Endoglucanase 25 OS=Arabidopsis thaliana GN=KOR PE=1 SV=1	Glycoside transferase, six-hairpin, subgroup OS=Medicago truncatula (Barrel medic) PE=4 SV=1	IPR001701: Glycoside hydrolase, family 9; IPR008928: Six-hairpin glycosidase-like; IPR012341: Six-hairpin glycosidase; IPR018221: Glycoside hydrolase, family 9, active site	Glycoside transferase, six-hairpin, subgroup [Medicago truncatula]	Lotus japonicus cDNA, clone: LjFL3-020-CD07, HTC
T1_Unigene_BMK.27393	--	--	Molecular Function: protein binding (GO:0005515);	K10140|0.0|pop:POPTR_829607|DNA damage-binding protein 2	Protein DAMAGED DNA-BINDING 2 OS=Arabidopsis thaliana GN=DDB2 PE=1 SV=1	DAMAGED DNA-BINDING protein GN=MTR_5g070310 OS=Medicago truncatula (Barrel medic) PE=4 SV=1	IPR001680: WD40 repeat; IPR011046: WD40 repeat-like-containing domain; IPR015943: WD40/YVTN repeat-like-containing domain; IPR017986: WD40-repeat-containing domain; IPR019775: WD40 repeat, conserved site; IPR019781: WD40 repeat, subgroup; IPR019782: WD40 repeat 2	predicted protein [Populus trichocarpa] >gi|222847071|gb|EEE84618.1| predicted protein [Populus trichocarpa]	TSA: Cajanus cajan cultivar Asha contig09389.Asha mRNA sequence
T1_Unigene_BMK.27394	--	--	--	--	--	Putative uncharacterized protein GN=MTR_7g088620 OS=Medicago truncatula (Barrel medic) PE=4 SV=1	IPR008889: VQ	predicted protein [Populus trichocarpa] >gi|222867229|gb|EEF04360.1| predicted protein [Populus trichocarpa]	TSA: Arachis hypogaea CL7553Contig1.Arhy mRNA sequence
T1_Unigene_BMK.27406	--	--	--	--	Putative uncharacterized protein DDB_G0290521 OS=Dictyostelium discoideum GN=DDB_G0290521 PE=4 SV=2	Putative uncharacterized protein GN=MTR_7g117980 OS=Medicago truncatula (Barrel medic) PE=4 SV=1	--	conserved hypothetical protein [Ricinus communis] >gi|223526836|gb|EEF29052.1| conserved hypothetical protein [Ricinus communis]	Medicago truncatula clone mth2-25e14, complete sequence
T1_Unigene_BMK.27410	--	--	Molecular Function: protein binding (GO:0005515);	--	F-box protein At5g06550 OS=Arabidopsis thaliana GN=At5g06550 PE=2 SV=1	Putative uncharacterized protein GN=VIT_08s0032g00730 OS=Vitis vinifera (Grape) PE=4 SV=1	IPR001810: F-box domain, cyclin-like; IPR003347: Transcription factor jumonji/aspartyl beta-hydroxylase; IPR013129: Transcription factor jumonji; IPR022364: F-box domain, Skp2-like	PREDICTED: hypothetical protein [Vitis vinifera] >gi|147840343|emb|CAN75104.1| hypothetical protein VITISV_019348 [Vitis vinifera]	Lotus japonicus genomic DNA, chromosome 1, clone: LjT34C12, TM0361, complete sequence
T1_Unigene_BMK.27414	--	--	--	--	DUF246 domain-containing protein At1g04910 OS=Arabidopsis thaliana GN=At1g04910 PE=1 SV=1	DUF246 domain-containing protein GN=MTR_1g007390 OS=Medicago truncatula (Barrel medic) PE=4 SV=1	IPR019378: GDP-fucose protein O-fucosyltransferase	unnamed protein product [Vitis vinifera]	Lotus japonicus cDNA, clone: LjFL3-077-AF03, HTC
T1_Unigene_BMK.27416	--	--	--	--	Lysine-specific demethylase 3A OS=Gallus gallus GN=KDM3A PE=2 SV=1	Putative uncharacterized protein OS=Glycine max (Soybean) PE=2 SV=1	IPR006936: Domain of unknown function DUF640	unknown [Glycine max]	Medicago truncatula clone mth2-193h6, complete sequence
T1_Unigene_BMK.27428	--	--	Biological Process: regulation of transcription DNA-dependent (GO:0006355);; Cellular Component: nucleus (GO:0005634);; Molecular Function: sequence-specific DNA binding (GO:0043565);; Molecular Function: DNA binding (GO:0003677);; Molecular Function: protein binding (GO:0005515);; Molecular Function: sequence-specific DNA binding transcription factor activity (GO:0003700);	--	BEL1-like homeodomain protein 10 OS=Arabidopsis thaliana GN=BLH10 PE=1 SV=1	BEL1-like homeodomain protein GN=MTR_1g023050 OS=Medicago truncatula (Barrel medic) PE=3 SV=1	IPR001356: Homeobox; IPR006563: POX; IPR008422: Homeobox KN domain; IPR009057: Homeodomain-like; IPR012287: Homeodomain-related	bel1 homeotic protein, putative [Ricinus communis] >gi|223551147|gb|EEF52633.1| bel1 homeotic protein, putative [Ricinus communis]	Medicago truncatula clone mth2-152f22, complete sequence
T1_Unigene_BMK.27433	--	--	--	--	--	Predicted protein GN=POPTRDRAFT_1081246 OS=Populus trichocarpa (Western balsam poplar) PE=4 SV=1	--	predicted protein [Populus trichocarpa] >gi|222854451|gb|EEE91998.1| predicted protein [Populus trichocarpa]	Medicago truncatula clone mth2-16e16, complete sequence
T1_Unigene_BMK.27440	--	--	--	--	--	Putative uncharacterized protein GN=MTR_1g086990 OS=Medicago truncatula (Barrel medic) PE=4 SV=1	IPR011042: Six-bladed beta-propeller, TolB-like	unknown [Medicago truncatula]	Medicago truncatula clone MTYFD_FE_FF_FG1G-H-4 unknown mRNA
T1_Unigene_BMK.27443	--	--	Biological Process: detoxification of arsenic-containing substance (GO:0071722);; Molecular Function: ATPase activity (GO:0016887);; Molecular Function: ATP binding (GO:0005524);	K01551|1e-143|pop:POPTR_884649|arsenite-transporting ATPase [EC:3.6.3.16]	Uncharacterized protein At1g26090, chloroplastic OS=Arabidopsis thaliana GN=At1g26090 PE=1 SV=1	Putative uncharacterized protein GN=MTR_5g053280 OS=Medicago truncatula (Barrel medic) PE=4 SV=1	IPR016300: Arsenical pump ATPase, ArsA/Get3	predicted protein [Populus trichocarpa] >gi|222863929|gb|EEF01060.1| predicted protein [Populus trichocarpa]	Medicago truncatula clone MTYFD_FE_FF_FG1G-I-16 unknown mRNA
T1_Unigene_BMK.27456	--	--	Molecular Function: formyltetrahydrofolate deformylase activity (GO:0008864);; Molecular Function: hydroxymethyl- formyl- and related transferase activity (GO:0016742);; Biological Process: 'de novo' IMP biosynthetic process (GO:0006189);; Biological Process: biosynthetic process (GO:0009058);	K01433|1e-180|pop:POPTR_589874|formyltetrahydrofolate deformylase [EC:3.5.1.10]	Formyltetrahydrofolate deformylase OS=Synechocystis sp. (strain ATCC 27184 / PCC 6803 / N-1) GN=purU PE=3 SV=1	Formyltetrahydrofolate deformylase GN=MTR_7g016670 OS=Medicago truncatula (Barrel medic) PE=4 SV=1	IPR002376: Formyl transferase, N-terminal; IPR004810: Formyltetrahydrofolate deformylase	unknown [Medicago truncatula]	Medicago truncatula clone MTYF5_F6_F7_F81G-H-17 unknown mRNA
T1_Unigene_BMK.27486	--	--	Biological Process: positive regulation of transcription DNA-dependent (GO:0045893);; Biological Process: regulation of transcription DNA-dependent (GO:0006355);; Molecular Function: zinc ion binding (GO:0008270);; Biological Process: transcription initiation DNA-dependent (GO:0006352);; Cellular Component: nucleus (GO:0005634);	--	Transcription factor IIIB 60 kDa subunit OS=Schizosaccharomyces pombe GN=brf1 PE=1 SV=1	Putative uncharacterized protein GN=VIT_08s0056g01250 OS=Vitis vinifera (Grape) PE=4 SV=1	IPR000812: Transcription factor TFIIB; IPR011665: Brf1-like TBP-binding	unnamed protein product [Vitis vinifera]	TSA: Cajanus cajan cultivar Asha contig08927.Asha mRNA sequence
T1_Unigene_BMK.27496	--	--	Biological Process: lipid metabolic process (GO:0006629);; Cellular Component: integral to membrane (GO:0016021);; Molecular Function: oxidoreductase activity acting on the CH-CH group of donors (GO:0016627);; Cellular Component: cytoplasm (GO:0005737);	--	--	Putative uncharacterized protein GN=MTR_8g107030 OS=Medicago truncatula (Barrel medic) PE=4 SV=1	IPR001104: 3-oxo-5-alpha-steroid 4-dehydrogenase, C-terminal; IPR010721: Protein of unknown function DUF1295	Protein of unknown function DUF1295 [Medicago truncatula]	Medicago truncatula clone MTYFD_FE_FF_FG1G-A-18 unknown mRNA
T1_Unigene_BMK.27548	--	--	Biological Process: GTP catabolic process (GO:0006184);; Biological Process: intracellular protein transport (GO:0006886);; Biological Process: nucleocytoplasmic transport (GO:0006913);; Biological Process: protein transport (GO:0015031);; Biological Process: signal transduction (GO:0007165);; Biological Process: small GTPase mediated signal transduction (GO:0007264);; Cellular Component: intrace…	K07897|1e-141|pop:POPTR_722063|Ras-related protein Rab-7A	Ras-related protein Rab7 OS=Pisum sativum PE=2 SV=1	Ras-related protein Rab7 GN=MTR_4g069850 OS=Medicago truncatula (Barrel medic) PE=3 SV=1	IPR001806: Small GTPase superfamily; IPR002041: Ran GTPase; IPR003578: Small GTPase superfamily, Rho type; IPR003579: Small GTPase superfamily, Rab type; IPR005225: Small GTP-binding protein domain; IPR020849: Small GTPase superfamily, Ras type	unknown [Medicago truncatula]	Medicago truncatula clone MTYF1_F2_F3_F41G-K-11 unknown mRNA
T1_Unigene_BMK.27573	--	--	Molecular Function: zinc ion binding (GO:0008270);; Molecular Function: protein binding (GO:0005515);	--	E3 ubiquitin protein ligase DRIP2 OS=Arabidopsis thaliana GN=DRIP2 PE=1 SV=1	Ring finger protein, putative GN=RCOM_0484420 OS=Ricinus communis (Castor bean) PE=4 SV=1	IPR001841: Zinc finger, RING-type; IPR013083: Zinc finger, RING/FYVE/PHD-type; IPR017907: Zinc finger, RING-type, conserved site; IPR018957: Zinc finger, C3HC4 RING-type	ring finger protein, putative [Ricinus communis] >gi|223529116|gb|EEF31096.1| ring finger protein, putative [Ricinus communis]	TSA: Cajanus cajan cultivar UPAS 120 contig02006.UPAS mRNA sequence
T1_Unigene_BMK.27584	--	--	--	--	--	Light harvesting-like protein 3 GN=Lil3_2 OS=Populus trichocarpa (Western balsam poplar) PE=4 SV=1	IPR023329: Chlorophyll a/b binding protein domain	light harvesting-like protein 3 [Populus trichocarpa] >gi|222870310|gb|EEF07441.1| light harvesting-like protein 3 [Populus trichocarpa]	Glycine max cDNA, clone: GMFL01-09-B20
T1_Unigene_BMK.27591	--	--	Cellular Component: membrane (GO:0016020);	--	Uncharacterized protein ycf19 OS=Guillardia theta GN=ycf19 PE=3 SV=1	Predicted protein GN=POPTRDRAFT_553241 OS=Populus trichocarpa (Western balsam poplar) PE=4 SV=1	IPR003425: Uncharacterised protein family Ycf19	predicted protein [Populus trichocarpa] >gi|222843547|gb|EEE81094.1| predicted protein [Populus trichocarpa]	Lotus japonicus cDNA, clone: LjFL1-005-BG05, HTC
T1_Unigene_BMK.27604	--	--	Biological Process: protein transport (GO:0015031);; Biological Process: protein folding (GO:0006457);; Biological Process: protein transport (GO:0015031);	--	Trigger factor OS=Microcystis aeruginosa (strain NIES-843) GN=tig PE=3 SV=1	Trigger factor GN=MTR_5g093830 OS=Medicago truncatula (Barrel medic) PE=4 SV=1	IPR001179: Peptidyl-prolyl cis-trans isomerase, FKBP-type, domain; IPR005215: Trigger factor; IPR008880: Trigger factor, C-terminal, bacterial; IPR008881: Trigger factor, ribosome-binding, bacterial	predicted protein [Populus trichocarpa] >gi|222868530|gb|EEF05661.1| predicted protein [Populus trichocarpa]	Glycine max cDNA, clone: GMFL01-36-E22
T1_Unigene_BMK.27609	--	--	Molecular Function: amino acid binding (GO:0016597);; Biological Process: metabolic process (GO:0008152);	--	--	Putative uncharacterized protein GN=VIT_08s0007g04890 OS=Vitis vinifera (Grape) PE=4 SV=1	IPR002912: Amino acid-binding ACT	PREDICTED: hypothetical protein [Vitis vinifera] >gi|297739971|emb|CBI30153.3| unnamed protein product [Vitis vinifera]	TSA: Cajanus cajan cultivar Asha contig09117.Asha mRNA sequence
T1_Unigene_BMK.27640	--	--	--	--	Uncharacterized protein At5g41620 OS=Arabidopsis thaliana GN=At5g41620 PE=1 SV=1	Putative uncharacterized protein GN=MTR_5g009750 OS=Medicago truncatula (Barrel medic) PE=4 SV=1	--	conserved hypothetical protein [Ricinus communis] >gi|223549795|gb|EEF51283.1| conserved hypothetical protein [Ricinus communis]	Medicago truncatula chromosome 5 clone mth2-44c15, COMPLETE SEQUENCE
T1_Unigene_BMK.27651	--	--	Biological Process: regulation of transcription DNA-dependent (GO:0006355);; Molecular Function: DNA binding (GO:0003677);; Molecular Function: protein binding (GO:0005515);	--	Putative Myb family transcription factor At1g14600 OS=Arabidopsis thaliana GN=At1g14600 PE=2 SV=1	KANADI like transcription factor GN=MTR_3g064840 OS=Medicago truncatula (Barrel medic) PE=4 SV=1	IPR006447: Myb-like DNA-binding domain, SHAQKYF class; IPR009057: Homeodomain-like; IPR012287: Homeodomain-related; IPR014778: Myb, DNA-binding	PREDICTED: hypothetical protein [Vitis vinifera]	Medicago truncatula clone mth2-24n18, complete sequence
T1_Unigene_BMK.27654	--	--	--	--	--	Putative uncharacterized protein GN=MTR_8g088510 OS=Medicago truncatula (Barrel medic) PE=4 SV=1	IPR004314: Glucoamylase, putatuve	unknown [Glycine max]	TSA: Cajanus cajan cultivar Asha contig30239.Asha mRNA sequence
T1_Unigene_BMK.27674	--	--	Molecular Function: nucleoside-triphosphatase activity (GO:0017111);; Molecular Function: ATP binding (GO:0005524);; Molecular Function: nucleotide binding (GO:0000166);	K13254|0.0|rcu:RCOM_1612530|spastin [EC:3.6.4.3]	Spastin OS=Gallus gallus GN=SPAST PE=2 SV=1	Spastin GN=MTR_7g075520 OS=Medicago truncatula (Barrel medic) PE=3 SV=1	IPR003593: ATPase, AAA+ type, core; IPR003959: ATPase, AAA-type, core; IPR003960: ATPase, AAA-type, conserved site; IPR007330: MIT	unknown [Glycine max]	Lotus japonicus cDNA, clone: LjFL2-002-AA03, HTC
T1_Unigene_BMK.27692	--	--	--	--	--	DNA-directed RNA polymerase GN=MTR_4g009200 OS=Medicago truncatula (Barrel medic) PE=3 SV=1	--	conserved hypothetical protein [Ricinus communis] >gi|223529989|gb|EEF31914.1| conserved hypothetical protein [Ricinus communis]	--
T1_Unigene_BMK.27693	--	--	Biological Process: regulation of transcription DNA-dependent (GO:0006355);; Biological Process: transcription initiation DNA-dependent (GO:0006352);; Molecular Function: sequence-specific DNA binding transcription factor activity (GO:0003700);; Molecular Function: sigma factor activity (GO:0016987);; Molecular Function: DNA binding (GO:0003677);	--	RNA polymerase sigma factor rpoD OS=Nostoc sp. (strain PCC 7120 / UTEX 2576) GN=rpoD PE=3 SV=1	RNA polymerase sigma factor rpoD GN=MTR_7g101840 OS=Medicago truncatula (Barrel medic) PE=4 SV=1	IPR000943: RNA polymerase sigma-70 factor; IPR007624: RNA polymerase sigma-70 region 3; IPR007627: RNA polymerase sigma-70 region 2; IPR007630: RNA polymerase sigma-70 region 4; IPR011991: Winged helix-turn-helix transcription repressor DNA-binding; IPR013324: RNA polymerase sigma factor, region 3/4; IPR013325: RNA polymerase sigma factor, region 2; IPR014284: RNA polymerase sigma-70	RNA polymerase sigma factor rpoD, putative [Ricinus communis] >gi|223541372|gb|EEF42923.1| RNA polymerase sigma factor rpoD, putative [Ricinus communis]	TSA: Cajanus cajan cultivar UPAS 120 contig04659.UPAS mRNA sequence
T1_Unigene_BMK.27711	--	--	--	--	Protein DEHYDRATION-INDUCED 19 OS=Oryza sativa subsp. japonica GN=DI19-1 PE=2 SV=1	Putative uncharacterized protein OS=Medicago truncatula (Barrel medic) PE=2 SV=1	IPR008598: Drought induced 19/ RING finger protein 114	unknown [Medicago truncatula]	Medicago truncatula clone MTYFP_FQ_FR_FS1G-N-21 unknown mRNA
T1_Unigene_BMK.27756	--	--	--	--	Pre-rRNA-processing protein ESF1 OS=Ashbya gossypii (strain ATCC 10895 / CBS 109.51 / FGSC 9923 / NRRL Y-1056) GN=ESF1 PE=3 SV=1	Pre-rRNA-processing protein ESF1 GN=MTR_4g096820 OS=Medicago truncatula (Barrel medic) PE=4 SV=1	--	hypothetical protein ARALYDRAFT_317076 [Arabidopsis lyrata subsp. lyrata] >gi|297328036|gb|EFH58455.1| hypothetical protein ARALYDRAFT_317076 [Arabidopsis lyrata subsp. lyrata]	Medicago truncatula clone mth2-113d3, complete sequence
T1_Unigene_BMK.27763	--	--	Biological Process: oxidation-reduction process (GO:0055114);; Biological Process: response to oxidative stress (GO:0006979);; Molecular Function: heme binding (GO:0020037);; Molecular Function: peroxidase activity (GO:0004601);	K00430|1e-175|rcu:RCOM_1176840|peroxidase [EC:1.11.1.7]	Peroxidase 47 OS=Arabidopsis thaliana GN=PER47 PE=2 SV=1	Peroxidase GN=MTR_7g035030 OS=Medicago truncatula (Barrel medic) PE=3 SV=1	IPR000823: Plant peroxidase; IPR002016: Haem peroxidase, plant/fungal/bacterial; IPR010255: Haem peroxidase; IPR019793: Peroxidases heam-ligand binding site; IPR019794: Peroxidase, active site	unknown [Medicago truncatula]	Medicago truncatula clone MTYF9_FA_FB_FC1G-C-4 unknown mRNA
T1_Unigene_BMK.27804	--	--	Biological Process: folic acid-containing compound biosynthetic process (GO:0009396);; Molecular Function: ATP binding (GO:0005524);; Molecular Function: formate-tetrahydrofolate ligase activity (GO:0004329);	--	Formate--tetrahydrofolate ligase OS=Spinacia oleracea PE=1 SV=3	Formate-tetrahydrofolate ligase GN=MTR_1g116140 OS=Medicago truncatula (Barrel medic) PE=3 SV=1	IPR000559: Formate-tetrahydrofolate ligase, FTHFS; IPR020628: Formate-tetrahydrofolate ligase, FTHFS, conserved site	RecName: Full=Formate--tetrahydrofolate ligase; AltName: Full=10-formyletrahydrofolate synthetase; Short=FHS; Short=FTHFS; AltName: Full=Formyltetrahydrofolate synthetase >gi|170145|gb|AAA34046.1| 10-formyltetrahydrofolate synthetase [Spinacia oleracea]	Medicago truncatula clone mth2-2p3, complete sequence
T1_Unigene_BMK.27806	--	--	--	--	--	Putative uncharacterized protein GN=RCOM_1442490 OS=Ricinus communis (Castor bean) PE=4 SV=1	--	conserved hypothetical protein [Ricinus communis] >gi|223547764|gb|EEF49256.1| conserved hypothetical protein [Ricinus communis]	TSA: Cajanus cajan cultivar Asha contig05582.Asha mRNA sequence
T1_Unigene_BMK.27842	--	--	Biological Process: oxidation-reduction process (GO:0055114);; Molecular Function: oxidoreductase activity acting on paired donors with incorporation or reduction of molecular oxygen 2-oxoglutarate as one donor and incorporation of one atom each of oxygen into both donors (GO:0016706);; Molecular Function: oxidoreductase activity (GO:0016491);; Molecular Function: iron ion binding (GO:0005506);; …	--	Gibberellin 2-beta-dioxygenase 2 OS=Pisum sativum GN=GA2OX2 PE=2 SV=1	Gibberellin 2-beta-dioxygenase GN=MTR_1g086550 OS=Medicago truncatula (Barrel medic) PE=3 SV=1	IPR002283: Isopenicillin N synthase; IPR005123: Oxoglutarate/iron-dependent oxygenase	RecName: Full=Gibberellin 2-beta-dioxygenase 2; AltName: Full=GA 2-oxidase 2; AltName: Full=Gibberellin 2-beta-hydroxylase 2; AltName: Full=Gibberellin 2-oxidase 2 >gi|5579092|gb|AAD45424.1| gibberellin 2-oxidase-like protein [Pisum sativum]	Pisum sativum gibberellin 2-oxidase-like protein mRNA, complete cds
T1_Unigene_BMK.27851	--	--	Biological Process: response to desiccation (GO:0009269);	--	Desiccation protectant protein Lea14 homolog OS=Glycine max PE=2 SV=1	Late embryogenesis abundant protein Lea14-A, putative GN=RCOM_0211380 OS=Ricinus communis (Castor bean) PE=4 SV=1	IPR004864: Late embryogenesis abundant protein, LEA-14; IPR013783: Immunoglobulin-like fold; IPR013990: Water stress and hypersensitive response domain	Late embryogenesis abundant protein Lea14-A, putative [Ricinus communis] >gi|223526810|gb|EEF29030.1| Late embryogenesis abundant protein Lea14-A, putative [Ricinus communis]	TSA: Cajanus cajan cultivar Asha contig26371.Asha mRNA sequence
T1_Unigene_BMK.27853	--	--	Molecular Function: nutrient reservoir activity (GO:0045735);	--	Glycinin G4 OS=Glycine max GN=GY4 PE=1 SV=1	Glycinin subunit G7 GN=Gy7 OS=Glycine max (Soybean) PE=2 SV=1	IPR006044: 11-S seed storage protein, plant; IPR006045: Cupin 1; IPR011051: Cupin, RmlC-type; IPR014710: RmlC-like jelly roll fold	glycinin subunit G7 [Glycine max]	V.faba gene encoding legumin (partial)
T1_Unigene_BMK.27869	--	--	--	--	Transcription factor bHLH67 OS=Arabidopsis thaliana GN=BHLH67 PE=2 SV=1	DNA binding protein, putative GN=RCOM_1339970 OS=Ricinus communis (Castor bean) PE=4 SV=1	IPR011598: Helix-loop-helix DNA-binding	DNA binding protein, putative [Ricinus communis] >gi|223545565|gb|EEF47069.1| DNA binding protein, putative [Ricinus communis]	Glycine max cDNA, clone: GMFL01-33-P15
T1_Unigene_BMK.27930	--	--	Biological Process: regulation of transcription DNA-dependent (GO:0006355);; Molecular Function: DNA binding (GO:0003677);; Molecular Function: protein binding (GO:0005515);	--	Transcription factor MYB44 OS=Arabidopsis thaliana GN=MYB44 PE=2 SV=1	Myb transcription factor GN=MTR_3g101290 OS=Medicago truncatula (Barrel medic) PE=4 SV=1	IPR001005: SANT domain, DNA binding; IPR009057: Homeodomain-like; IPR012287: Homeodomain-related; IPR014778: Myb, DNA-binding; IPR015495: Myb transcription factor; IPR017930: Transcription regulator HTH, Myb-type, DNA-binding	MYB transcription factor MYB124 [Glycine max]	M.truncatula DNA sequence from clone MTH2-7L7 on chromosome 3, complete sequence
T1_Unigene_BMK.27950	--	--	Molecular Function: protein binding (GO:0005515);	K14485|0.0|rcu:RCOM_0556140|transport inhibitor response 1	Protein TRANSPORT INHIBITOR RESPONSE 1 OS=Arabidopsis thaliana GN=TIR1 PE=1 SV=2	F-box/leucine rich repeat protein OS=Phaseolus vulgaris (Kidney bean) PE=4 SV=1	IPR001810: F-box domain, cyclin-like; IPR006553: Leucine-rich repeat, cysteine-containing subtype	F-box/leucine rich repeat protein [Phaseolus vulgaris]	Medicago truncatula clone MTYFL_FM_FN_FO1G-F-9 unknown mRNA
T1_Unigene_BMK.27971	--	--	Biological Process: oxidation-reduction process (GO:0055114);; Biological Process: response to oxidative stress (GO:0006979);; Molecular Function: heme binding (GO:0020037);; Molecular Function: peroxidase activity (GO:0004601);	K00434|1e-142|pop:POPTR_819605|L-ascorbate peroxidase [EC:1.11.1.11]	Putative L-ascorbate peroxidase 6 OS=Arabidopsis thaliana GN=APX6 PE=2 SV=1	Putative uncharacterized protein GN=MTR_3g107060 OS=Medicago truncatula (Barrel medic) PE=3 SV=1	IPR002016: Haem peroxidase, plant/fungal/bacterial; IPR002207: Plant ascorbate peroxidase; IPR010255: Haem peroxidase; IPR019793: Peroxidases heam-ligand binding site; IPR019794: Peroxidase, active site	unknown [Glycine max]	Soybean clone JCVI-FLGm-18A21 unknown mRNA
T1_Unigene_BMK.27980	--	--	Molecular Function: RNA binding (GO:0003723);	--	KH domain-containing protein At4g18375 OS=Arabidopsis thaliana GN=At4g18375 PE=2 SV=1	Poly(RC)-binding protein GN=MTR_3g091800 OS=Medicago truncatula (Barrel medic) PE=4 SV=1	IPR004087: K Homology; IPR004088: K Homology, type 1; IPR018111: K Homology, type 1, subgroup	PREDICTED: hypothetical protein [Vitis vinifera]	M.truncatula DNA sequence from clone MTH2-65F22 on chromosome 3, complete sequence
T1_Unigene_BMK.27981	--	--	Biological Process: phosphatidylserine biosynthetic process (GO:0006659);	K08730|0.0|vvi:100261188|phosphatidylserine synthase 2 [EC:2.7.8.-]	Phosphatidylserine synthase 2 OS=Homo sapiens GN=PTDSS2 PE=1 SV=1	Putative uncharacterized protein GN=VIT_01s0011g04370 OS=Vitis vinifera (Grape) PE=4 SV=1	IPR004277: Phosphatidyl serine synthase	PREDICTED: hypothetical protein [Vitis vinifera] >gi|297737747|emb|CBI26948.3| unnamed protein product [Vitis vinifera]	TSA: Cajanus cajan cultivar Asha contig04582.Asha mRNA sequence
T1_Unigene_BMK.28008	--	--	Biological Process: ATP synthesis coupled electron transport (GO:0042773);; Biological Process: oxidation-reduction process (GO:0055114);; Cellular Component: membrane (GO:0016020);; Molecular Function: iron-sulfur cluster binding (GO:0051536);; Molecular Function: NADH dehydrogenase (ubiquinone) activity (GO:0008137);; Molecular Function: electron carrier activity (GO:0009055);; Molecular Functi…	K03934|0.0|pop:POPTR_714215|NADH dehydrogenase (ubiquinone) Fe-S protein 1 [EC:1.6.5.3 1.6.99.3]	NADH-ubiquinone oxidoreductase 75 kDa subunit, mitochondrial OS=Solanum tuberosum PE=2 SV=1	NADH-ubiquinone oxidoreductase subunit GN=MTR_3g065130 OS=Medicago truncatula (Barrel medic) PE=4 SV=1	IPR000283: NADH:ubiquinone oxidoreductase, 75kDa subunit, conserved site; IPR001041: Ferredoxin; IPR006656: Molybdopterin oxidoreductase; IPR010228: NADH:ubiquinone oxidoreductase, subunit G; IPR012675: Beta-grasp fold, ferredoxin-type; IPR015405: NADH-quinone oxidoreductase, chain G, C-terminal; IPR019574: NADH:ubiquinone oxidoreductase, subunit G, iron-sulphur binding	predicted protein [Populus trichocarpa] >gi|222848195|gb|EEE85742.1| predicted protein [Populus trichocarpa]	Medicago truncatula clone mth2-39c7, complete sequence
T1_Unigene_BMK.28011	--	--	Molecular Function: zinc ion binding (GO:0008270);; Molecular Function: protein binding (GO:0005515);	--	Baculoviral IAP repeat-containing protein 3 OS=Mus musculus GN=Birc3 PE=1 SV=1	Baculoviral IAP repeat-containing protein GN=MTR_2g028830 OS=Medicago truncatula (Barrel medic) PE=4 SV=1	IPR001841: Zinc finger, RING-type	unknown [Medicago truncatula]	Medicago truncatula clone MTYFP_FQ_FR_FS1G-B-2 unknown mRNA
T1_Unigene_BMK.28021	--	--	Biological Process: regulation of transcription DNA-dependent (GO:0006355);; Molecular Function: DNA binding (GO:0003677);; Molecular Function: protein binding (GO:0005515);	K09422|1e-125|pop:POPTR_818190|myb proto-oncogene protein, plant	Myb-related protein 308 OS=Antirrhinum majus GN=MYB308 PE=2 SV=1	Myb-like transcription factor GN=MTR_4g073420 OS=Medicago truncatula (Barrel medic) PE=4 SV=1	IPR001005: SANT domain, DNA binding; IPR009057: Homeodomain-like; IPR012287: Homeodomain-related; IPR014778: Myb, DNA-binding; IPR015495: Myb transcription factor; IPR017930: Transcription regulator HTH, Myb-type, DNA-binding	unknown [Medicago truncatula]	Medicago truncatula clone MTYF9_FA_FB_FC1G-F-10 unknown mRNA
T1_Unigene_BMK.28035	--	--	Molecular Function: protein binding (GO:0005515);	--	Protein STRUBBELIG-RECEPTOR FAMILY 6 OS=Arabidopsis thaliana GN=SRF6 PE=1 SV=1	Protein STRUBBELIG-RECEPTOR FAMILY GN=MTR_8g023560 OS=Medicago truncatula (Barrel medic) PE=4 SV=1	IPR001611: Leucine-rich repeat	unnamed protein product [Vitis vinifera]	Glycine max cDNA, clone: GMFL01-42-P16
T1_Unigene_BMK.28049	--	--	Molecular Function: zinc ion binding (GO:0008270);; Molecular Function: protein binding (GO:0005515);	--	RING-H2 finger protein ATL65 OS=Arabidopsis thaliana GN=ATL65 PE=2 SV=2	RING finger protein GN=MTR_3g091620 OS=Medicago truncatula (Barrel medic) PE=4 SV=1	IPR001841: Zinc finger, RING-type; IPR013083: Zinc finger, RING/FYVE/PHD-type; IPR024766: Zinc finger, RING-H2-type	ring finger protein, putative [Ricinus communis] >gi|223541781|gb|EEF43329.1| ring finger protein, putative [Ricinus communis]	M.truncatula DNA sequence from clone MTH2-65F22 on chromosome 3, complete sequence
T1_Unigene_BMK.28066	--	--	Biological Process: fatty acid biosynthetic process (GO:0006633);; Biological Process: oxidation-reduction process (GO:0055114);; Molecular Function: oxidoreductase activity (GO:0016491);; Molecular Function: iron ion binding (GO:0005506);; Molecular Function: nucleotide binding (GO:0000166);	--	Protein WAX2 OS=Arabidopsis thaliana GN=WAX2 PE=1 SV=1	Putative uncharacterized protein GN=VIT_11s0037g01210 OS=Vitis vinifera (Grape) PE=4 SV=1	IPR006694: Fatty acid hydroxylase; IPR016040: NAD(P)-binding domain; IPR021940: Uncharacterised domain Wax2, C-terminal	PREDICTED: hypothetical protein isoform 2 [Vitis vinifera] >gi|297743728|emb|CBI36611.3| unnamed protein product [Vitis vinifera]	Glycine max cDNA, clone: GMFL01-20-E05
T1_Unigene_BMK.28075	--	--	Molecular Function: RNA binding (GO:0003723);	--	KH domain-containing protein At4g18375 OS=Arabidopsis thaliana GN=At4g18375 PE=2 SV=1	Poly(RC)-binding protein GN=MTR_3g110650 OS=Medicago truncatula (Barrel medic) PE=4 SV=1	IPR004087: K Homology; IPR004088: K Homology, type 1; IPR018111: K Homology, type 1, subgroup	PREDICTED: hypothetical protein [Vitis vinifera]	Medicago truncatula clone mth2-16j22, complete sequence
T1_Unigene_BMK.28086	--	--	--	--	--	--	--	--	M.truncatula DNA sequence from clone MTH2-97H11 on chromosome 3, complete sequence
T1_Unigene_BMK.28101	--	--	--	--	SEC14 cytosolic factor OS=Saccharomyces cerevisiae GN=SEC14 PE=1 SV=3	SEC14 cytosolic factor GN=MTR_3g010190 OS=Medicago truncatula (Barrel medic) PE=4 SV=1	IPR001251: Cellular retinaldehyde-binding/triple function, C-terminal; IPR008273: Cellular retinaldehyde-binding/triple function, N-terminal; IPR011074: Phosphatidylinositol transfer protein-like, N-terminal	PREDICTED: hypothetical protein [Vitis vinifera] >gi|296089980|emb|CBI39799.3| unnamed protein product [Vitis vinifera]	M.truncatula DNA sequence from clone MTH2-168B7 on chromosome 3, complete sequence
T1_Unigene_BMK.28105	--	--	Molecular Function: hydrolase activity (GO:0016787);	K04382|0.0|vvi:100267243|protein phosphatase 2 (formerly 2A), catalytic subunit [EC:3.1.3.16]	Serine/threonine-protein phosphatase PP2A catalytic subunit OS=Hevea brasiliensis GN=PP2A PE=2 SV=1	Serine/threonine-protein phosphatase GN=MTR_5g037200 OS=Medicago truncatula (Barrel medic) PE=3 SV=1	IPR004843: Metallophosphoesterase domain; IPR006186: Serine/threonine-specific protein phosphatase/bis(5-nucleosyl)-tetraphosphatase	type 2A protein phosphatase-1 [Vicia faba]	Vicia faba vfPP2Ac-1 mRNA for type 2A protein phosphatase-1, complete cds
T1_Unigene_BMK.28110	--	--	Biological Process: translational initiation (GO:0006413);; Molecular Function: translation initiation factor activity (GO:0003743);	K03238|1e-160|vvi:100263785|translation initiation factor eIF-2 beta subunit	Eukaryotic translation initiation factor 2 subunit beta OS=Malus domestica PE=2 SV=2	Putative uncharacterized protein OS=Medicago truncatula (Barrel medic) PE=2 SV=1	IPR002735: Translation initiation factor IF2/IF5; IPR016189: Translation initiation factor IF2/IF5, N-terminal; IPR016190: Translation initiation factor IF2/IF5, zinc-binding	unknown [Medicago truncatula]	Medicago truncatula clone MTYFD_FE_FF_FG1G-P-7 unknown mRNA
T1_Unigene_BMK.28116	--	--	Biological Process: vesicle-mediated transport (GO:0016192);; Biological Process: transport (GO:0006810);; Cellular Component: integral to membrane (GO:0016021);	K08515|9e-89|pop:POPTR_746680|vesicle-associated membrane protein 7	Vesicle-associated membrane protein 722 OS=Arabidopsis thaliana GN=VAMP722 PE=2 SV=2	Vesicle-associated membrane protein GN=MTR_2g028790 OS=Medicago truncatula (Barrel medic) PE=4 SV=1	IPR010908: Longin; IPR011012: Longin-like	unknown [Medicago truncatula]	Medicago truncatula clone mth2-8m3, complete sequence
T1_Unigene_BMK.28119	--	--	Molecular Function: metal ion binding (GO:0046872);; Molecular Function: catalytic activity (GO:0003824);; Molecular Function: phosphoric diester hydrolase activity (GO:0008081);	K07023|1e-112|rcu:RCOM_1464460|putative hydrolases of HD superfamily	HD domain-containing protein C4G3.17 OS=Schizosaccharomyces pombe GN=SPCC4G3.17 PE=2 SV=1	Catalytic, putative GN=RCOM_1464460 OS=Ricinus communis (Castor bean) PE=4 SV=1	IPR003607: Metal-dependent phosphohydrolase, HD domain; IPR006674: Metal-dependent phosphohydrolase, HD subdomain; IPR023279: HD domain	catalytic, putative [Ricinus communis] >gi|223546127|gb|EEF47629.1| catalytic, putative [Ricinus communis]	TSA: Cajanus cajan cultivar UPAS 120 contig15004.UPAS mRNA sequence
T1_Unigene_BMK.28156	--	--	Biological Process: DNA repair (GO:0006281);; Molecular Function: DNA photolyase activity (GO:0003913);	K01669|0.0|vvi:100252689|deoxyribodipyrimidine photo-lyase [EC:4.1.99.3]	Cryptochrome DASH, chloroplastic/mitochondrial OS=Solanum lycopersicum GN=CRYD PE=3 SV=2	Putative uncharacterized protein GN=VIT_04s0008g02670 OS=Vitis vinifera (Grape) PE=4 SV=1	IPR002081: Cryptochrome/DNA photolyase, class 1; IPR005101: DNA photolyase, FAD-binding/Cryptochrome, C-terminal; IPR006050: DNA photolyase, N-terminal; IPR014133: Cryptochrome, DASH; IPR014729: Rossmann-like alpha/beta/alpha sandwich fold	unnamed protein product [Vitis vinifera]	Medicago truncatula clone mth2-36j24, complete sequence
T1_Unigene_BMK.28160	--	--	Biological Process: regulation of transcription DNA-dependent (GO:0006355);; Molecular Function: sequence-specific DNA binding (GO:0043565);; Molecular Function: zinc ion binding (GO:0008270);; Biological Process: regulation of transcription DNA-dependent (GO:0006355);; Molecular Function: sequence-specific DNA binding transcription factor activity (GO:0003700);	--	GATA transcription factor 8 OS=Arabidopsis thaliana GN=GATA8 PE=2 SV=1	GATA transcription factor GN=MTR_1g094930 OS=Medicago truncatula (Barrel medic) PE=4 SV=1	IPR000679: Zinc finger, GATA-type; IPR013088: Zinc finger, NHR/GATA-type	GATA transcription factor, putative [Ricinus communis] >gi|223525941|gb|EEF28339.1| GATA transcription factor, putative [Ricinus communis]	Medicago truncatula clone mth2-73h18, complete sequence
T1_Unigene_BMK.28164	--	--	Biological Process: tRNA aminoacylation for protein translation (GO:0006418);; Cellular Component: cytoplasm (GO:0005737);; Molecular Function: ATP binding (GO:0005524);; Molecular Function: aminoacyl-tRNA ligase activity (GO:0004812);; Molecular Function: ligase activity (GO:0016874);; Molecular Function: ATP binding (GO:0005524);; Molecular Function: aminoacyl-tRNA ligase activity (GO:0004812);…	K01876|0.0|vvi:100241273|aspartyl-tRNA synthetase [EC:6.1.1.12]	Aspartyl-tRNA synthetase OS=Trichodesmium erythraeum (strain IMS101) GN=aspS PE=3 SV=1	Aspartyl-tRNA synthetase GN=MTR_8g104740 OS=Medicago truncatula (Barrel medic) PE=3 SV=1	IPR002312: Aspartyl/Asparaginyl-tRNA synthetase, class IIb; IPR004115: GAD domain; IPR004364: Aminoacyl-tRNA synthetase, class II (D/K/N); IPR004524: Aspartyl-tRNA synthetase, class IIb, bacterial/mitochondrial-type; IPR006195: Aminoacyl-tRNA synthetase, class II; IPR018150: Aminoacyl-tRNA synthetase, class II (D/K/N)-like	PREDICTED: similar to tRNA synthetase class II (D, K and N) family protein [Vitis vinifera] >gi|297736395|emb|CBI25118.3| unnamed protein product [Vitis vinifera]	TSA: Cajanus cajan cultivar UPAS 120 contig10838.UPAS mRNA sequence
T1_Unigene_BMK.28183	--	--	Biological Process: metabolic process (GO:0008152);; Molecular Function: catalytic activity (GO:0003824);; Molecular Function: protein binding (GO:0005515);	--	SNF1-related protein kinase regulatory subunit gamma 1 OS=Arabidopsis thaliana GN=KING1 PE=1 SV=2	SNF1-related protein kinase regulatory subunit gamma GN=MTR_4g103550 OS=Medicago truncatula (Barrel medic) PE=4 SV=1	IPR000644: Cystathionine beta-synthase, core; IPR013785: Aldolase-type TIM barrel	unknown [Medicago truncatula]	Medicago truncatula clone MTYF9_FA_FB_FC1G-B-10 unknown mRNA
T1_Unigene_BMK.28189	--	--	Biological Process: proteolysis (GO:0006508);; Molecular Function: ATP-dependent peptidase activity (GO:0004176);	K11793|0.0|pop:POPTR_825668|cereblon	Protein cereblon OS=Danio rerio GN=crbn PE=1 SV=1	Protein cereblon GN=MTR_1g007160 OS=Medicago truncatula (Barrel medic) PE=4 SV=1	IPR003111: Peptidase S16, lon N-terminal; IPR015947: PUA-like domain	predicted protein [Populus trichocarpa] >gi|222865643|gb|EEF02774.1| predicted protein [Populus trichocarpa]	Medicago truncatula clone mth2-105p11, complete sequence
T1_Unigene_BMK.28207	--	--	--	--	Pollen-specific leucine-rich repeat extensin-like protein 1 OS=Arabidopsis thaliana GN=PEX1 PE=2 SV=1	Protein binding protein, putative GN=RCOM_0939530 OS=Ricinus communis (Castor bean) PE=4 SV=1	--	protein binding protein, putative [Ricinus communis] >gi|223541814|gb|EEF43362.1| protein binding protein, putative [Ricinus communis]	Medicago truncatula clone mth2-166m2, complete sequence
T1_Unigene_BMK.28231	--	--	Molecular Function: hydrolase activity (GO:0016787);	--	Ectonucleoside triphosphate diphosphohydrolase 1 OS=Bos taurus GN=ENTPD1 PE=1 SV=1	Ectonucleoside triphosphate diphosphohydrolase GN=MTR_8g072360 OS=Medicago truncatula (Barrel medic) PE=4 SV=1	IPR000407: Nucleoside phosphatase GDA1/CD39	hypothetical protein VITISV_042406 [Vitis vinifera]	Medicago truncatula chromosome 8 clone mth2-41c1, complete sequence
T1_Unigene_BMK.28249	--	--	Biological Process: carbohydrate metabolic process (GO:0005975);; Biological Process: oxidation-reduction process (GO:0055114);; Molecular Function: L-malate dehydrogenase activity (GO:0030060);; Molecular Function: oxidoreductase activity acting on the CH-OH group of donors NAD or NADP as acceptor (GO:0016616);; Biological Process: malate metabolic process (GO:0006108);; Molecular Function: cata…	K00026|0.0|pop:POPTR_583880|malate dehydrogenase [EC:1.1.1.37]	Malate dehydrogenase, chloroplastic OS=Arabidopsis thaliana GN=At3g47520 PE=1 SV=1	Malate dehydrogenase (Precursor) GN=nemdh OS=Medicago sativa (Alfalfa) PE=2 SV=1	IPR001236: Lactate/malate dehydrogenase, N-terminal; IPR010097: Malate dehydrogenase, type 1; IPR015955: Lactate dehydrogenase/glycoside hydrolase, family 4, C-terminal; IPR016040: NAD(P)-binding domain; IPR022383: Lactate/malate dehydrogenase, C-terminal	malate dehydrogenase precursor [Medicago sativa]	Medicago sativa nodule-enhanced malate dehydrogenase precursor (nemdh) mRNA, complete cds
T1_Unigene_BMK.28259	--	--	Biological Process: histone lysine methylation (GO:0034968);; Molecular Function: histone-lysine N-methyltransferase activity (GO:0018024);; Molecular Function: zinc ion binding (GO:0008270);; Cellular Component: nucleus (GO:0005634);; Molecular Function: histone binding (GO:0042393);; Molecular Function: protein binding (GO:0005515);	--	Histone-lysine N-methyltransferase, H3 lysine-9 specific SUVH1 OS=Arabidopsis thaliana GN=SUVH1 PE=2 SV=1	Putative uncharacterized protein GN=VIT_13s0047g00120 OS=Vitis vinifera (Grape) PE=3 SV=1	IPR001214: SET domain; IPR003105: SRA-YDG; IPR003606: Pre-SET zinc-binding sub-group; IPR007728: Pre-SET domain	PREDICTED: hypothetical protein [Vitis vinifera]	Glycine max clone gmw2-12n11, complete sequence
T1_Unigene_BMK.28265	--	--	Biological Process: metabolic process (GO:0008152);; Biological Process: tetrapyrrole biosynthetic process (GO:0033014);; Molecular Function: metal ion binding (GO:0046872);; Molecular Function: catalytic activity (GO:0003824);; Molecular Function: porphobilinogen synthase activity (GO:0004655);	K01698|0.0|rcu:RCOM_1030560|porphobilinogen synthase [EC:4.2.1.24]	Delta-aminolevulinic acid dehydratase, chloroplastic (Fragment) OS=Pisum sativum GN=HEMB PE=1 SV=1	Delta-aminolevulinic acid dehydratase GN=MTR_3g088610 OS=Medicago truncatula (Barrel medic) PE=3 SV=1	IPR001731: Tetrapyrrole biosynthesis, porphobilinogen synthase; IPR013785: Aldolase-type TIM barrel	unknown [Medicago truncatula]	Medicago truncatula clone MTYFD_FE_FF_FG1G-C-22 unknown mRNA
T1_Unigene_BMK.28277	--	--	Molecular Function: protein binding (GO:0005515);	--	F-box/FBD/LRR-repeat protein At4g00160 OS=Arabidopsis thaliana GN=At4g00160 PE=2 SV=1	FBD-associated F-box protein GN=MTR_2g007450 OS=Medicago truncatula (Barrel medic) PE=4 SV=1	IPR001810: F-box domain, cyclin-like; IPR006566: FBD-like; IPR013596: FBD; IPR022364: F-box domain, Skp2-like	FBD [Medicago truncatula]	Medicago truncatula clone mth2-154b3, complete sequence
T1_Unigene_BMK.28279	--	--	Biological Process: carbohydrate metabolic process (GO:0005975);; Molecular Function: polygalacturonase activity (GO:0004650);	--	Probable polygalacturonase OS=Vitis vinifera GN=GSVIVT00026920001 PE=1 SV=1	Putative uncharacterized protein GN=MTR_4g120730 OS=Medicago truncatula (Barrel medic) PE=4 SV=1	IPR000743: Glycoside hydrolase, family 28; IPR006626: Parallel beta-helix repeat; IPR011050: Pectin lyase fold/virulence factor; IPR012334: Pectin lyase fold	PREDICTED: hypothetical protein [Vitis vinifera]	TSA: Cajanus cajan cultivar Asha contig25712.Asha mRNA sequence
T1_Unigene_BMK.28285	--	--	Cellular Component: membrane (GO:0016020);	--	ALA-interacting subunit 3 OS=Arabidopsis thaliana GN=ALIS3 PE=1 SV=1	Putative uncharacterized protein OS=Glycine max (Soybean) PE=2 SV=1	IPR005045: Protein of unknown function DUF284, transmembrane eukaryotic	unknown [Glycine max]	Lotus japonicus cDNA, clone: LjFL2-022-DC03, HTC
T1_Unigene_BMK.28301	--	--	Molecular Function: heat shock protein binding (GO:0031072);; Molecular Function: unfolded protein binding (GO:0051082);; Biological Process: protein folding (GO:0006457);; Molecular Function: heat shock protein binding (GO:0031072);	--	Chaperone protein dnaJ 49 OS=Arabidopsis thaliana GN=ATJ49 PE=2 SV=2	Putative uncharacterized protein OS=Medicago truncatula (Barrel medic) PE=2 SV=1	IPR001623: Heat shock protein DnaJ, N-terminal; IPR003095: Heat shock protein DnaJ; IPR015399: Domain of unknown function DUF1977, DnaJ-like	unknown [Medicago truncatula]	Medicago truncatula clone MTYF5_F6_F7_F81G-E-4 unknown mRNA
T1_Unigene_BMK.28319	[R]	General function prediction only	--	--	Homeobox-leucine zipper protein HOX3 OS=Oryza sativa subsp. japonica GN=HOX3 PE=1 SV=1	Zinc finger CCHC domain-containing protein GN=MTR_4g121910 OS=Medicago truncatula (Barrel medic) PE=4 SV=1	--	unknown [Glycine max]	Medicago truncatula chromosome 8 clone mth2-10n4, complete sequence
T1_Unigene_BMK.28321	--	--	Biological Process: protein dephosphorylation (GO:0006470);; Cellular Component: protein serine/threonine phosphatase complex (GO:0008287);; Molecular Function: catalytic activity (GO:0003824);; Molecular Function: protein serine/threonine phosphatase activity (GO:0004722);	--	Probable protein phosphatase 2C 63 OS=Arabidopsis thaliana GN=At4g33920 PE=1 SV=1	Putative uncharacterized protein OS=Medicago truncatula (Barrel medic) PE=2 SV=1	IPR000222: Protein phosphatase 2C, manganese/magnesium aspartate binding site; IPR001932: Protein phosphatase 2C-like; IPR015655: Protein phosphatase 2C	unknown [Medicago truncatula]	Medicago truncatula clone MTYF5_F6_F7_F81G-G-15 unknown mRNA
T1_Unigene_BMK.28333	--	--	--	--	GEM-like protein 1 OS=Arabidopsis thaliana GN=FIP1 PE=1 SV=1	GLABRA2 expression modulator GN=MTR_3g100750 OS=Medicago truncatula (Barrel medic) PE=4 SV=1	IPR004182: GRAM	unknown [Medicago truncatula]	Medicago truncatula clone MTYFH_FI_FJ_FK1G-A-8 unknown mRNA
T1_Unigene_BMK.28339	--	--	Biological Process: protein catabolic process (GO:0030163);; Biological Process: proteolysis (GO:0006508);; Cellular Component: membrane (GO:0016020);; Molecular Function: ATP binding (GO:0005524);; Molecular Function: nucleoside-triphosphatase activity (GO:0017111);; Molecular Function: ATP binding (GO:0005524);; Molecular Function: metalloendopeptidase activity (GO:0004222);; Molecular Function…	--	ATP-dependent zinc metalloprotease FTSH 4, mitochondrial OS=Arabidopsis thaliana GN=FTSH4 PE=1 SV=2	Cell division protease ftsH-like protein GN=MTR_3g104470 OS=Medicago truncatula (Barrel medic) PE=3 SV=1	IPR000642: Peptidase M41; IPR003593: ATPase, AAA+ type, core; IPR003959: ATPase, AAA-type, core; IPR003960: ATPase, AAA-type, conserved site; IPR005936: Peptidase M41, FtsH	ftsH-like protease [Pisum sativum]	Pisum sativum mRNA for ftsH-like protease (ftsh4 gene)
T1_Unigene_BMK.28347	--	--	Cellular Component: nucleus (GO:0005634);; Molecular Function: DNA binding (GO:0003677);	--	Squamosa promoter-binding-like protein 8 OS=Arabidopsis thaliana GN=SPL8 PE=1 SV=2	Squamosa promoter binding protein GN=MTR_8g005960 OS=Medicago truncatula (Barrel medic) PE=4 SV=1	IPR004333: Transcription factor, SBP-box	PREDICTED: hypothetical protein [Vitis vinifera]	Medicago truncatula chromosome 8 clone mth2-177e24, complete sequence
T1_Unigene_BMK.28350	--	--	Molecular Function: zinc ion binding (GO:0008270);; Molecular Function: protein binding (GO:0005515);	--	--	Putative uncharacterized protein GN=VIT_18s0001g13060 OS=Vitis vinifera (Grape) PE=4 SV=1	IPR001841: Zinc finger, RING-type; IPR013083: Zinc finger, RING/FYVE/PHD-type; IPR018957: Zinc finger, C3HC4 RING-type	PREDICTED: hypothetical protein [Vitis vinifera]	Medicago truncatula clone MTYF1_F2_F3_F41G-E-11 unknown mRNA
T1_Unigene_BMK.28357	--	--	Biological Process: regulation of transcription DNA-dependent (GO:0006355);; Molecular Function: DNA binding (GO:0003677);; Molecular Function: protein binding (GO:0005515);	--	Two-component response regulator-like APRR2 OS=Arabidopsis thaliana GN=APRR2 PE=2 SV=2	Two-component response regulator-like APRR2 GN=MTR_4g078810 OS=Medicago truncatula (Barrel medic) PE=4 SV=1	IPR006447: Myb-like DNA-binding domain, SHAQKYF class; IPR009057: Homeodomain-like; IPR012287: Homeodomain-related; IPR014778: Myb, DNA-binding; IPR017930: Transcription regulator HTH, Myb-type, DNA-binding	unknown [Glycine max]	Medicago truncatula clone mth2-135i19, complete sequence
T1_Unigene_BMK.28375	--	--	Biological Process: protein phosphorylation (GO:0006468);; Molecular Function: ATP binding (GO:0005524);; Molecular Function: ATP binding (GO:0005524);; Molecular Function: protein kinase activity (GO:0004672);; Molecular Function: protein serine/threonine kinase activity (GO:0004674);; Molecular Function: protein tyrosine kinase activity (GO:0004713);; Molecular Function: transferase activity tr…	--	Somatic embryogenesis receptor kinase 1 OS=Arabidopsis thaliana GN=SERK1 PE=1 SV=2	Somatic embryogenesis receptor kinase 1 GN=SERK1 OS=Medicago truncatula (Barrel medic) PE=2 SV=1	IPR000719: Protein kinase, catalytic domain; IPR002290: Serine/threonine-protein kinase, catalytic domain; IPR008271: Serine/threonine-protein kinase, active site; IPR011009: Protein kinase-like domain; IPR013320: Concanavalin A-like lectin/glucanase, subgroup; IPR017441: Protein kinase, ATP binding site; IPR017442: Serine/threonine-protein kinase-like domain; IPR020635: Tyrosine-protein kinase, …	somatic embryogenesis receptor kinase 1 [Medicago truncatula] >gi|24935326|gb|AAN64294.1| somatic embryogenesis receptor kinase 1 [Medicago truncatula]	Medicago truncatula somatic embryogenesis receptor kinase 1 (SERK1) mRNA, complete cds
T1_Unigene_BMK.28400	--	--	--	--	--	Uridine kinase GN=MTR_6g021560 OS=Medicago truncatula (Barrel medic) PE=3 SV=1	IPR004252: Transposase, Ptta/En/Spm, plant	unknown [Solanum tuberosum]	Medicago truncatula clone mth2-24f16, complete sequence
T1_Unigene_BMK.28408	--	--	Biological Process: proteolysis (GO:0006508);; Molecular Function: aspartic-type endopeptidase activity (GO:0004190);	--	Aspartic proteinase nepenthesin-1 OS=Nepenthes gracilis GN=nep1 PE=1 SV=1	Predicted protein GN=POPTRDRAFT_1072380 OS=Populus trichocarpa (Western balsam poplar) PE=3 SV=1	IPR001461: Peptidase A1; IPR001969: Peptidase aspartic, active site; IPR009007: Peptidase aspartic, catalytic; IPR021109: Peptidase aspartic	predicted protein [Populus trichocarpa] >gi|222844360|gb|EEE81907.1| predicted protein [Populus trichocarpa]	Glycine max cDNA, clone: GMFL01-38-I07
T1_Unigene_BMK.28421	--	--	Biological Process: regulation of transcription DNA-dependent (GO:0006355);; Molecular Function: sequence-specific DNA binding (GO:0043565);; Molecular Function: sequence-specific DNA binding transcription factor activity (GO:0003700);	--	Probable WRKY transcription factor 70 OS=Arabidopsis thaliana GN=WRKY70 PE=1 SV=1	Transcription factor GN=WRKY58 OS=Glycine max (Soybean) PE=2 SV=1	IPR003657: DNA-binding WRKY	transcription factor [Glycine max]	TSA: Cajanus cajan cultivar Asha contig25485.Asha mRNA sequence
T1_Unigene_BMK.28422	--	--	--	--	RNA polymerase II-associated factor 1 homolog OS=Danio rerio GN=paf1 PE=2 SV=1	RNA polymerase II-associated factor-like protein GN=MTR_8g014460 OS=Medicago truncatula (Barrel medic) PE=4 SV=1	IPR007133: RNA polymerase II-associated, Paf1	conserved hypothetical protein [Ricinus communis] >gi|223544869|gb|EEF46384.1| conserved hypothetical protein [Ricinus communis]	Medicago truncatula clone mth2-118d4, complete sequence
T1_Unigene_BMK.28440	--	--	Molecular Function: protein binding (GO:0005515);	--	F-box/FBD/LRR-repeat protein At1g13570 OS=Arabidopsis thaliana GN=At1g13570 PE=2 SV=1	F-box/FBD/LRR-repeat protein (Fragment) GN=MTR_106s0006 OS=Medicago truncatula (Barrel medic) PE=4 SV=1	IPR001810: F-box domain, cyclin-like; IPR006566: FBD-like; IPR022364: F-box domain, Skp2-like	predicted protein [Populus trichocarpa] >gi|222865020|gb|EEF02151.1| predicted protein [Populus trichocarpa]	Medicago truncatula clone mth2-7h6, complete sequence
T1_Unigene_BMK.28441	--	--	Biological Process: regulation of transcription DNA-dependent (GO:0006355);; Molecular Function: sequence-specific DNA binding (GO:0043565);; Molecular Function: sequence-specific DNA binding transcription factor activity (GO:0003700);	--	Probable WRKY transcription factor 3 OS=Arabidopsis thaliana GN=WRKY3 PE=2 SV=1	WRKY transcription factor GN=MTR_4g082580 OS=Medicago truncatula (Barrel medic) PE=4 SV=1	IPR003657: DNA-binding WRKY	WRKY9 [Glycine max]	TSA: Cajanus cajan cultivar Asha contig15024.Asha mRNA sequence
T1_Unigene_BMK.28450	--	--	--	--	OTU domain-containing protein At3g57810 OS=Arabidopsis thaliana GN=At3g57810 PE=2 SV=1	Putative uncharacterized protein OS=Trifolium pratense (Red clover) PE=2 SV=1	IPR003323: Ovarian tumour, otubain	hypothetical protein [Trifolium pratense]	Trifolium pratense RNA for hypothetical protein, complete cds, clone: C2051
T1_Unigene_BMK.28451	--	--	Biological Process: proteolysis (GO:0006508);; Biological Process: lipid metabolic process (GO:0006629);; Molecular Function: aspartic-type endopeptidase activity (GO:0004190);	K08245|0.0|rcu:RCOM_0903730|phytepsin [EC:3.4.23.40]	Aspartic proteinase OS=Cucurbita pepo PE=2 SV=1	Aspartic proteinase GN=MTR_4g132420 OS=Medicago truncatula (Barrel medic) PE=3 SV=1	IPR001461: Peptidase A1; IPR001969: Peptidase aspartic, active site; IPR007856: Saposin-like type B, 1; IPR008138: Saposin-like type B, 2; IPR008139: Saposin B; IPR009007: Peptidase aspartic, catalytic; IPR011001: Saposin-like; IPR021109: Peptidase aspartic	aspartic proteinase 1 [Glycine max]	TSA: Cajanus cajan cultivar Asha contig05502.Asha mRNA sequence
T1_Unigene_BMK.28456	--	--	--	K02116|1e-161|vvi:100243760|ATP synthase protein I	ATP synthase protein I OS=Synechococcus sp. (strain ATCC 27144 / PCC 6301 / SAUG 1402/1) GN=atpI PE=3 SV=1	ATP synthase protein I GN=MTR_4g079850 OS=Medicago truncatula (Barrel medic) PE=4 SV=1	--	unknown [Medicago truncatula]	Medicago truncatula clone MTYFD_FE_FF_FG1G-B-5 unknown mRNA
T1_Unigene_BMK.28489	--	--	Biological Process: protein phosphorylation (GO:0006468);; Molecular Function: ATP binding (GO:0005524);; Molecular Function: ATP binding (GO:0005524);; Molecular Function: protein kinase activity (GO:0004672);; Molecular Function: protein serine/threonine kinase activity (GO:0004674);; Molecular Function: protein tyrosine kinase activity (GO:0004713);; Molecular Function: transferase activity tr…	--	Serine/threonine-protein kinase CTR1 OS=Arabidopsis thaliana GN=CTR1 PE=1 SV=1	EDR1 OS=Glycine max (Soybean) PE=2 SV=1	IPR000719: Protein kinase, catalytic domain; IPR001245: Serine-threonine/tyrosine-protein kinase; IPR002290: Serine/threonine-protein kinase, catalytic domain; IPR008271: Serine/threonine-protein kinase, active site; IPR011009: Protein kinase-like domain; IPR017441: Protein kinase, ATP binding site; IPR020635: Tyrosine-protein kinase, catalytic domain	EDR1 [Glycine max]	Medicago sativa mitogen-activated protein kinase (MAPK) mRNA, complete cds
T1_Unigene_BMK.28542	--	--	Biological Process: multicellular organismal development (GO:0007275);; Biological Process: protein ubiquitination (GO:0016567);; Biological Process: ubiquitin-dependent protein catabolic process (GO:0006511);; Molecular Function: zinc ion binding (GO:0008270);; Cellular Component: nucleus (GO:0005634);; Molecular Function: protein binding (GO:0005515);; Molecular Function: ubiquitin-protein liga…	--	E3 ubiquitin-protein ligase SINA-like 10 OS=Arabidopsis thaliana GN=At5g37930 PE=2 SV=1	E3 ubiquitin-protein ligase SINA-like protein GN=MTR_119s0010 OS=Medicago truncatula (Barrel medic) PE=4 SV=1	IPR004162: Seven-in-absentia protein, sina; IPR008974: TRAF-like; IPR013010: Zinc finger, SIAH-type; IPR013083: Zinc finger, RING/FYVE/PHD-type; IPR013323: Seven In Absentia Homolog-type; IPR018121: Seven-in-absentia protein, TRAF-like domain	unknown [Glycine max]	TSA: Cajanus cajan cultivar Asha contig02069.Asha mRNA sequence
T1_Unigene_BMK.28563	--	--	Molecular Function: zinc ion binding (GO:0008270);; Cellular Component: intracellular (GO:0005622);	--	G patch domain-containing protein 8 OS=Homo sapiens GN=GPATCH8 PE=1 SV=2	RNA-binding protein GN=MTR_7g111520 OS=Medicago truncatula (Barrel medic) PE=4 SV=1	IPR007087: Zinc finger, C2H2	hypothetical protein [Cicer arietinum]	Medicago truncatula chromosome 7 clone mth2-85d15, complete sequence
T1_Unigene_BMK.28568	--	--	Biological Process: oxidation-reduction process (GO:0055114);; Molecular Function: oxidoreductase activity (GO:0016491);; Molecular Function: copper ion binding (GO:0005507);; Molecular Function: oxidoreductase activity (GO:0016491);	--	L-ascorbate oxidase homolog OS=Brassica napus GN=Bp10 PE=2 SV=1	Putative uncharacterized protein OS=Medicago truncatula (Barrel medic) PE=2 SV=1	IPR001117: Multicopper oxidase, type 1; IPR008972: Cupredoxin; IPR011706: Multicopper oxidase, type 2; IPR011707: Multicopper oxidase, type 3	unknown [Medicago truncatula]	Medicago truncatula clone MTYFL_FM_FN_FO1G-A-4 unknown mRNA
T1_Unigene_BMK.28578	--	--	--	--	Ribosome production factor 2 homolog OS=Arabidopsis thaliana GN=At3g23620 PE=2 SV=1	Brix domain containing protein, putative GN=RCOM_0383010 OS=Ricinus communis (Castor bean) PE=4 SV=1	IPR007109: Brix domain	brix domain containing protein, putative [Ricinus communis] >gi|223531984|gb|EEF33796.1| brix domain containing protein, putative [Ricinus communis]	Medicago truncatula clone MTYF5_F6_F7_F81G-G-19 unknown mRNA
T1_Unigene_BMK.28579	--	--	Biological Process: glutamate biosynthetic process (GO:0006537);; Biological Process: oxidation-reduction process (GO:0055114);; Biological Process: proline catabolic process (GO:0006562);; Molecular Function: proline dehydrogenase activity (GO:0004657);	K00318|1e-117|pop:POPTR_266077|proline dehydrogenase [EC:1.5.99.8]	Proline dehydrogenase 1, mitochondrial OS=Arabidopsis thaliana GN=POX1 PE=1 SV=2	Putative uncharacterized protein OS=Medicago truncatula (Barrel medic) PE=2 SV=1	IPR002872: Proline dehydrogenase; IPR015659: Proline oxidase	unknown [Medicago truncatula]	Medicago truncatula clone MTYF9_FA_FB_FC1G-D-8 unknown mRNA
T1_Unigene_BMK.28589	--	--	--	--	F-box protein At4g00755 OS=Arabidopsis thaliana GN=At4g00755 PE=2 SV=1	Putative uncharacterized protein GN=MTR_7g076190 OS=Medicago truncatula (Barrel medic) PE=4 SV=1	IPR022364: F-box domain, Skp2-like	Cyclin-like F-box [Medicago truncatula]	Medicago truncatula chromosome 7 clone mte1-74g1, complete sequence
T1_Unigene_BMK.28594	--	--	Biological Process: histone deacetylation (GO:0016575);; Molecular Function: histone deacetylase activity (GO:0004407);	K06067|0.0|vvi:100241833|histone deacetylase 1/2 [EC:3.5.1.98]	Histone deacetylase 19 OS=Arabidopsis thaliana GN=HDA19 PE=1 SV=2	Histone deacetylase GN=MTR_023s0030 OS=Medicago truncatula (Barrel medic) PE=4 SV=1	IPR000286: Histone deacetylase superfamily; IPR003084: Histone deacetylase; IPR023801: Histone deacetylase domain	unnamed protein product [Vitis vinifera]	TSA: Cajanus cajan cultivar UPAS 120 contig00747.UPAS mRNA sequence
T1_Unigene_BMK.28612	--	--	Biological Process: protein phosphorylation (GO:0006468);; Molecular Function: ATP binding (GO:0005524);; Molecular Function: ATP binding (GO:0005524);; Molecular Function: protein kinase activity (GO:0004672);; Molecular Function: protein serine/threonine kinase activity (GO:0004674);; Molecular Function: protein tyrosine kinase activity (GO:0004713);; Molecular Function: transferase activity tr…	K13414|1e-117|vvi:100241228|mitogen-activated protein kinase kinase kinase 1, plant [EC:2.7.11.25]	Mitogen-activated protein kinase kinase kinase 1 OS=Arabidopsis thaliana GN=MEKK1 PE=1 SV=2	Predicted protein GN=POPTRDRAFT_1078383 OS=Populus trichocarpa (Western balsam poplar) PE=4 SV=1	IPR000719: Protein kinase, catalytic domain; IPR002290: Serine/threonine-protein kinase, catalytic domain; IPR008271: Serine/threonine-protein kinase, active site; IPR011009: Protein kinase-like domain; IPR017441: Protein kinase, ATP binding site; IPR017442: Serine/threonine-protein kinase-like domain; IPR020635: Tyrosine-protein kinase, catalytic domain	unnamed protein product [Vitis vinifera]	Lotus japonicus cDNA, clone: LjFL2-008-DG02, HTC
T1_Unigene_BMK.28617	--	--	--	--	Protein lin-54 homolog OS=Danio rerio GN=lin54 PE=1 SV=1	Lin-54-like protein GN=MTR_5g006530 OS=Medicago truncatula (Barrel medic) PE=4 SV=1	IPR005172: Tesmin/TSO1-like, CXC	transcription factor CPP [Lotus japonicus]	Medicago truncatula clone mth2-58k21, complete sequence
T1_Unigene_BMK.28637	--	--	Biological Process: regulation of transcription DNA-dependent (GO:0006355);; Molecular Function: protein dimerization activity (GO:0046983);; Molecular Function: sequence-specific DNA binding (GO:0043565);; Molecular Function: sequence-specific DNA binding transcription factor activity (GO:0003700);	K14432|1e-100|ath:AT3G56850|ABA responsive element binding factor	ABSCISIC ACID-INSENSITIVE 5-like protein 2 OS=Arabidopsis thaliana GN=DPBF3 PE=1 SV=1	ABSCISIC ACID-INSENSITIVE 5-like protein GN=MTR_6g026800 OS=Medicago truncatula (Barrel medic) PE=4 SV=1	IPR004827: Basic-leucine zipper (bZIP) transcription factor; IPR011616: bZIP transcription factor, bZIP-1	cAMP response element binding (CREB) protein [Medicago truncatula]	Medicago truncatula chromosome 6 clone mth2-59i21, complete sequence
T1_Unigene_BMK.28641	--	--	Biological Process: regulation of transcription DNA-dependent (GO:0006355);; Molecular Function: sequence-specific DNA binding (GO:0043565);; Molecular Function: DNA binding (GO:0003677);; Molecular Function: protein binding (GO:0005515);; Molecular Function: sequence-specific DNA binding transcription factor activity (GO:0003700);	--	Homeobox-leucine zipper protein ATHB-15 OS=Arabidopsis thaliana GN=ATHB-15 PE=1 SV=1	Class III HD-Zip protein GN=MTR_3g109800 OS=Medicago truncatula (Barrel medic) PE=3 SV=1	IPR001356: Homeobox; IPR009057: Homeodomain-like; IPR012287: Homeodomain-related	unnamed protein product [Vitis vinifera]	Medicago truncatula clone mth2-34i10, complete sequence
T1_Unigene_BMK.28642	--	--	Molecular Function: RNA binding (GO:0003723);; Molecular Function: binding (GO:0005488);	--	Pumilio homolog 23 OS=Arabidopsis thaliana GN=APUM23 PE=2 SV=1	Putative uncharacterized protein GN=VIT_09s0002g00300 OS=Vitis vinifera (Grape) PE=4 SV=1	IPR001313: Pumilio RNA-binding repeat; IPR011989: Armadillo-like helical; IPR016024: Armadillo-type fold	PREDICTED: hypothetical protein [Vitis vinifera]	TSA: Cajanus cajan cultivar Asha contig31777.Asha mRNA sequence
T1_Unigene_BMK.28644	--	--	Biological Process: regulation of transcription DNA-dependent (GO:0006355);; Molecular Function: DNA binding (GO:0003677);; Molecular Function: sequence-specific DNA binding transcription factor activity (GO:0003700);	--	AP2-like ethylene-responsive transcription factor AIL5 OS=Arabidopsis thaliana GN=AIL5 PE=2 SV=2	AP2-like ethylene-responsive transcription factor BBM GN=MTR_4g127930 OS=Medicago truncatula (Barrel medic) PE=4 SV=1	IPR001471: Pathogenesis-related transcriptional factor/ERF, DNA-binding; IPR016177: DNA-binding, integrase-type	aintegumenta-like 5 [Glycine max]	Medicago truncatula chromosome 8 clone mth2-23o16, complete sequence
T1_Unigene_BMK.28671	--	--	--	--	--	Predicted protein GN=POPTRDRAFT_819919 OS=Populus trichocarpa (Western balsam poplar) PE=2 SV=1	--	predicted protein [Populus trichocarpa] >gi|118488461|gb|ABK96045.1| unknown [Populus trichocarpa] >gi|222853001|gb|EEE90548.1| predicted protein [Populus trichocarpa]	Lotus japonicus cDNA, clone: LjFL1-003-AD06, HTC
T1_Unigene_BMK.28681	--	--	Molecular Function: protein binding (GO:0005515);	--	Bromodomain and PHD finger-containing protein 3 OS=Homo sapiens GN=BRPF3 PE=1 SV=2	Bromodomain-containing protein GN=RCOM_1601220 OS=Ricinus communis (Castor bean) PE=4 SV=1	IPR001487: Bromodomain; IPR018359: Bromodomain, conserved site	bromodomain-containing protein [Ricinus communis] >gi|223551387|gb|EEF52873.1| bromodomain-containing protein [Ricinus communis]	Lotus japonicus genomic DNA, chromosome 1, clone: LjT15N15, TM0309, complete sequence
T1_Unigene_BMK.28683	--	--	Molecular Function: sequence-specific DNA binding (GO:0043565);	--	Translin OS=Mus musculus GN=Tsn PE=1 SV=1	Translin-like protein GN=MTR_7g101760 OS=Medicago truncatula (Barrel medic) PE=4 SV=1	IPR002848: Translin; IPR016068: Translin, N-terminal; IPR016069: Translin, C-terminal	translin, putative [Ricinus communis] >gi|223541377|gb|EEF42928.1| translin, putative [Ricinus communis]	TSA: Arachis duranensis DurSNP_c2791.Ardu mRNA sequence
T1_Unigene_BMK.28718	--	--	Molecular Function: methyltransferase activity (GO:0008168);	--	Probable methyltransferase PMT6 OS=Arabidopsis thaliana GN=At3g10200 PE=2 SV=1	Putative uncharacterized protein GN=VIT_08s0007g05750 OS=Vitis vinifera (Grape) PE=4 SV=1	IPR004159: Protein of unknown function DUF248, methyltransferase putative	unnamed protein product [Vitis vinifera]	TSA: Cajanus cajan cultivar Asha contig33020.Asha mRNA sequence
T1_Unigene_BMK.28731	--	--	Biological Process: regulation of transcription DNA-dependent (GO:0006355);; Molecular Function: DNA binding (GO:0003677);; Molecular Function: protein binding (GO:0005515);	K09422|1e-130|vvi:100233128|myb proto-oncogene protein, plant	Transcription factor MYB44 OS=Arabidopsis thaliana GN=MYB44 PE=2 SV=1	R2R3-MYB transcription factor GN=MTR_5g016510 OS=Medicago truncatula (Barrel medic) PE=4 SV=1	IPR001005: SANT domain, DNA binding; IPR009057: Homeodomain-like; IPR012287: Homeodomain-related; IPR014778: Myb, DNA-binding; IPR015495: Myb transcription factor; IPR017930: Transcription regulator HTH, Myb-type, DNA-binding	MYB transcription factor MYB112 [Glycine max]	Medicago truncatula chromosome 5 clone mth2-43j18, COMPLETE SEQUENCE
T1_Unigene_BMK.28773	--	--	Cellular Component: membrane (GO:0016020);; Biological Process: photosynthesis light harvesting (GO:0009765);	K08909|1e-171|rcu:RCOM_1211480|light-harvesting complex I chlorophyll a/b binding protein 3	Chlorophyll a-b binding protein 3, chloroplastic OS=Pisum sativum GN=lhca3 PE=1 SV=1	Chlorophyll a-b binding protein GN=MTR_5g098780 OS=Medicago truncatula (Barrel medic) PE=4 SV=1	IPR001344: Chlorophyll A-B binding protein, plant; IPR022796: Chlorophyll A-B binding protein; IPR023329: Chlorophyll a/b binding protein domain	RecName: Full=Chlorophyll a-b binding protein 3, chloroplastic; AltName: Full=LHCII type III CAB-3; Flags: Precursor >gi|309673|gb|AAA84545.1| light harvesting protein [Pisum sativum]	Medicago truncatula chromosome 5 clone mth2-65a4, COMPLETE SEQUENCE
T1_Unigene_BMK.28803	--	--	Biological Process: oxidation-reduction process (GO:0055114);; Biological Process: respiratory gaseous exchange (GO:0007585);; Cellular Component: mitochondrial envelope (GO:0005740);	K00540|0.0|ath:AT3G22370|[EC:1.-.-.-]	Alternative oxidase 1a, mitochondrial OS=Arabidopsis thaliana GN=AOX1A PE=1 SV=2	Alternative oxidase GN=MTR_5g026620 OS=Medicago truncatula (Barrel medic) PE=3 SV=1	IPR002680: Alternative oxidase	mitochondrial alternative oxidase 1 [Vigna unguiculata] >gi|70799009|gb|AAZ09197.1| mitochondrial alternative oxidase 1 [Vigna unguiculata]	TSA: Cajanus cajan cultivar UPAS 120 contig04948.UPAS mRNA sequence
T1_Unigene_BMK.28811	--	--	Cellular Component: membrane (GO:0016020);	--	Auxin-induced protein 5NG4 OS=Pinus taeda PE=2 SV=1	Auxin-induced protein 5NG4 GN=MTR_1g030400 OS=Medicago truncatula (Barrel medic) PE=4 SV=1	IPR000620: Drug/metabolite transporter	hypothetical protein ARALYDRAFT_888180 [Arabidopsis lyrata subsp. lyrata] >gi|297338344|gb|EFH68761.1| hypothetical protein ARALYDRAFT_888180 [Arabidopsis lyrata subsp. lyrata]	Medicago truncatula clone mth1-64n13, complete sequence
T1_Unigene_BMK.28818	--	--	Biological Process: transport (GO:0006810);; Cellular Component: integral to membrane (GO:0016021);; Cellular Component: membrane (GO:0016020);; Molecular Function: transporter activity (GO:0005215);	--	Phosphoenolpyruvate/phosphate translocator 1, chloroplastic OS=Arabidopsis thaliana GN=PPT1 PE=1 SV=1	Phosphate/phosphoenolpyruvate translocator GN=MTR_3g077640 OS=Medicago truncatula (Barrel medic) PE=4 SV=1	IPR000620: Drug/metabolite transporter; IPR004696: Tpt phosphate/phosphoenolpyruvate translocator; IPR004853: Domain of unknown function DUF250	chloroplast phosphoenolpyruvate/phosphate translocator [Pisum sativum]	Medicago truncatula clone MTYF5_F6_F7_F81G-L-24 unknown mRNA
T1_Unigene_BMK.28826	--	--	--	--	--	Putative uncharacterized protein GN=MTR_8g006290 OS=Medicago truncatula (Barrel medic) PE=4 SV=1	IPR013078: Histidine phosphatase superfamily, clade-1	unknown [Medicago truncatula]	Medicago truncatula clone MTYF9_FA_FB_FC1G-D-21 unknown mRNA
T1_Unigene_BMK.28828	--	--	Molecular Function: ATPase activity (GO:0016887);; Molecular Function: nucleoside-triphosphatase activity (GO:0017111);; Molecular Function: ATP binding (GO:0005524);; Molecular Function: nucleotide binding (GO:0000166);	--	ABC transporter G family member 1 OS=Arabidopsis thaliana GN=ABCG1 PE=2 SV=1	ABC transporter G family member GN=MTR_1g115790 OS=Medicago truncatula (Barrel medic) PE=3 SV=1	IPR003439: ABC transporter-like; IPR003593: ATPase, AAA+ type, core; IPR017871: ABC transporter, conserved site	ATP-binding cassette transporter, putative [Ricinus communis] >gi|223535665|gb|EEF37331.1| ATP-binding cassette transporter, putative [Ricinus communis]	Lotus japonicus genomic DNA, chromosome 5, clone: LjT47K21, TM0260, complete sequence
T1_Unigene_BMK.28829	--	--	Cellular Component: membrane (GO:0016020);	--	ABC transporter G family member 6 OS=Arabidopsis thaliana GN=ABCG6 PE=2 SV=1	ABC transporter G family member GN=MTR_1g115790 OS=Medicago truncatula (Barrel medic) PE=3 SV=1	IPR013525: ABC-2 type transporter	ATP-binding cassette transporter, putative [Ricinus communis] >gi|223535665|gb|EEF37331.1| ATP-binding cassette transporter, putative [Ricinus communis]	TSA: Arachis duranensis DurSNP_c23120.Ardu mRNA sequence
T1_Unigene_BMK.28895	--	--	Cellular Component: membrane (GO:0016020);; Molecular Function: calcium ion binding (GO:0005509);; Molecular Function: mannosyl-oligosaccharide 1 2-alpha-mannosidase activity (GO:0004571);	K01230|0.0|pop:POPTR_831216|mannosyl-oligosaccharide alpha-1,2-mannosidase [EC:3.2.1.113]	Mannosyl-oligosaccharide 1,2-alpha-mannosidase MNS3 OS=Arabidopsis thaliana GN=MNS3 PE=2 SV=1	Mannosyl-oligosaccharide 1,2-alpha-mannosidase GN=MTR_2g019520 OS=Medicago truncatula (Barrel medic) PE=4 SV=1	IPR001382: Glycoside hydrolase, family 47	predicted protein [Populus trichocarpa] >gi|222848965|gb|EEE86512.1| predicted protein [Populus trichocarpa]	TSA: Cajanus cajan cultivar Asha contig30052.Asha mRNA sequence
T1_Unigene_BMK.28938	--	--	--	--	Biotin carboxyl carrier protein of acetyl-CoA carboxylase OS=Nostoc sp. (strain PCC 7120 / UTEX 2576) GN=accB PE=1 SV=2	Biotin carboxyl carrier protein of acetyl-CoA carboxylase GN=MTR_3g071960 OS=Medicago truncatula (Barrel medic) PE=4 SV=1	IPR000089: Biotin/lipoyl attachment; IPR011053: Single hybrid motif	unknown [Glycine max]	Medicago truncatula clone mth2-76a20, complete sequence
T1_Unigene_BMK.28939	--	--	Biological Process: metabolic process (GO:0008152);; Molecular Function: catalytic activity (GO:0003824);; Molecular Function: protein binding (GO:0005515);	--	5'-AMP-activated protein kinase subunit gamma OS=Dictyostelium discoideum GN=prkag PE=3 SV=3	AKIN betagamma OS=Medicago truncatula (Barrel medic) PE=2 SV=1	IPR000644: Cystathionine beta-synthase, core; IPR013785: Aldolase-type TIM barrel	AKIN betagamma [Medicago truncatula]	Medicago truncatula AKIN betagamma mRNA, complete cds
T1_Unigene_BMK.28961	--	--	Biological Process: cell redox homeostasis (GO:0045454);	--	Protein disulfide-isomerase 5-4 OS=Arabidopsis thaliana GN=PDIL5-4 PE=2 SV=1	Endoplasmic reticulum-Golgi intermediate compartment protein GN=MTR_4g080800 OS=Medicago truncatula (Barrel medic) PE=4 SV=1	IPR012336: Thioredoxin-like fold; IPR012936: Domain of unknown function DUF1692; IPR013766: Thioredoxin domain	PREDICTED: hypothetical protein [Vitis vinifera] >gi|297735969|emb|CBI23943.3| unnamed protein product [Vitis vinifera]	Medicago truncatula clone MTYF9_FA_FB_FC1G-B-16 unknown mRNA
T1_Unigene_BMK.28979	[R]	General function prediction only	Molecular Function: nucleic acid binding (GO:0003676);; Molecular Function: nucleotide binding (GO:0000166);	--	Glycine-rich RNA-binding protein 10 OS=Brassica napus GN=GRP10 PE=2 SV=1	Putative uncharacterized protein OS=Glycine max (Soybean) PE=2 SV=1	IPR000504: RNA recognition motif domain; IPR012677: Nucleotide-binding, alpha-beta plait	unknown [Glycine max]	Lotus japonicus cDNA, clone: LjFL1-055-BE12, HTC
T1_Unigene_BMK.28981	--	--	--	K09919|0.0|pop:POPTR_297271|hypothetical protein	--	Predicted protein (Fragment) GN=POPTRDRAFT_297271 OS=Populus trichocarpa (Western balsam poplar) PE=4 SV=1	IPR007434: Protein of unknown function DUF482; IPR016181: Acyl-CoA N-acyltransferase	predicted protein [Populus trichocarpa] >gi|222839098|gb|EEE77449.1| predicted protein [Populus trichocarpa]	TSA: Cajanus cajan cultivar UPAS 120 contig01240.UPAS mRNA sequence
T1_Unigene_BMK.28994	--	--	Molecular Function: binding (GO:0005488);; Molecular Function: heat shock protein binding (GO:0031072);; Molecular Function: protein binding (GO:0005515);	--	--	Putative uncharacterized protein GN=MTR_7g109360 OS=Medicago truncatula (Barrel medic) PE=4 SV=1	IPR001623: Heat shock protein DnaJ, N-terminal; IPR011990: Tetratricopeptide-like helical; IPR019734: Tetratricopeptide repeat	heat shock protein binding protein, putative [Ricinus communis] >gi|223545781|gb|EEF47285.1| heat shock protein binding protein, putative [Ricinus communis]	Medicago truncatula clone mth2-8i21, complete sequence
T1_Unigene_BMK.28997	--	--	Biological Process: regulation of transcription DNA-dependent (GO:0006355);; Molecular Function: hydrolase activity (GO:0016787);; Molecular Function: zinc ion binding (GO:0008270);; Biological Process: metabolic process (GO:0008152);; Molecular Function: DNA binding (GO:0003677);	--	Dof zinc finger protein DOF1.8 OS=Arabidopsis thaliana GN=DOF1.8 PE=2 SV=1	Putative uncharacterized protein GN=VIT_01s0011g02530 OS=Vitis vinifera (Grape) PE=4 SV=1	IPR003851: Zinc finger, Dof-type; IPR013094: Alpha/beta hydrolase fold-3	PREDICTED: hypothetical protein [Vitis vinifera] >gi|297737903|emb|CBI27104.3| unnamed protein product [Vitis vinifera]	M.truncatula DNA sequence from clone MTH2-56A22 on chromosome 3, complete sequence
T1_Unigene_BMK.29004	--	--	Biological Process: protein phosphorylation (GO:0006468);; Molecular Function: ATP binding (GO:0005524);; Molecular Function: ATP binding (GO:0005524);; Molecular Function: protein kinase activity (GO:0004672);; Molecular Function: protein serine/threonine kinase activity (GO:0004674);; Molecular Function: protein tyrosine kinase activity (GO:0004713);; Molecular Function: transferase activity tr…	--	Shaggy-related protein kinase theta OS=Arabidopsis thaliana GN=ASK8 PE=2 SV=3	Shaggy-related protein kinase GN=MTR_7g076030 OS=Medicago truncatula (Barrel medic) PE=4 SV=1	IPR000719: Protein kinase, catalytic domain; IPR002290: Serine/threonine-protein kinase, catalytic domain; IPR008271: Serine/threonine-protein kinase, active site; IPR011009: Protein kinase-like domain; IPR017441: Protein kinase, ATP binding site; IPR017442: Serine/threonine-protein kinase-like domain; IPR020635: Tyrosine-protein kinase, catalytic domain	Ser/Thr protein kinase [Lotus japonicus]	Medicago truncatula clone MTYF9_FA_FB_FC1G-L-11 unknown mRNA
T1_Unigene_BMK.29057	--	--	Biological Process: protein folding (GO:0006457);	--	Probable FKBP-type peptidyl-prolyl cis-trans isomerase 4, chloroplastic OS=Arabidopsis thaliana GN=FKBP23I PE=1 SV=1	Peptidyl-prolyl cis-trans isomerase GN=MTR_8g091410 OS=Medicago truncatula (Barrel medic) PE=4 SV=1	IPR001179: Peptidyl-prolyl cis-trans isomerase, FKBP-type, domain; IPR023566: Peptidyl-prolyl cis-trans isomerase, FKBP-type	unknown [Medicago truncatula]	Medicago truncatula clone MTYFP_FQ_FR_FS1G-J-20 unknown mRNA
T1_Unigene_BMK.29076	--	--	Molecular Function: heat shock protein binding (GO:0031072);; Molecular Function: unfolded protein binding (GO:0051082);; Biological Process: protein folding (GO:0006457);; Molecular Function: heat shock protein binding (GO:0031072);	--	Chaperone protein dnaJ 2 OS=Synechocystis sp. (strain ATCC 27184 / PCC 6803 / N-1) GN=dnaJ2 PE=3 SV=1	Chaperone protein dnaJ GN=MTR_7g113530 OS=Medicago truncatula (Barrel medic) PE=4 SV=1	IPR001623: Heat shock protein DnaJ, N-terminal; IPR003095: Heat shock protein DnaJ	unknown [Glycine max]	Medicago truncatula clone mth2-6g4, complete sequence
T1_Unigene_BMK.29081	--	--	Biological Process: DNA replication (GO:0006260);; Biological Process: nucleobase-containing compound metabolic process (GO:0006139);; Cellular Component: intracellular (GO:0005622);; Molecular Function: 3'-5' exonuclease activity (GO:0008408);; Molecular Function: DNA-directed DNA polymerase activity (GO:0003887);; Molecular Function: DNA binding (GO:0003677);; Molecular Function: nucleic acid b…	K02335|0.0|pop:POPTR_1097327|DNA polymerase I [EC:2.7.7.7]	DNA polymerase I OS=Lactococcus lactis subsp. cremoris (strain MG1363) GN=polA PE=3 SV=2	DNA polymerase GN=MTR_5g092100 OS=Medicago truncatula (Barrel medic) PE=3 SV=1	IPR001098: DNA-directed DNA polymerase, family A, palm domain; IPR002298: DNA polymerase A; IPR002562: 3'-5' exonuclease; IPR012337: Ribonuclease H-like	predicted protein [Populus trichocarpa] >gi|222858202|gb|EEE95749.1| predicted protein [Populus trichocarpa]	Medicago truncatula chromosome 5 clone mth2-95h16, COMPLETE SEQUENCE
T1_Unigene_BMK.29095	--	--	Biological Process: oxidation-reduction process (GO:0055114);; Molecular Function: oxidoreductase activity acting on NADH or NADPH oxygen as acceptor (GO:0050664);; Molecular Function: calcium ion binding (GO:0005509);; Molecular Function: peroxidase activity (GO:0004601);	--	Respiratory burst oxidase homolog protein E OS=Arabidopsis thaliana GN=RBOHE PE=2 SV=1	Respiratory burst oxidase, putative GN=RCOM_0709670 OS=Ricinus communis (Castor bean) PE=4 SV=1	IPR011992: EF-hand-like domain; IPR013623: NADPH oxidase Respiratory burst; IPR018247: EF-Hand 1, calcium-binding site; IPR018249: EF-HAND 2	respiratory burst oxidase, putative [Ricinus communis] >gi|223544708|gb|EEF46224.1| respiratory burst oxidase, putative [Ricinus communis]	Lotus japonicus genomic DNA, chromosome 6, clone: LjT14O07, TM0013, complete sequence
T1_Unigene_BMK.29112	--	--	Biological Process: protein phosphorylation (GO:0006468);; Molecular Function: ATP binding (GO:0005524);; Molecular Function: protein binding (GO:0005515);; Molecular Function: protein kinase activity (GO:0004672);; Molecular Function: protein serine/threonine kinase activity (GO:0004674);; Molecular Function: protein tyrosine kinase activity (GO:0004713);; Molecular Function: transferase activit…	--	Leucine-rich repeat receptor-like serine/threonine-protein kinase BAM3 OS=Arabidopsis thaliana GN=BAM3 PE=2 SV=3	Receptor-like protein kinase GN=MTR_2g005810 OS=Medicago truncatula (Barrel medic) PE=4 SV=1	IPR000719: Protein kinase, catalytic domain; IPR001245: Serine-threonine/tyrosine-protein kinase; IPR001611: Leucine-rich repeat; IPR002290: Serine/threonine-protein kinase, catalytic domain; IPR003591: Leucine-rich repeat, typical subtype; IPR008271: Serine/threonine-protein kinase, active site; IPR011009: Protein kinase-like domain; IPR013210: Leucine-rich repeat-containing N-terminal, type 2; …	Protein kinase [Medicago truncatula]	Medicago truncatula clone mth2-54a24, complete sequence
T1_Unigene_BMK.29121	--	--	Biological Process: oxidation-reduction process (GO:0055114);; Cellular Component: integral to membrane (GO:0016021);; Molecular Function: flavin adenine dinucleotide binding (GO:0050660);; Molecular Function: oxidoreductase activity (GO:0016491);; Biological Process: metabolic process (GO:0008152);; Molecular Function: squalene monooxygenase activity (GO:0004506);	K00511|0.0|pop:POPTR_831444|squalene monooxygenase [EC:1.14.99.7]	Squalene monooxygenase OS=Panax ginseng PE=2 SV=1	Squalene epoxidase GN=SE1 OS=Medicago sativa (Alfalfa) PE=4 SV=1	IPR003042: Aromatic-ring hydroxylase-like; IPR013698: Squalene epoxidase	squalene epoxidase [Medicago sativa]	Medicago truncatula mRNA for squalene monooxygenase 2 (sqp2 gene)
T1_Unigene_BMK.29127	--	--	--	--	--	Translation initiation factor-related OS=Trifolium repens (Creeping white clover) PE=4 SV=1	--	translation initiation factor-related [Trifolium repens]	Trifolium repens clone BAC 88b23 anthocyanidin reductase, serine/threonine kinase, and translation initiation factor-related genes, complete cds
T1_Unigene_BMK.29128	--	--	Molecular Function: phosphotransferase activity alcohol group as acceptor (GO:0016773);	K00847|0.0|rcu:RCOM_1720250|fructokinase [EC:2.7.1.4]	Putative fructokinase-5 OS=Arabidopsis thaliana GN=At4g10260 PE=2 SV=1	Fructokinase-2 GN=MTR_7g034880 OS=Medicago truncatula (Barrel medic) PE=4 SV=1	IPR002173: Carbohydrate/puine kinase, PfkB, conserved site; IPR011611: Carbohydrate/purine kinase	fructokinase, putative [Ricinus communis] >gi|223539663|gb|EEF41245.1| fructokinase, putative [Ricinus communis]	Medicago truncatula clone mth2-8n13, complete sequence
T1_Unigene_BMK.29140	--	--	Molecular Function: zinc ion binding (GO:0008270);; Molecular Function: nucleic acid binding (GO:0003676);	--	Zinc finger CCCH domain-containing protein 17 OS=Arabidopsis thaliana GN=At2g02160 PE=1 SV=1	Putative uncharacterized protein GN=VIT_01s0010g01770 OS=Vitis vinifera (Grape) PE=4 SV=1	IPR000571: Zinc finger, CCCH-type	predicted protein [Populus trichocarpa] >gi|222863779|gb|EEF00910.1| predicted protein [Populus trichocarpa]	TSA: Arachis duranensis DurSNP_c54523.Ardu mRNA sequence
T1_Unigene_BMK.29143	--	--	Molecular Function: methyltransferase activity (GO:0008168);; Biological Process: metabolic process (GO:0008152);	--	Alkylated DNA repair protein alkB homolog 8 OS=Xenopus tropicalis GN=alkbh8 PE=2 SV=2	Putative uncharacterized protein OS=Glycine max (Soybean) PE=2 SV=1	IPR013216: Methyltransferase type 11	unknown [Glycine max]	TSA: Cajanus cajan cultivar Asha contig24298.Asha mRNA sequence
T1_Unigene_BMK.29144	--	--	--	--	Uncharacterized protein DDB_G0271670 OS=Dictyostelium discoideum GN=DDB_G0271670 PE=4 SV=1	Putative uncharacterized protein GN=VIT_17s0000g00390 OS=Vitis vinifera (Grape) PE=4 SV=1	--	PREDICTED: hypothetical protein [Vitis vinifera]	TSA: Cajanus cajan cultivar UPAS 120 contig00257.UPAS mRNA sequence
T1_Unigene_BMK.29152	--	--	Biological Process: transmembrane transport (GO:0055085);; Cellular Component: membrane (GO:0016020);; Molecular Function: antiporter activity (GO:0015297);; Molecular Function: drug transmembrane transporter activity (GO:0015238);; Biological Process: drug transmembrane transport (GO:0006855);	--	Pentatricopeptide repeat-containing protein At2g32230, mitochondrial OS=Arabidopsis thaliana GN=At2g32230 PE=2 SV=1	Pentatricopeptide repeat-containing protein GN=MTR_8g103380 OS=Medicago truncatula (Barrel medic) PE=4 SV=1	IPR002528: Multi antimicrobial extrusion protein; IPR002885: Pentatricopeptide repeat; IPR021869: Ribonuclease Zc3h12a-like	unnamed protein product [Vitis vinifera]	Medicago truncatula clone mth2-139j13, complete sequence
T1_Unigene_BMK.29159	--	--	Biological Process: oxidation-reduction process (GO:0055114);; Molecular Function: oxidoreductase activity acting on paired donors with incorporation or reduction of molecular oxygen 2-oxoglutarate as one donor and incorporation of one atom each of oxygen into both donors (GO:0016706);; Molecular Function: oxidoreductase activity (GO:0016491);	--	Protein SRG1 OS=Arabidopsis thaliana GN=SRG1 PE=2 SV=1	Leucoanthocyanidin dioxygenase GN=MTR_4g015790 OS=Medicago truncatula (Barrel medic) PE=3 SV=1	IPR005123: Oxoglutarate/iron-dependent oxygenase	unknown [Glycine max]	Medicago truncatula clone MTYFD_FE_FF_FG1G-G-22 unknown mRNA
T1_Unigene_BMK.29160	--	--	Molecular Function: nucleic acid binding (GO:0003676);; Molecular Function: nucleotide binding (GO:0000166);	--	RNA-binding protein with multiple splicing OS=Xenopus laevis GN=rbpms PE=2 SV=1	RNA-binding protein with multiple splicing GN=MTR_1g099190 OS=Medicago truncatula (Barrel medic) PE=4 SV=1	IPR000504: RNA recognition motif domain; IPR012677: Nucleotide-binding, alpha-beta plait	unknown [Glycine max]	Lotus japonicus cDNA, clone: LjFL1-040-BH12, HTC
T1_Unigene_BMK.29193	--	--	Molecular Function: protein dimerization activity (GO:0046983);; Molecular Function: O-methyltransferase activity (GO:0008171);; Molecular Function: methyltransferase activity (GO:0008168);	--	3'-hydroxy-N-methyl-(S)-coclaurine 4'-O-methyltransferase OS=Coptis japonica PE=1 SV=1	Caffeic acid 3-O-methyltransferase GN=MTR_4g038440 OS=Medicago truncatula (Barrel medic) PE=4 SV=1	IPR001077: O-methyltransferase, family 2; IPR011991: Winged helix-turn-helix transcription repressor DNA-binding; IPR012967: Plant methyltransferase dimerisation; IPR016461: O-methyltransferase, COMT, eukaryota	unknown [Medicago truncatula]	Medicago truncatula clone MTYF9_FA_FB_FC1G-N-23 unknown mRNA
T1_Unigene_BMK.29199	--	--	Biological Process: transcription DNA-dependent (GO:0006351);; Cellular Component: nucleus (GO:0005634);; Cellular Component: nucleus (GO:0005634);; Molecular Function: DNA binding (GO:0003677);	--	Transcription elongation factor B polypeptide 3 OS=Drosophila melanogaster GN=EloA PE=1 SV=1	Putative uncharacterized protein GN=MTR_3g095380 OS=Medicago truncatula (Barrel medic) PE=4 SV=1	IPR003617: Transcription elongation factor, TFIIS/CRSP70, N-terminal, sub-type; IPR017923: Transcription factor IIS, N-terminal	conserved hypothetical protein [Ricinus communis] >gi|223530431|gb|EEF32318.1| conserved hypothetical protein [Ricinus communis]	M.truncatula DNA sequence from clone MTH2-31J24 on chromosome 3, complete sequence
T1_Unigene_BMK.29202	--	--	Biological Process: microtubule-based movement (GO:0007018);; Molecular Function: ATP binding (GO:0005524);; Molecular Function: binding (GO:0005488);; Molecular Function: microtubule motor activity (GO:0003777);; Molecular Function: protein binding (GO:0005515);	--	Armadillo repeat-containing kinesin-like protein 3 OS=Arabidopsis thaliana GN=ARK3 PE=1 SV=1	Kinesin-1 GN=MTR_5g011500 OS=Medicago truncatula (Barrel medic) PE=3 SV=1	IPR000225: Armadillo; IPR001752: Kinesin, motor domain; IPR011989: Armadillo-like helical; IPR016024: Armadillo-type fold; IPR019821: Kinesin, motor region, conserved site	Kinesin heavy chain, putative [Ricinus communis] >gi|223549537|gb|EEF51025.1| Kinesin heavy chain, putative [Ricinus communis]	TSA: Cajanus cajan cultivar Asha contig05076.Asha mRNA sequence
T1_Unigene_BMK.29203	--	--	--	--	Calcium-responsive transcription coactivator OS=Rattus norvegicus GN=Ss18l1 PE=1 SV=1	Putative uncharacterized protein OS=Glycine max (Soybean) PE=2 SV=1	IPR007726: SSXT	unknown [Glycine max]	Lotus japonicus cDNA, clone: LjFL1-068-BD03, HTC
T1_Unigene_BMK.29236	--	--	--	--	Embryogenesis-associated protein EMB8 OS=Picea glauca GN=EMB8 PE=2 SV=1	Embryogenesis-associated protein EMB8 GN=MTR_1g096060 OS=Medicago truncatula (Barrel medic) PE=4 SV=1	--	PREDICTED: hypothetical protein [Vitis vinifera]	Glycine max cDNA, clone: GMFL01-01-L08
T1_Unigene_BMK.29241	--	--	--	--	--	Putative uncharacterized protein GN=MTR_1g070970 OS=Medicago truncatula (Barrel medic) PE=4 SV=1	IPR006502: Protein of unknown function DUF506, plant	PREDICTED: hypothetical protein isoform 1 [Vitis vinifera]	TSA: Cajanus cajan cultivar UPAS 120 contig12961.UPAS mRNA sequence
T1_Unigene_BMK.29267	--	--	Molecular Function: catalytic activity (GO:0003824);; Molecular Function: protein binding (GO:0005515);	--	Protein phosphatase 2C 70 OS=Arabidopsis thaliana GN=KAPP PE=1 SV=2	Kinase-associated protein phosphatase GN=MTR_5g005810 OS=Medicago truncatula (Barrel medic) PE=4 SV=1	IPR000253: Forkhead-associated (FHA) domain; IPR001932: Protein phosphatase 2C-like; IPR008984: SMAD/FHA domain; IPR015655: Protein phosphatase 2C	kinase-associated protein phosphatase [Lotus japonicus] >gi|169409944|gb|ACA57838.1| kinase-associated protein phosphatase [Lotus japonicus]	TSA: Cajanus cajan cultivar UPAS 120 contig05305.UPAS mRNA sequence
T1_Unigene_BMK.29270	--	--	Biological Process: transport (GO:0006810);; Cellular Component: integral to membrane (GO:0016021);; Cellular Component: intracellular (GO:0005622);; Biological Process: transport (GO:0006810);; Molecular Function: transporter activity (GO:0005215);	--	Patellin-1 OS=Arabidopsis thaliana GN=PATL1 PE=1 SV=2	Patellin-3, putative GN=RCOM_0989290 OS=Ricinus communis (Castor bean) PE=4 SV=1	IPR001071: Cellular retinaldehyde binding/alpha-tocopherol transport; IPR001251: Cellular retinaldehyde-binding/triple function, C-terminal; IPR008273: Cellular retinaldehyde-binding/triple function, N-terminal; IPR009038: GOLD; IPR011074: Phosphatidylinositol transfer protein-like, N-terminal	Patellin-3, putative [Ricinus communis] >gi|223535296|gb|EEF36972.1| Patellin-3, putative [Ricinus communis]	Lotus japonicus cDNA, clone: LjFL2-015-BD04, HTC
T1_Unigene_BMK.29295	--	--	Molecular Function: nucleoside-triphosphatase activity (GO:0017111);; Biological Process: protein metabolic process (GO:0019538);; Molecular Function: ATP binding (GO:0005524);; Molecular Function: nucleotide binding (GO:0000166);	K03696|0.0|rcu:RCOM_1502950|ATP-dependent Clp protease ATP-binding subunit ClpC	ERD1 protein, chloroplastic OS=Arabidopsis thaliana GN=ERD1 PE=2 SV=1	ATP-dependent Clp protease ATP-binding subunit GN=MTR_3g098310 OS=Medicago truncatula (Barrel medic) PE=3 SV=1	IPR001270: Chaperonin ClpA/B; IPR003593: ATPase, AAA+ type, core; IPR003959: ATPase, AAA-type, core; IPR004176: Clp, N-terminal; IPR013093: ATPase, AAA-2; IPR018368: Chaperonin ClpA/B, conserved site; IPR023150: Double Clp-N motif	hypothetical protein VITISV_012383 [Vitis vinifera] >gi|302142786|emb|CBI20081.3| unnamed protein product [Vitis vinifera]	M.truncatula DNA sequence from clone MTH2-28A3 on chromosome 3, complete sequence
T1_Unigene_BMK.29296	--	--	--	K06685|1e-140|pop:POPTR_836365|maintenance of ploidy protein MOB1 (MPS1 binder 1)	Mps one binder kinase activator-like 1 OS=Arabidopsis thaliana GN=At4g19045 PE=2 SV=1	Mps one binder kinase activator-like 1A GN=MTR_5g027160 OS=Medicago truncatula (Barrel medic) PE=2 SV=1	IPR005301: Mob1/phocein	unknown [Medicago truncatula]	Medicago truncatula clone MTYFT1G-E-1 unknown mRNA
T1_Unigene_BMK.29325	--	--	--	--	--	Two-component response regulator ARR1 OS=Medicago truncatula (Barrel medic) PE=4 SV=1	--	Homeodomain-related [Medicago truncatula]	Medicago truncatula chromosome 7 clone mth2-9g15, complete sequence
T1_Unigene_BMK.29336	--	--	--	--	--	Putative uncharacterized protein GN=MTR_2g048260 OS=Medicago truncatula (Barrel medic) PE=4 SV=1	--	hypothetical protein MtrDRAFT_AC154867g12v2 [Medicago truncatula]	Medicago truncatula chromosome 2 clone mte1-6j20, complete sequence
T1_Unigene_BMK.29350	--	--	--	--	--	Putative uncharacterized protein GN=MTR_2g085170 OS=Medicago truncatula (Barrel medic) PE=4 SV=1	IPR006852: Protein of unknown function DUF616	PREDICTED: hypothetical protein [Vitis vinifera]	TSA: Cajanus cajan cultivar UPAS 120 contig16538.UPAS mRNA sequence
T1_Unigene_BMK.29361	--	--	Molecular Function: inositol or phosphatidylinositol phosphatase activity (GO:0004437);	--	Type I inositol-1,4,5-trisphosphate 5-phosphatase 1 OS=Arabidopsis thaliana GN=IP5P1 PE=1 SV=2	Type I inositol-1,4,5-trisphosphate 5-phosphatase GN=MTR_6g042240 OS=Medicago truncatula (Barrel medic) PE=4 SV=1	IPR000300: Inositol polyphosphate-related phosphatase; IPR005135: Endonuclease/exonuclease/phosphatase	PREDICTED: hypothetical protein [Vitis vinifera]	TSA: Cajanus cajan cultivar Asha contig26599.Asha mRNA sequence
T1_Unigene_BMK.29367	--	--	Molecular Function: binding (GO:0005488);	--	Pentatricopeptide repeat-containing protein At3g59040 OS=Arabidopsis thaliana GN=At3g59040 PE=2 SV=2	Pentatricopeptide repeat-containing protein GN=MTR_1g114300 OS=Medicago truncatula (Barrel medic) PE=4 SV=1	IPR002885: Pentatricopeptide repeat; IPR011990: Tetratricopeptide-like helical	predicted protein [Populus trichocarpa] >gi|222845543|gb|EEE83090.1| predicted protein [Populus trichocarpa]	Glycine max cDNA, clone: GMFL01-01-M14
T1_Unigene_BMK.29384	--	--	Biological Process: 1-aminocyclopropane-1-carboxylate biosynthetic process (GO:0042218);; Biological Process: biosynthetic process (GO:0009058);; Molecular Function: pyridoxal phosphate binding (GO:0030170);; Molecular Function: transferase activity transferring nitrogenous groups (GO:0016769);; Biological Process: biosynthetic process (GO:0009058);; Molecular Function: 1-aminocyclopropane-1-carb…	K14270|0.0|rcu:RCOM_1498780|aminotransferase	Probable aminotransferase ACS12 OS=Arabidopsis thaliana GN=ACS12 PE=2 SV=2	Acc synthase, putative GN=RCOM_1498780 OS=Ricinus communis (Castor bean) PE=3 SV=1	IPR001176: 1-aminocyclopropane-1-carboxylate synthase; IPR004838: Aminotransferases, class-I, pyridoxal-phosphate-binding site; IPR004839: Aminotransferase, class I/classII; IPR015421: Pyridoxal phosphate-dependent transferase, major region, subdomain 1; IPR015424: Pyridoxal phosphate-dependent transferase, major domain	acc synthase, putative [Ricinus communis] >gi|223550014|gb|EEF51501.1| acc synthase, putative [Ricinus communis]	TSA: Cajanus cajan cultivar Asha contig30285.Asha mRNA sequence
T1_Unigene_BMK.29390	--	--	Biological Process: cation transport (GO:0006812);; Biological Process: metabolic process (GO:0008152);; Cellular Component: membrane (GO:0016020);; Molecular Function: ATPase activity coupled to transmembrane movement of ions phosphorylative mechanism (GO:0015662);; Molecular Function: hydrolase activity (GO:0016787);; Biological Process: metabolic process (GO:0008152);; Molecular Function: ATP …	K01534|1e-137|rcu:RCOM_0305430|Cd2+/Zn2+-exporting ATPase [EC:3.6.3.3 3.6.3.5]	Putative cadmium/zinc-transporting ATPase 2 OS=Arabidopsis thaliana GN=HMA4 PE=1 SV=2	Zn/Cd P(IB)-type ATPase GN=MTR_4g127580 OS=Medicago truncatula (Barrel medic) PE=3 SV=1	IPR000150: Cof protein; IPR000695: ATPase, P-type, H+ transporting proton pump; IPR001757: ATPase, P-type, K/Mg/Cd/Cu/Zn/Na/Ca/Na/H-transporter; IPR005834: Haloacid dehalogenase-like hydrolase; IPR023214: HAD-like domain	heavy metal cation transport atpase, putative [Ricinus communis] >gi|223528070|gb|EEF30145.1| heavy metal cation transport atpase, putative [Ricinus communis]	Medicago truncatula chromosome 8 clone mth2-7n18, complete sequence
T1_Unigene_BMK.29414	--	--	--	K01922|1e-148|pop:POPTR_710235|phosphopantothenate-cysteine ligase [EC:6.3.2.5]	Phosphopantothenate--cysteine ligase 2 OS=Arabidopsis thaliana GN=PPCS2 PE=2 SV=2	Phosphopantothenate-cysteine ligase GN=MTR_4g112080 OS=Medicago truncatula (Barrel medic) PE=4 SV=1	IPR007085: DNA/pantothenate metabolism flavoprotein, C-terminal	unknown [Glycine max]	Soybean clone JCVI-FLGm-26M13 unknown mRNA
T1_Unigene_BMK.29427	--	--	Biological Process: transmembrane transport (GO:0055085);; Biological Process: transport (GO:0006810);; Cellular Component: mitochondrial inner membrane (GO:0005743);; Molecular Function: binding (GO:0005488);	--	Solute carrier family 25 member 44 OS=Pongo abelii GN=SLC25A44 PE=2 SV=2	Mitochondrial carrier protein RIM2, putative GN=RCOM_0654330 OS=Ricinus communis (Castor bean) PE=3 SV=1	IPR002067: Mitochondrial carrier protein; IPR018108: Mitochondrial substrate/solute carrier; IPR023395: Mitochondrial carrier domain	Mitochondrial carrier protein RIM2, putative [Ricinus communis] >gi|223539432|gb|EEF41022.1| Mitochondrial carrier protein RIM2, putative [Ricinus communis]	Glycine max strain Williams 82 clone GM_WBb0071J06, complete sequence
T1_Unigene_BMK.29436	--	--	Cellular Component: integral to membrane (GO:0016021);	--	--	Putative uncharacterized protein GN=MTR_042s0018 OS=Medicago truncatula (Barrel medic) PE=4 SV=1	IPR002781: Protein of unknown function DUF81	hypothetical protein ARALYDRAFT_481426 [Arabidopsis lyrata subsp. lyrata] >gi|297324719|gb|EFH55139.1| hypothetical protein ARALYDRAFT_481426 [Arabidopsis lyrata subsp. lyrata]	Medicago truncatula clone MTYFT1G-C-9 unknown mRNA
T1_Unigene_BMK.29438	--	--	--	--	Protein CLEC16A homolog OS=Dictyostelium discoideum GN=DDB_G0289943 PE=3 SV=1	CLEC16A-like protein GN=MTR_4g127210 OS=Medicago truncatula (Barrel medic) PE=4 SV=1	IPR019155: Uncharacterised protein family FPL	unnamed protein product [Vitis vinifera]	TSA: Cajanus cajan cultivar UPAS 120 contig17551.UPAS mRNA sequence
T1_Unigene_BMK.29440	--	--	Molecular Function: binding (GO:0005488);	--	--	Impaired sucrose induction 1-like protein GN=MTR_4g078140 OS=Medicago truncatula (Barrel medic) PE=4 SV=1	IPR011989: Armadillo-like helical; IPR012535: Cell division protein Cdc14; IPR016024: Armadillo-type fold	impaired sucrose induction 1-like protein [Medicago truncatula]	Medicago truncatula mRNA for impaired sucrose induction 1-like protein (isi1 gene)
T1_Unigene_BMK.29455	--	--	--	--	OTU domain-containing protein DDB_G0284757 OS=Dictyostelium discoideum GN=DDB_G0284757 PE=4 SV=2	Predicted protein (Fragment) GN=POPTRDRAFT_246170 OS=Populus trichocarpa (Western balsam poplar) PE=4 SV=1	IPR003323: Ovarian tumour, otubain	predicted protein [Populus trichocarpa] >gi|222861173|gb|EEE98715.1| predicted protein [Populus trichocarpa]	TSA: Cajanus cajan cultivar Asha contig29393.Asha mRNA sequence
T1_Unigene_BMK.29457	--	--	Molecular Function: protein binding (GO:0005515);	--	Extended synaptotagmin-1 OS=Mus musculus GN=Esyt1 PE=2 SV=2	Unc-13-like protein GN=MTR_4g107850 OS=Medicago truncatula (Barrel medic) PE=4 SV=1	IPR000008: C2 calcium-dependent membrane targeting; IPR008973: C2 calcium/lipid-binding domain, CaLB; IPR013583: Phosphoribosyltransferase C-terminal; IPR018029: C2 membrane targeting protein	conserved hypothetical protein [Ricinus communis] >gi|223550638|gb|EEF52125.1| conserved hypothetical protein [Ricinus communis]	Medicago truncatula chromosome 8 clone mth2-125i24, complete sequence
T1_Unigene_BMK.29467	--	--	--	--	--	Putative uncharacterized protein GN=MTR_3g060380 OS=Medicago truncatula (Barrel medic) PE=4 SV=1	--	predicted protein [Leptosphaeria maculans]	M.truncatula DNA sequence from clone MTH2-77J21 on chromosome 3, complete sequence
T1_Unigene_BMK.29469	--	--	Molecular Function: protein binding (GO:0005515);	K11866|0.0|rcu:RCOM_1197790|STAM-binding protein [EC:3.1.2.15]	AMSH-like ubiquitin thiolesterase 1 OS=Arabidopsis thaliana GN=AMSH1 PE=2 SV=1	AMSH-like protease GN=MTR_8g104310 OS=Medicago truncatula (Barrel medic) PE=4 SV=1	IPR000555: Mov34/MPN/PAD-1	amsh, putative [Ricinus communis] >gi|223526395|gb|EEF28683.1| amsh, putative [Ricinus communis]	TSA: Cajanus cajan cultivar UPAS 120 contig08286.UPAS mRNA sequence
T1_Unigene_BMK.29474	--	--	Molecular Function: nucleic acid binding (GO:0003676);; Molecular Function: nucleotide binding (GO:0000166);	--	Heterogeneous nuclear ribonucleoprotein Q OS=Rattus norvegicus GN=Syncrip PE=2 SV=1	RNA-binding protein GN=MTR_7g118120 OS=Medicago truncatula (Barrel medic) PE=4 SV=1	IPR000504: RNA recognition motif domain; IPR012677: Nucleotide-binding, alpha-beta plait	unknown [Glycine max]	TSA: Cajanus cajan cultivar UPAS 120 contig04590.UPAS mRNA sequence
T1_Unigene_BMK.29508	--	--	Biological Process: oxidation-reduction process (GO:0055114);; Molecular Function: oxidoreductase activity (GO:0016491);; Molecular Function: copper ion binding (GO:0005507);; Molecular Function: oxidoreductase activity (GO:0016491);	--	Monocopper oxidase-like protein SKU5 OS=Arabidopsis thaliana GN=SKU5 PE=1 SV=1	Monocopper oxidase-like protein SKU5 GN=MTR_4g101650 OS=Medicago truncatula (Barrel medic) PE=4 SV=1	IPR001117: Multicopper oxidase, type 1; IPR008972: Cupredoxin; IPR011706: Multicopper oxidase, type 2; IPR011707: Multicopper oxidase, type 3	multicopper oxidase, putative [Ricinus communis] >gi|223527702|gb|EEF29809.1| multicopper oxidase, putative [Ricinus communis]	Glycine max cDNA, clone: GMFL01-01-I09
T1_Unigene_BMK.29514	--	--	Molecular Function: protein binding (GO:0005515);	--	RWD domain-containing protein 1 OS=Mus musculus GN=Rwdd1 PE=1 SV=1	Putative uncharacterized protein OS=Glycine max (Soybean) PE=2 SV=1	IPR006575: RWD domain; IPR016135: Ubiquitin-conjugating enzyme/RWD-like	unknown [Glycine max]	Soybean clone JCVI-FLGm-21I15 unknown mRNA
T1_Unigene_BMK.29521	--	--	Biological Process: protein phosphorylation (GO:0006468);; Molecular Function: ATP binding (GO:0005524);; Molecular Function: ATP binding (GO:0005524);; Molecular Function: protein kinase activity (GO:0004672);; Molecular Function: protein serine/threonine kinase activity (GO:0004674);; Molecular Function: protein tyrosine kinase activity (GO:0004713);; Molecular Function: transferase activity tr…	--	Serine/threonine-protein kinase PBS1 OS=Arabidopsis thaliana GN=PBS1 PE=1 SV=1	Protein kinase-like protein GN=MTR_2g019980 OS=Medicago truncatula (Barrel medic) PE=3 SV=1	IPR000719: Protein kinase, catalytic domain; IPR002290: Serine/threonine-protein kinase, catalytic domain; IPR008271: Serine/threonine-protein kinase, active site; IPR011009: Protein kinase-like domain; IPR017441: Protein kinase, ATP binding site; IPR017442: Serine/threonine-protein kinase-like domain; IPR020635: Tyrosine-protein kinase, catalytic domain	receptor serine-threonine protein kinase, putative [Ricinus communis] >gi|223543968|gb|EEF45494.1| receptor serine-threonine protein kinase, putative [Ricinus communis]	Medicago truncatula chromosome 2 BAC clone mth2-26g6, complete sequence
T1_Unigene_BMK.29522	--	--	Biological Process: protein dephosphorylation (GO:0006470);; Cellular Component: protein serine/threonine phosphatase complex (GO:0008287);; Molecular Function: catalytic activity (GO:0003824);; Molecular Function: protein serine/threonine phosphatase activity (GO:0004722);	--	Probable protein phosphatase 2C 46 OS=Arabidopsis thaliana GN=At3g51370 PE=2 SV=1	Protein phosphatase 2c-like protein GN=MTR_8g074930 OS=Medicago truncatula (Barrel medic) PE=3 SV=1	IPR000222: Protein phosphatase 2C, manganese/magnesium aspartate binding site; IPR001932: Protein phosphatase 2C-like; IPR015655: Protein phosphatase 2C	predicted protein [Populus trichocarpa] >gi|118486583|gb|ABK95130.1| unknown [Populus trichocarpa] >gi|222836815|gb|EEE75208.1| predicted protein [Populus trichocarpa]	Medicago truncatula chromosome 8 clone mth2-71b14, complete sequence
T1_Unigene_BMK.29533	--	--	Molecular Function: heat shock protein binding (GO:0031072);; Molecular Function: unfolded protein binding (GO:0051082);; Biological Process: protein folding (GO:0006457);; Molecular Function: heat shock protein binding (GO:0031072);	K09510|0.0|rcu:RCOM_1673240|DnaJ homolog subfamily B member 4	DnaJ homolog subfamily B member 1 OS=Homo sapiens GN=DNAJB1 PE=1 SV=4	Chaperone protein dnaJ GN=MTR_4g078850 OS=Medicago truncatula (Barrel medic) PE=2 SV=1	IPR001623: Heat shock protein DnaJ, N-terminal; IPR002939: Chaperone DnaJ, C-terminal; IPR003095: Heat shock protein DnaJ; IPR008971: HSP40/DnaJ peptide-binding; IPR018253: Heat shock protein DnaJ, conserved site	unknown [Medicago truncatula]	Medicago truncatula clone MTYF5_F6_F7_F81G-O-19 unknown mRNA
T1_Unigene_BMK.29542	--	--	Biological Process: protein phosphorylation (GO:0006468);; Molecular Function: ATP binding (GO:0005524);; Molecular Function: ATP binding (GO:0005524);; Molecular Function: calcium ion binding (GO:0005509);; Molecular Function: protein kinase activity (GO:0004672);; Molecular Function: protein serine/threonine kinase activity (GO:0004674);; Molecular Function: protein tyrosine kinase activity (GO…	--	CDPK-related protein kinase OS=Daucus carota GN=CRK PE=2 SV=1	Calcium dependent protein kinase-like protein GN=MTR_3g092230 OS=Medicago truncatula (Barrel medic) PE=4 SV=1	IPR000719: Protein kinase, catalytic domain; IPR002290: Serine/threonine-protein kinase, catalytic domain; IPR008271: Serine/threonine-protein kinase, active site; IPR011009: Protein kinase-like domain; IPR011992: EF-hand-like domain; IPR017441: Protein kinase, ATP binding site; IPR017442: Serine/threonine-protein kinase-like domain; IPR020635: Tyrosine-protein kinase, catalytic domain	calcium-dependent protein kinase, putative [Ricinus communis] >gi|223545273|gb|EEF46780.1| calcium-dependent protein kinase, putative [Ricinus communis]	Lotus japonicus cDNA, clone: LjFL3-042-BC03, HTC
T1_Unigene_BMK.29545	--	--	Molecular Function: RNA binding (GO:0003723);	--	RNA-binding protein Nova-1 (Fragment) OS=Rattus norvegicus GN=Nova1 PE=2 SV=1	Putative KH-domain containing protein OS=Medicago truncatula (Barrel medic) PE=4 SV=1	IPR004087: K Homology; IPR004088: K Homology, type 1; IPR018111: K Homology, type 1, subgroup	putative KH-domain containing protein [Medicago truncatula]	TSA: Cajanus cajan cultivar Asha contig34127.Asha mRNA sequence
T1_Unigene_BMK.29552	--	--	Cellular Component: integral to membrane (GO:0016021);	--	Chloroplast envelope membrane protein OS=Guillardia theta GN=cemA PE=3 SV=1	Putative uncharacterized protein OS=Glycine max (Soybean) PE=2 SV=1	IPR004282: Chloroplast envelope membrane protein, CemA	unknown [Glycine max]	Soybean clone JCVI-FLGm-25G9 unknown mRNA
T1_Unigene_BMK.29556	--	--	Biological Process: protein phosphorylation (GO:0006468);; Molecular Function: ATP binding (GO:0005524);; Molecular Function: ATP binding (GO:0005524);; Molecular Function: protein kinase activity (GO:0004672);; Molecular Function: protein serine/threonine kinase activity (GO:0004674);; Molecular Function: protein tyrosine kinase activity (GO:0004713);; Molecular Function: transferase activity tr…	K14498|0.0|vvi:100259302|serine/threonine-protein kinase SRK2 [EC:2.7.11.1]	Serine/threonine-protein kinase SRK2A OS=Arabidopsis thaliana GN=SRK2A PE=1 SV=1	Serine/threonine protein kinase GN=MTR_8g095330 OS=Medicago truncatula (Barrel medic) PE=4 SV=1	IPR000719: Protein kinase, catalytic domain; IPR002290: Serine/threonine-protein kinase, catalytic domain; IPR008271: Serine/threonine-protein kinase, active site; IPR011009: Protein kinase-like domain; IPR017441: Protein kinase, ATP binding site; IPR017442: Serine/threonine-protein kinase-like domain; IPR020635: Tyrosine-protein kinase, catalytic domain	protein kinase 3 [Glycine max]	Lotus japonicus cDNA, clone: LjCa-008-DH02, HTC
T1_Unigene_BMK.29567	--	--	Biological Process: regulation of actin filament polymerization (GO:0030833);; Cellular Component: cytoskeleton (GO:0005856);; Molecular Function: ATP binding (GO:0005524);; Molecular Function: actin binding (GO:0003779);	--	Actin-related protein 3 OS=Arabidopsis thaliana GN=ARP3 PE=1 SV=1	Protein binding protein, putative GN=RCOM_1083060 OS=Ricinus communis (Castor bean) PE=3 SV=1	IPR004000: Actin-like; IPR015623: Actin-related protein 3	protein binding protein, putative [Ricinus communis] >gi|223546092|gb|EEF47595.1| protein binding protein, putative [Ricinus communis]	TSA: Cajanus cajan cultivar Asha contig32935.Asha mRNA sequence
T1_Unigene_BMK.29572	--	--	Molecular Function: binding (GO:0005488);; Molecular Function: protein binding (GO:0005515);	--	Nephrocystin-3 OS=Mus musculus GN=Nphp3 PE=1 SV=1	Kinesin light chain, putative GN=RCOM_1312260 OS=Ricinus communis (Castor bean) PE=4 SV=1	IPR001440: Tetratricopeptide TPR-1; IPR011990: Tetratricopeptide-like helical; IPR013026: Tetratricopeptide repeat-containing; IPR019734: Tetratricopeptide repeat	kinesin light chain, putative [Ricinus communis] >gi|223541850|gb|EEF43396.1| kinesin light chain, putative [Ricinus communis]	Glycine max cDNA, clone: GMFL01-15-I20
T1_Unigene_BMK.29573	--	--	Molecular Function: hydrolase activity (GO:0016787);	--	Manganese-dependent ADP-ribose/CDP-alcohol diphosphatase OS=Bos taurus PE=2 SV=2	Manganese-dependent ADP-ribose/CDP-alcohol diphosphatase GN=MTR_3g076590 OS=Medicago truncatula (Barrel medic) PE=4 SV=1	IPR004843: Metallophosphoesterase domain	unnamed protein product [Vitis vinifera]	M.truncatula DNA sequence from clone WTSI_1018-13N4 on chromosome 3, complete sequence
T1_Unigene_BMK.29579	--	--	Biological Process: protein phosphorylation (GO:0006468);; Molecular Function: ATP binding (GO:0005524);; Molecular Function: protein binding (GO:0005515);; Molecular Function: protein kinase activity (GO:0004672);; Molecular Function: protein serine/threonine kinase activity (GO:0004674);; Molecular Function: protein tyrosine kinase activity (GO:0004713);; Molecular Function: transferase activit…	--	Receptor-like protein kinase HSL1 OS=Arabidopsis thaliana GN=HSL1 PE=2 SV=1	Predicted protein GN=POPTRDRAFT_711248 OS=Populus trichocarpa (Western balsam poplar) PE=3 SV=1	IPR000719: Protein kinase, catalytic domain; IPR001611: Leucine-rich repeat; IPR002290: Serine/threonine-protein kinase, catalytic domain; IPR003591: Leucine-rich repeat, typical subtype; IPR008271: Serine/threonine-protein kinase, active site; IPR011009: Protein kinase-like domain; IPR017442: Serine/threonine-protein kinase-like domain; IPR020635: Tyrosine-protein kinase, catalytic domain	predicted protein [Populus trichocarpa] >gi|222842852|gb|EEE80399.1| predicted protein [Populus trichocarpa]	TSA: Cajanus cajan cultivar UPAS 120 contig02115.UPAS mRNA sequence
T1_Unigene_BMK.29601	--	--	--	--	Glycine-rich protein A3 OS=Daucus carota PE=2 SV=1	Putative uncharacterized protein GN=MTR_5g025570 OS=Medicago truncatula (Barrel medic) PE=4 SV=1	--	glycine and proline rich protein 4 [Glycine max]	Medicago truncatula chromosome 5 clone mth4-42d11, COMPLETE SEQUENCE
T1_Unigene_BMK.29631	--	--	--	--	--	Putative uncharacterized protein GN=MTR_2g020830 OS=Medicago truncatula (Barrel medic) PE=4 SV=1	--	unknown [Glycine max]	Medicago truncatula clone mth2-71m16, complete sequence
T1_Unigene_BMK.29632	--	--	Biological Process: oxidation-reduction process (GO:0055114);; Molecular Function: electron carrier activity (GO:0009055);; Molecular Function: heme binding (GO:0020037);; Molecular Function: oxidoreductase activity acting on paired donors with incorporation or reduction of molecular oxygen (GO:0016705);; Molecular Function: iron ion binding (GO:0005506);; Molecular Function: oxidoreductase activ…	--	Cytochrome P450 77A3 OS=Glycine max GN=CYP77A3 PE=2 SV=1	Cytochrome P450 GN=MTR_4g131830 OS=Medicago truncatula (Barrel medic) PE=3 SV=1	IPR001128: Cytochrome P450; IPR002401: Cytochrome P450, E-class, group I; IPR017972: Cytochrome P450, conserved site	PREDICTED: hypothetical protein [Vitis vinifera] >gi|302144083|emb|CBI23188.3| unnamed protein product [Vitis vinifera]	Medicago truncatula cytochrome P450 monooxygenase CYP77B5 (CYP77B5) mRNA, partial cds
T1_Unigene_BMK.29635	--	--	Biological Process: oxidation-reduction process (GO:0055114);; Molecular Function: FMN binding (GO:0010181);; Molecular Function: oxidoreductase activity (GO:0016491);; Molecular Function: FMN binding (GO:0010181);; Molecular Function: iron ion binding (GO:0005506);; Molecular Function: oxidoreductase activity (GO:0016491);	K00327|0.0|vvi:100240979|NADPH-ferrihemoprotein reductase [EC:1.6.2.4]	NADPH--cytochrome P450 reductase OS=Catharanthus roseus GN=CPR PE=2 SV=1	NADPH--cytochrome P450 reductase GN=MTR_4g128020 OS=Medicago truncatula (Barrel medic) PE=3 SV=1	IPR001094: Flavodoxin; IPR001433: Oxidoreductase FAD/NAD(P)-binding; IPR001709: Flavoprotein pyridine nucleotide cytochrome reductase; IPR003097: FAD-binding, type 1; IPR008254: Flavodoxin/nitric oxide synthase; IPR017927: Ferredoxin reductase-type FAD-binding domain; IPR017938: Riboflavin synthase-like beta-barrel; IPR023173: NADPH-cytochrome p450 reductase, FAD-binding, alpha-helical domain-3	putative NADPH-cytochrome P450 reductase [Pisum sativum]	Pisum sativum putative NADPH-cytochrome P450 reductase (PSC450R1) mRNA, complete cds
T1_Unigene_BMK.29658	--	--	Biological Process: regulation of transcription DNA-dependent (GO:0006355);; Molecular Function: DNA binding (GO:0003677);; Molecular Function: protein binding (GO:0005515);	--	ZF-HD homeobox protein At4g24660 OS=Arabidopsis thaliana GN=At4g24660 PE=1 SV=1	Zinc finger-homeodomain protein GN=MTR_5g065440 OS=Medicago truncatula (Barrel medic) PE=4 SV=1	IPR006455: Homeobox domain, ZF-HD class; IPR006456: ZF-HD homeobox protein, Cys/His-rich dimerisation domain; IPR009057: Homeodomain-like; IPR012287: Homeodomain-related	predicted protein [Populus trichocarpa] >gi|222844055|gb|EEE81602.1| predicted protein [Populus trichocarpa]	Medicago truncatula chromosome 5 clone mth4-58a13, COMPLETE SEQUENCE
T1_Unigene_BMK.29663	--	--	--	K13114|1e-124|rcu:RCOM_1183360|pinin	Pinin OS=Canis familiaris GN=PNN PE=2 SV=3	Putative uncharacterized protein GN=VIT_12s0055g00360 OS=Vitis vinifera (Grape) PE=4 SV=1	IPR006786: Pinin/SDK/MemA protein	unnamed protein product [Vitis vinifera]	Medicago truncatula clone MTYFD_FE_FF_FG1G-H-20 unknown mRNA
T1_Unigene_BMK.29669	--	--	--	--	Crt homolog 1 OS=Dictyostelium discoideum GN=crtp1 PE=2 SV=1	Crt-like protein GN=MTR_5g089340 OS=Medicago truncatula (Barrel medic) PE=4 SV=1	--	predicted protein [Populus trichocarpa] >gi|222849671|gb|EEE87218.1| predicted protein [Populus trichocarpa]	TSA: Cajanus cajan cultivar Asha contig11798.Asha mRNA sequence
T1_Unigene_BMK.29673	--	--	Biological Process: metabolic process (GO:0008152);; Molecular Function: catalytic activity (GO:0003824);	K00162|0.0|rcu:RCOM_0632150|pyruvate dehydrogenase E1 component subunit beta [EC:1.2.4.1]	Pyruvate dehydrogenase E1 component subunit beta OS=Staurastrum punctulatum GN=pdhB PE=3 SV=1	Pyruvate dehydrogenase OS=Glycine max (Soybean) PE=2 SV=1	IPR005475: Transketolase-like, pyrimidine-binding domain; IPR005476: Transketolase, C-terminal; IPR009014: Transketolase, C-terminal/Pyruvate-ferredoxin oxidoreductase, domain II; IPR015941: Transketolase-like, C-terminal	pyruvate dehydrogenase [Glycine max]	M.truncatula DNA sequence from clone MTH2-97P14 on chromosome 3, complete sequence
T1_Unigene_BMK.29720	--	--	Molecular Function: zinc ion binding (GO:0008270);; Molecular Function: nucleic acid binding (GO:0003676);; Molecular Function: nucleotide binding (GO:0000166);	K12872|0.0|vvi:100241603|pre-mRNA-splicing factor RBM22/SLT11	Zinc finger CCCH domain-containing protein 49 OS=Oryza sativa subsp. japonica GN=Os07g0281000 PE=2 SV=1	Zinc finger CCCH domain-containing protein GN=MTR_3g079200 OS=Medicago truncatula (Barrel medic) PE=4 SV=1	IPR000504: RNA recognition motif domain; IPR000571: Zinc finger, CCCH-type; IPR012677: Nucleotide-binding, alpha-beta plait	PREDICTED: hypothetical protein [Vitis vinifera]	Medicago truncatula clone mth2-12k22, complete sequence
T1_Unigene_BMK.29751	--	--	Molecular Function: zinc ion binding (GO:0008270);; Molecular Function: nucleic acid binding (GO:0003676);	--	Uncharacterized protein C683.02c OS=Schizosaccharomyces pombe GN=SPAC683.02c PE=2 SV=1	Actin depolymerizing factor GN=MTR_1g101190 OS=Medicago truncatula (Barrel medic) PE=4 SV=1	IPR001878: Zinc finger, CCHC-type; IPR013084: Zinc finger, CCHC retroviral-type	unnamed protein product [Vitis vinifera]	TSA: Arachis hypogaea CL9195Contig1.Arhy mRNA sequence
T1_Unigene_BMK.29772	--	--	--	--	UDP-galactose transporter 2 OS=Arabidopsis thaliana GN=UDP-GALT2 PE=2 SV=1	Membrane protein, putative GN=MTR_3g095130 OS=Medicago truncatula (Barrel medic) PE=4 SV=1	IPR004853: Domain of unknown function DUF250	unknown [Medicago truncatula]	Medicago truncatula clone MTYF9_FA_FB_FC1G-M-14 unknown mRNA
T1_Unigene_BMK.29775	--	--	Molecular Function: zinc ion binding (GO:0008270);; Molecular Function: nucleic acid binding (GO:0003676);; Molecular Function: nucleotide binding (GO:0000166);	--	Zinc finger CCCH domain-containing protein 55 OS=Arabidopsis thaliana GN=At5g12440 PE=2 SV=2	Zinc finger CCCH domain-containing protein GN=MTR_5g008900 OS=Medicago truncatula (Barrel medic) PE=4 SV=1	IPR000504: RNA recognition motif domain; IPR000571: Zinc finger, CCCH-type; IPR012677: Nucleotide-binding, alpha-beta plait	nucleic acid binding protein, putative [Ricinus communis] >gi|223547434|gb|EEF48929.1| nucleic acid binding protein, putative [Ricinus communis]	Medicago truncatula chromosome 5 clone mth2-190a9, COMPLETE SEQUENCE
T1_Unigene_BMK.29808	--	--	Biological Process: metabolic process (GO:0008152);; Molecular Function: 4 iron 4 sulfur cluster binding (GO:0051539);; Molecular Function: iron-sulfur cluster binding (GO:0051536);; Molecular Function: lipoate synthase activity (GO:0016992);; Biological Process: lipoate biosynthetic process (GO:0009107);; Molecular Function: catalytic activity (GO:0003824);	K03644|0.0|pop:POPTR_558638|lipoic acid synthetase [EC:2.8.1.8]	Lipoyl synthase, mitochondrial OS=Medicago truncatula GN=LIP1 PE=2 SV=1	Putative uncharacterized protein OS=Populus trichocarpa x Populus deltoides PE=2 SV=1	IPR003698: Lipoate synthase; IPR006638: Elongator protein 3/MiaB/NifB; IPR007197: Radical SAM; IPR013785: Aldolase-type TIM barrel	RecName: Full=Lipoyl synthase, mitochondrial; AltName: Full=Lipoate synthase; Short=LS; Short=Lip-syn; AltName: Full=Lipoic acid synthase; Flags: Precursor >gi|217074936|gb|ACJ85828.1| unknown [Medicago truncatula]	Medicago truncatula clone MTYFL_FM_FN_FO1G-D-14 unknown mRNA
T1_Unigene_BMK.29811	--	--	--	--	--	Putative uncharacterized protein GN=MTR_119s0026 OS=Medicago truncatula (Barrel medic) PE=4 SV=1	IPR006936: Domain of unknown function DUF640	conserved hypothetical protein [Ricinus communis] >gi|223526288|gb|EEF28600.1| conserved hypothetical protein [Ricinus communis]	Sesbania rostrata cDNA-AFLP fragment 036BT34M24-486.0 genomic sequence
T1_Unigene_BMK.29816	--	--	Biological Process: protein phosphorylation (GO:0006468);; Molecular Function: ATP binding (GO:0005524);; Molecular Function: protein binding (GO:0005515);; Molecular Function: protein kinase activity (GO:0004672);; Molecular Function: protein serine/threonine kinase activity (GO:0004674);; Molecular Function: protein tyrosine kinase activity (GO:0004713);; Molecular Function: transferase activit…	--	Protein STRUBBELIG-RECEPTOR FAMILY 8 OS=Arabidopsis thaliana GN=SRF8 PE=2 SV=1	Putative uncharacterized protein GN=VIT_10s0116g00100 OS=Vitis vinifera (Grape) PE=4 SV=1	IPR000719: Protein kinase, catalytic domain; IPR001611: Leucine-rich repeat; IPR002290: Serine/threonine-protein kinase, catalytic domain; IPR011009: Protein kinase-like domain; IPR013210: Leucine-rich repeat-containing N-terminal, type 2; IPR017442: Serine/threonine-protein kinase-like domain; IPR020635: Tyrosine-protein kinase, catalytic domain	unnamed protein product [Vitis vinifera]	TSA: Cajanus cajan cultivar UPAS 120 contig07861.UPAS mRNA sequence
T1_Unigene_BMK.29818	--	--	Biological Process: transmembrane transport (GO:0055085);; Cellular Component: integral to membrane (GO:0016021);; Molecular Function: cation transmembrane transporter activity (GO:0008324);; Biological Process: cation transport (GO:0006812);; Biological Process: transmembrane transport (GO:0055085);; Cellular Component: integral to membrane (GO:0016021);	K07300|0.0|vvi:100253555|Ca2+:H+ antiporter	Vacuolar cation/proton exchanger 2 OS=Oryza sativa subsp. japonica GN=CAX2 PE=2 SV=2	Putative uncharacterized protein GN=VIT_09s0018g01840 OS=Vitis vinifera (Grape) PE=4 SV=1	IPR004713: Calcium/proton exchanger; IPR004798: Calcium/proton exchanger superfamily; IPR004837: Sodium/calcium exchanger membrane region	PREDICTED: hypothetical protein [Vitis vinifera] >gi|298204778|emb|CBI25276.3| unnamed protein product [Vitis vinifera]	TSA: Cajanus cajan cultivar UPAS 120 contig04091.UPAS mRNA sequence
T1_Unigene_BMK.29820	--	--	Biological Process: regulation of transcription DNA-dependent (GO:0006355);; Molecular Function: sequence-specific DNA binding (GO:0043565);; Molecular Function: DNA binding (GO:0003677);; Molecular Function: protein binding (GO:0005515);; Molecular Function: sequence-specific DNA binding transcription factor activity (GO:0003700);	--	WUSCHEL-related homeobox 8 OS=Oryza sativa subsp. japonica GN=WOX8 PE=2 SV=1	Putative uncharacterized protein OS=Medicago truncatula (Barrel medic) PE=2 SV=1	IPR001356: Homeobox; IPR009057: Homeodomain-like; IPR012287: Homeodomain-related	unknown [Medicago truncatula]	Medicago truncatula clone MTYFD_FE_FF_FG1G-O-14 unknown mRNA
T1_Unigene_BMK.29873	--	--	Biological Process: protein modification process (GO:0006464);; Molecular Function: acid-amino acid ligase activity (GO:0016881);; Cellular Component: intracellular (GO:0005622);; Molecular Function: protein binding (GO:0005515);	K10591|0.0|vvi:100244983|E3 ubiquitin-protein ligase NEDD4 [EC:6.3.2.19]	E3 ubiquitin-protein ligase UPL5 OS=Arabidopsis thaliana GN=UPL5 PE=1 SV=1	Ubiquitin GN=MTR_4g133120 OS=Medicago truncatula (Barrel medic) PE=4 SV=1	IPR000569: HECT; IPR000626: Ubiquitin; IPR019955: Ubiquitin supergroup; IPR019956: Ubiquitin subgroup	PREDICTED: hypothetical protein [Vitis vinifera]	M.truncatula DNA sequence from clone MTH2-7H14 on chromosome 3, complete sequence
T1_Unigene_BMK.29931	--	--	Molecular Function: protein binding (GO:0005515);	--	--	Putative uncharacterized protein GN=VIT_02s0025g04050 OS=Vitis vinifera (Grape) PE=4 SV=1	IPR003903: Ubiquitin interacting motif; IPR009060: UBA-like	PREDICTED: hypothetical protein [Vitis vinifera]	TSA: Cajanus cajan cultivar Asha contig09216.Asha mRNA sequence
T1_Unigene_BMK.29945	--	--	--	--	UDP-galactose transporter 2 OS=Arabidopsis thaliana GN=UDP-GALT2 PE=2 SV=1	Putative uncharacterized protein OS=Glycine max (Soybean) PE=2 SV=1	IPR004853: Domain of unknown function DUF250	unknown [Glycine max]	Glycine max cDNA, clone: GMFL01-06-F17
T1_Unigene_BMK.29971	--	--	Molecular Function: binding (GO:0005488);; Molecular Function: protein binding (GO:0005515);	K03353|0.0|vvi:100267422|anaphase-promoting complex subunit 6	Anaphase-promoting complex subunit 6 OS=Arabidopsis thaliana GN=APC6 PE=2 SV=1	Cell division cycle 16 GN=CDC16 OS=Medicago truncatula (Barrel medic) PE=2 SV=1	IPR001440: Tetratricopeptide TPR-1; IPR011990: Tetratricopeptide-like helical; IPR013026: Tetratricopeptide repeat-containing; IPR019734: Tetratricopeptide repeat	cell division cycle 16 [Medicago truncatula] >gi|261840666|gb|ACY00263.1| cell division cycle 16 [Medicago truncatula]	Medicago truncatula cell division cycle 16 (CDC16) mRNA, complete cds
T1_Unigene_BMK.30087	--	--	--	--	DNA double-strand break repair rad50 ATPase OS=Pyrococcus abyssi (strain GE5 / Orsay) GN=rad50 PE=3 SV=1	Methyltransferase FkbM family GN=MTR_2g010420 OS=Medicago truncatula (Barrel medic) PE=4 SV=1	IPR012474: Frigida-like	Frigida-like [Medicago truncatula]	Medicago truncatula clone mth2-36b7, complete sequence
T1_Unigene_BMK.30107	--	--	Molecular Function: heme binding (GO:0020037);	--	Membrane steroid-binding protein 2 OS=Arabidopsis thaliana GN=MSBP2 PE=1 SV=1	Putative uncharacterized protein OS=Medicago truncatula (Barrel medic) PE=2 SV=1	IPR001199: Cytochrome b5	unknown [Medicago truncatula]	Medicago truncatula clone MTYFH_FI_FJ_FK1G-E-4 unknown mRNA
T1_Unigene_BMK.30110	--	--	Molecular Function: 5'-3' exonuclease activity (GO:0008409);; Molecular Function: catalytic activity (GO:0003824);; Molecular Function: DNA binding (GO:0003677);	--	5'-3' exonuclease OS=Aquifex aeolicus GN=aq_1628 PE=3 SV=1	Putative uncharacterized protein OS=Populus trichocarpa (Western balsam poplar) PE=2 SV=1	IPR002421: 5'-3' exonuclease, N-terminal; IPR020045: 5'-3' exonuclease, C-terminal domain; IPR020046: 5'-3' exonuclease, alpha-helical arch, N-terminal	unknown [Populus trichocarpa]	TSA: Cajanus cajan cultivar UPAS 120 contig09957.UPAS mRNA sequence
T1_Unigene_BMK.30115	--	--	--	K10532|1e-161|pop:POPTR_898175|heparan-alpha-glucosaminide N-acetyltransferase [EC:2.3.1.78]	Heparan-alpha-glucosaminide N-acetyltransferase OS=Mus musculus GN=Hgsnat PE=1 SV=1	Heparan-alpha-glucosaminide N-acetyltransferase GN=MTR_1g087750 OS=Medicago truncatula (Barrel medic) PE=4 SV=1	IPR012429: Protein of unknown function DUF1624	predicted protein [Populus trichocarpa] >gi|222861760|gb|EEE99302.1| predicted protein [Populus trichocarpa]	TSA: Cajanus cajan cultivar Asha contig07500.Asha mRNA sequence
T1_Unigene_BMK.30121	--	--	--	--	Histidine-rich glycoprotein OS=Plasmodium lophurae PE=4 SV=1	Putative uncharacterized protein GN=MTR_3g052330 OS=Medicago truncatula (Barrel medic) PE=4 SV=1	IPR007608: Protein of unknown function DUF584	unknown [Glycine max]	M.truncatula DNA sequence from clone MTH2-155F19 on chromosome 3, complete sequence
T1_Unigene_BMK.30124	--	--	Molecular Function: structural molecule activity (GO:0005198);	--	Vesicle-associated protein 2-2 OS=Arabidopsis thaliana GN=PVA22 PE=1 SV=1	Vesicle-associated membrane protein, putative GN=RCOM_1429290 OS=Ricinus communis (Castor bean) PE=4 SV=1	IPR000535: Major sperm protein; IPR008962: PapD-like	vesicle-associated membrane protein, putative [Ricinus communis] >gi|223548245|gb|EEF49736.1| vesicle-associated membrane protein, putative [Ricinus communis]	TSA: Cajanus cajan cultivar UPAS 120 contig05005.UPAS mRNA sequence
T1_Unigene_BMK.30131	--	--	--	--	Retrovirus-related Pol polyprotein from transposon TNT 1-94 OS=Nicotiana tabacum PE=2 SV=1	Putative uncharacterized protein Sb06g016046 (Fragment) GN=Sb06g016046 OS=Sorghum bicolor (Sorghum) PE=4 SV=1	IPR013103: Reverse transcriptase, RNA-dependent DNA polymerase	hypothetical protein SORBIDRAFT_06g016046 [Sorghum bicolor] >gi|241937618|gb|EES10763.1| hypothetical protein SORBIDRAFT_06g016046 [Sorghum bicolor]	Medicago truncatula clone mth2-10o11, complete sequence
T1_Unigene_BMK.30138	--	--	Molecular Function: pectinesterase activity (GO:0030599);; Molecular Function: enzyme inhibitor activity (GO:0004857);	--	21 kDa protein OS=Daucus carota PE=2 SV=1	Putative uncharacterized protein OS=Glycine max (Soybean) PE=2 SV=1	IPR006501: Pectinesterase inhibitor	unknown [Glycine max]	TSA: Cajanus cajan cultivar UPAS 120 contig16088.UPAS mRNA sequence
T1_Unigene_BMK.30156	--	--	Cellular Component: SAGA-type complex (GO:0070461);	--	--	Putative uncharacterized protein GN=MTR_1g009690 OS=Medicago truncatula (Barrel medic) PE=4 SV=1	IPR024738: Transcriptional coactivator SAGA-type complex, Ada1/Tada1	conserved hypothetical protein [Ricinus communis] >gi|223545280|gb|EEF46785.1| conserved hypothetical protein [Ricinus communis]	Medicago truncatula clone mth2-1g13, complete sequence
T1_Unigene_BMK.30159	--	--	Molecular Function: zinc ion binding (GO:0008270);	--	Probable S-acyltransferase At3g26935 OS=Arabidopsis thaliana GN=At3g26935 PE=1 SV=1	Zinc finger protein, putative GN=RCOM_1446770 OS=Ricinus communis (Castor bean) PE=4 SV=1	IPR001594: Zinc finger, DHHC-type, palmitoyltransferase	zinc finger protein, putative [Ricinus communis] >gi|223547902|gb|EEF49394.1| zinc finger protein, putative [Ricinus communis]	Medicago truncatula clone MTYFH_FI_FJ_FK1G-F-4 unknown mRNA
T1_Unigene_BMK.30160	--	--	--	--	Eukaryotic translation initiation factor 5B OS=Schizosaccharomyces pombe GN=SPAC56F8.03 PE=1 SV=1	Putative uncharacterized protein GN=MTR_3g108100 OS=Medicago truncatula (Barrel medic) PE=4 SV=1	--	unknown [Medicago truncatula]	Medicago truncatula clone MTYF1_F2_F3_F41G-L-12 unknown mRNA
T1_Unigene_BMK.30169	--	--	Molecular Function: sequence-specific DNA binding (GO:0043565);; Cellular Component: intracellular (GO:0005622);; Molecular Function: DNA binding (GO:0003677);	--	Nuclear transcription factor Y subunit C-2 OS=Arabidopsis thaliana GN=NFYC2 PE=1 SV=2	Putative uncharacterized protein OS=Glycine max (Soybean) PE=2 SV=1	IPR003958: Transcription factor CBF/NF-Y/archaeal histone; IPR009072: Histone-fold	unknown [Glycine max]	Soybean clone JCVI-FLGm-23D16 unknown mRNA
T1_Unigene_BMK.30184	--	--	--	--	--	Putative uncharacterized protein GN=RCOM_0558690 OS=Ricinus communis (Castor bean) PE=4 SV=1	IPR004253: Domain of unknown function DUF231, plant	conserved hypothetical protein [Ricinus communis] >gi|223540146|gb|EEF41723.1| conserved hypothetical protein [Ricinus communis]	TSA: Cajanus cajan cultivar UPAS 120 contig02986.UPAS mRNA sequence
T1_Unigene_BMK.30186	--	--	--	K12173|1e-146|vvi:100264259|BRCA1-A complex subunit BRE	BRCA1-A complex subunit BRE OS=Xenopus laevis GN=bre PE=2 SV=1	Putative uncharacterized protein GN=MTR_2g029040 OS=Medicago truncatula (Barrel medic) PE=4 SV=1	IPR010358: Brain/reproductive organ-expressed protein	unknown [Glycine max]	Medicago truncatula clone MTYF5_F6_F7_F81G-J-10 unknown mRNA
T1_Unigene_BMK.30187	--	--	Biological Process: regulation of transcription DNA-dependent (GO:0006355);; Molecular Function: DNA binding (GO:0003677);; Molecular Function: protein binding (GO:0005515);	--	Myb-like protein G OS=Dictyostelium discoideum GN=mybG PE=3 SV=1	MYB transcription factor MYB118 GN=MYB118 OS=Glycine max (Soybean) PE=2 SV=1	IPR001005: SANT domain, DNA binding; IPR006447: Myb-like DNA-binding domain, SHAQKYF class; IPR009057: Homeodomain-like; IPR012287: Homeodomain-related; IPR014778: Myb, DNA-binding; IPR017930: Transcription regulator HTH, Myb-type, DNA-binding	MYB transcription factor MYB118 [Glycine max]	TSA: Arachis hypogaea CL552Contig1.Arhy mRNA sequence
T1_Unigene_BMK.30194	--	--	Cellular Component: membrane (GO:0016020);	--	Auxin-induced protein 5NG4 OS=Pinus taeda PE=2 SV=1	Auxin-induced protein 5NG4 GN=MTR_2g007990 OS=Medicago truncatula (Barrel medic) PE=4 SV=1	IPR000620: Drug/metabolite transporter	Auxin-induced protein 5NG4, putative [Ricinus communis] >gi|223529453|gb|EEF31412.1| Auxin-induced protein 5NG4, putative [Ricinus communis]	Medicago truncatula clone mth2-24f21, complete sequence
T1_Unigene_BMK.30199	--	--	Biological Process: protein methylation (GO:0006479);; Molecular Function: protein methyltransferase activity (GO:0008276);; Cellular Component: cytoplasm (GO:0005737);	K11434|0.0|rcu:RCOM_1048110|protein arginine N-methyltransferase 1 [EC:2.1.1.-]	Probable protein arginine N-methyltransferase 1 OS=Oryza sativa subsp. japonica GN=PRMT1 PE=2 SV=1	Arginine methyltransferease GN=MTR_6g091770 OS=Medicago truncatula (Barrel medic) PE=4 SV=1	IPR010456: Ribosomal L11 methyltransferase, PrmA	unknown [Glycine max]	Medicago truncatula clone MTYF9_FA_FB_FC1G-K-3 unknown mRNA
T1_Unigene_BMK.30203	--	--	Biological Process: protein phosphorylation (GO:0006468);; Molecular Function: ATP binding (GO:0005524);; Molecular Function: ATP binding (GO:0005524);; Molecular Function: protein kinase activity (GO:0004672);; Molecular Function: protein serine/threonine kinase activity (GO:0004674);; Molecular Function: protein tyrosine kinase activity (GO:0004713);; Molecular Function: transferase activity tr…	K14502|0.0|vvi:100241198|protein brassinosteroid insensitive 2 [EC:2.7.11.1]	Shaggy-related protein kinase eta OS=Arabidopsis thaliana GN=ASK7 PE=1 SV=2	Putative uncharacterized protein OS=Medicago truncatula (Barrel medic) PE=2 SV=1	IPR000719: Protein kinase, catalytic domain; IPR002290: Serine/threonine-protein kinase, catalytic domain; IPR008271: Serine/threonine-protein kinase, active site; IPR011009: Protein kinase-like domain; IPR017441: Protein kinase, ATP binding site; IPR017442: Serine/threonine-protein kinase-like domain; IPR020635: Tyrosine-protein kinase, catalytic domain	unknown [Medicago truncatula]	Medicago truncatula clone MTYF9_FA_FB_FC1G-J-2 unknown mRNA
T1_Unigene_BMK.30210	--	--	Biological Process: regulation of Rab GTPase activity (GO:0032313);; Cellular Component: intracellular (GO:0005622);; Molecular Function: Rab GTPase activator activity (GO:0005097);	--	Suppressor protein SRP40 OS=Saccharomyces cerevisiae GN=SRP40 PE=1 SV=2	GTPase activator-like protein of Rab-like small GTPases GN=MTR_3g092100 OS=Medicago truncatula (Barrel medic) PE=4 SV=1	IPR000195: Rab-GAP/TBC domain	conserved hypothetical protein [Ricinus communis] >gi|223542623|gb|EEF44161.1| conserved hypothetical protein [Ricinus communis]	M.truncatula DNA sequence from clone MTH2-14N23 on chromosome 3, complete sequence
T1_Unigene_BMK.30215	--	--	Molecular Function: DNA binding (GO:0003677);	--	--	Putative uncharacterized protein GN=MTR_1g008670 OS=Medicago truncatula (Barrel medic) PE=4 SV=1	IPR001025: Bromo adjacent homology (BAH) domain	predicted protein [Populus trichocarpa] >gi|222865685|gb|EEF02816.1| predicted protein [Populus trichocarpa]	Medicago truncatula clone mth2-160c2, complete sequence
T1_Unigene_BMK.30218	--	--	Molecular Function: protein binding (GO:0005515);	--	Protein IN2-1 homolog B OS=Oryza sativa subsp. japonica GN=GSTZ5 PE=2 SV=1	Glutathione-S-transferase GN=MTR_1g116270 OS=Medicago truncatula (Barrel medic) PE=4 SV=1	IPR004045: Glutathione S-transferase, N-terminal; IPR004046: Glutathione S-transferase, C-terminal; IPR010987: Glutathione S-transferase, C-terminal-like; IPR012336: Thioredoxin-like fold; IPR017933: Glutathione S-transferase/chloride channel, C-terminal	glutathione-s-transferase omega, putative [Ricinus communis] >gi|223535645|gb|EEF37311.1| glutathione-s-transferase omega, putative [Ricinus communis]	TSA: Arachis hypogaea CL1Contig10018.Arhy mRNA sequence
T1_Unigene_BMK.30219	--	--	Molecular Function: transferase activity transferring acyl groups (GO:0016746);; Biological Process: metabolic process (GO:0008152);	K13506|0.0|vvi:100243463|glycerol-3-phosphate O-acyltransferase 3/4 [EC:2.3.1.15]	Glycerol-3-phosphate acyltransferase 3 OS=Mus musculus GN=Agpat9 PE=1 SV=1	Glycerol-3-phosphate acyltransferase GN=MTR_4g127910 OS=Medicago truncatula (Barrel medic) PE=4 SV=1	IPR002123: Phospholipid/glycerol acyltransferase	putative glycerol-3-phosphate acyltransferase [Vernicia fordii] >gi|308743347|gb|ADO40099.1| glycerol-3-phosphate acyltransferase 9 [Vernicia fordii]	TSA: Cajanus cajan cultivar Asha contig02152.Asha mRNA sequence
T1_Unigene_BMK.30222	--	--	Biological Process: transmembrane transport (GO:0055085);; Biological Process: transport (GO:0006810);; Cellular Component: membrane (GO:0016020);; Molecular Function: substrate-specific transmembrane transporter activity (GO:0022891);; Molecular Function: transmembrane transporter activity (GO:0022857);; Cellular Component: integral to membrane (GO:0016021);; Cellular Component: membrane (GO:001…	K08150|1e-140|rcu:RCOM_0573930|MFS transporter, SP family, solute carrier family 2 (myo-inositol transporter), member 13	Probable inositol transporter 1 OS=Arabidopsis thaliana GN=INT1 PE=2 SV=1	Putative uncharacterized protein GN=MTR_3g084110 OS=Medicago truncatula (Barrel medic) PE=3 SV=1	IPR003663: Sugar/inositol transporter; IPR005828: General substrate transporter; IPR005829: Sugar transporter, conserved site; IPR016196: Major facilitator superfamily domain, general substrate transporter; IPR020846: Major facilitator superfamily domain	General substrate transporter [Medicago truncatula]	Medicago truncatula clone mth2-101f3, complete sequence
T1_Unigene_BMK.30241	--	--	Molecular Function: zinc ion binding (GO:0008270);; Molecular Function: protein binding (GO:0005515);	--	E3 ubiquitin ligase BIG BROTHER-related OS=Arabidopsis thaliana GN=BBR PE=2 SV=1	Ring finger protein, putative GN=RCOM_0918520 OS=Ricinus communis (Castor bean) PE=4 SV=1	IPR001841: Zinc finger, RING-type; IPR013083: Zinc finger, RING/FYVE/PHD-type; IPR024766: Zinc finger, RING-H2-type	ring finger protein, putative [Ricinus communis] >gi|223545282|gb|EEF46787.1| ring finger protein, putative [Ricinus communis]	Medicago truncatula clone mth2-36j24, complete sequence
T1_Unigene_BMK.30250	--	--	--	--	--	Putative uncharacterized protein GN=VITISV_028215 OS=Vitis vinifera (Grape) PE=4 SV=1	IPR004253: Domain of unknown function DUF231, plant	hypothetical protein VITISV_028215 [Vitis vinifera]	TSA: Cajanus cajan cultivar Asha contig15672.Asha mRNA sequence
T1_Unigene_BMK.30253	--	--	Biological Process: protein folding (GO:0006457);; Biological Process: response to stress (GO:0006950);; Molecular Function: unfolded protein binding (GO:0051082);; Molecular Function: ATP binding (GO:0005524);	K09487|0.0|pop:POPTR_818818|heat shock protein 90kDa beta	Endoplasmin homolog OS=Catharanthus roseus GN=HSP90 PE=2 SV=1	Endoplasmin-like protein GN=MTR_1g025430 OS=Medicago truncatula (Barrel medic) PE=3 SV=1	IPR001404: Heat shock protein Hsp90; IPR003594: ATPase-like, ATP-binding domain; IPR019805: Heat shock protein Hsp90, conserved site; IPR020568: Ribosomal protein S5 domain 2-type fold; IPR020575: Heat shock protein Hsp90, N-terminal	predicted protein [Populus trichocarpa] >gi|222857181|gb|EEE94728.1| predicted protein [Populus trichocarpa]	Glycine max cDNA, clone: GMFL01-12-J19
T1_Unigene_BMK.30312	--	--	Cellular Component: intracellular (GO:0005622);; Molecular Function: DNA binding (GO:0003677);	--	AT-rich interactive domain-containing protein 5A OS=Mus musculus GN=Arid5a PE=1 SV=1	ARID/BRIGHT DNA binding domain containing protein GN=MTR_3g116200 OS=Medicago truncatula (Barrel medic) PE=3 SV=1	IPR001606: ARID/BRIGHT DNA-binding domain; IPR002068: Heat shock protein Hsp20; IPR008978: HSP20-like chaperone	ARID/BRIGHT DNA binding domain containing protein [Lotus japonicus]	TSA: Cajanus cajan cultivar Asha contig10855.Asha mRNA sequence
T1_Unigene_BMK.30315	--	--	Molecular Function: nucleic acid binding (GO:0003676);; Molecular Function: nucleotide binding (GO:0000166);	--	Protein vip1 OS=Schizosaccharomyces pombe GN=vip1 PE=1 SV=1	Putative uncharacterized protein OS=Medicago truncatula (Barrel medic) PE=2 SV=1	IPR000504: RNA recognition motif domain; IPR001395: Aldo/keto reductase; IPR012677: Nucleotide-binding, alpha-beta plait	unknown [Medicago truncatula]	Medicago truncatula clone MTYF5_F6_F7_F81G-B-10 unknown mRNA
T1_Unigene_BMK.30316	--	--	Molecular Function: transferase activity transferring glycosyl groups (GO:0016757);	K13648|0.0|pop:POPTR_1098079|alpha-1,4-galacturonosyltransferase [EC:2.4.1.43]	Alpha-1,4-galacturonosyltransferase 1 OS=Arabidopsis thaliana GN=GAUT1 PE=1 SV=1	Alpha-1,4-galacturonosyltransferase GN=MTR_7g075840 OS=Medicago truncatula (Barrel medic) PE=4 SV=1	IPR002495: Glycosyl transferase, family 8	68 kDa protein [Cicer arietinum]	Cicer arietinum mRNA for 68 kDa protein
T1_Unigene_BMK.30329	--	--	Cellular Component: integral to membrane (GO:0016021);; Biological Process: cell death (GO:0008219);	--	MLO-like protein 1 OS=Arabidopsis thaliana GN=MLO1 PE=1 SV=1	MLO-like protein GN=MTR_3g118190 OS=Medicago truncatula (Barrel medic) PE=4 SV=1	IPR004326: Mlo-related protein	predicted protein [Arabidopsis lyrata subsp. lyrata] >gi|297320744|gb|EFH51166.1| predicted protein [Arabidopsis lyrata subsp. lyrata]	TSA: Cajanus cajan cultivar Asha contig32537.Asha mRNA sequence
T1_Unigene_BMK.30359	--	--	--	--	Late embryogenesis abundant protein 76 OS=Brassica napus PE=2 SV=2	Late embryogenesis abundant protein GN=MTR_2g014040 OS=Medicago truncatula (Barrel medic) PE=4 SV=1	--	late embryogenesis abundant protein [Pisum sativum]	Medicago truncatula clone mth2-16c23, complete sequence
T1_Unigene_BMK.30368	--	--	Biological Process: regulation of transcription DNA-dependent (GO:0006355);; Cellular Component: nucleus (GO:0005634);; Molecular Function: protein dimerization activity (GO:0046983);	--	Auxin-responsive protein IAA9 OS=Arabidopsis thaliana GN=IAA9 PE=1 SV=1	Indoleacetic acid-induced-like protein GN=MTR_8g067530 OS=Medicago truncatula (Barrel medic) PE=4 SV=1	IPR003311: AUX/IAA protein; IPR011525: Aux/IAA-ARF-dimerisation	unknown [Medicago truncatula]	Medicago truncatula clone MTYF5_F6_F7_F81G-D-21 unknown mRNA
T1_Unigene_BMK.30386	--	--	--	--	--	Putative uncharacterized protein GN=MTR_8g079330 OS=Medicago truncatula (Barrel medic) PE=4 SV=1	--	--	Medicago truncatula chromosome 8 clone mth2-26g24, complete sequence
T1_Unigene_BMK.30387	--	--	Biological Process: oxidation-reduction process (GO:0055114);; Biological Process: porphyrin-containing compound biosynthetic process (GO:0006779);; Molecular Function: coproporphyrinogen oxidase activity (GO:0004109);	K00228|0.0|vvi:100243271|coproporphyrinogen III oxidase [EC:1.3.3.3]	Coproporphyrinogen-III oxidase, chloroplastic OS=Glycine max GN=CPX PE=2 SV=1	Coproporphyrinogen-III oxidase GN=MTR_5g098800 OS=Medicago truncatula (Barrel medic) PE=4 SV=1	IPR001260: Coproporphyrinogen III oxidase, aerobic; IPR018375: Coproporphyrinogen III oxidase, conserved site	RecName: Full=Coproporphyrinogen-III oxidase, chloroplastic; Short=Coprogen oxidase; Short=Coproporphyrinogenase; Flags: Precursor >gi|414666|emb|CAA50400.1| coproporphyrinogen oxidase [Glycine max] >gi|414667|emb|CAA50401.1| coproporphyrinogen oxidase [Glycine max]	Lotus japonicus cDNA, clone: LjFL2-036-AE11, HTC
T1_Unigene_BMK.30390	--	--	Biological Process: ubiquitin-dependent protein catabolic process (GO:0006511);; Molecular Function: ubiquitin thiolesterase activity (GO:0004221);	K11842|0.0|pop:POPTR_760095|ubiquitin carboxyl-terminal hydrolase 12/46 [EC:3.1.2.15]	Ubiquitin carboxyl-terminal hydrolase 4 OS=Arabidopsis thaliana GN=UBP4 PE=1 SV=2	Ubiquitin carboxyl-terminal hydrolase GN=MTR_3g087140 OS=Medicago truncatula (Barrel medic) PE=3 SV=1	IPR001394: Peptidase C19, ubiquitin carboxyl-terminal hydrolase 2; IPR018200: Peptidase C19, ubiquitin carboxyl-terminal hydrolase 2, conserved site	predicted protein [Populus trichocarpa] >gi|222855755|gb|EEE93302.1| predicted protein [Populus trichocarpa]	Lotus japonicus cDNA, clone: LjFL2-020-DE10, HTC
T1_Unigene_BMK.30397	--	--	Biological Process: metabolic process (GO:0008152);; Biological Process: trehalose biosynthetic process (GO:0005992);; Molecular Function: catalytic activity (GO:0003824);	--	Trehalose-phosphate phosphatase OS=Mycobacterium tuberculosis GN=otsB PE=1 SV=1	Trehalose-6-phosphate synthase, putative GN=RCOM_0198410 OS=Ricinus communis (Castor bean) PE=4 SV=1	IPR003337: Trehalose-phosphatase; IPR006379: HAD-superfamily hydrolase, subfamily IIB; IPR023214: HAD-like domain	trehalose-6-phosphate synthase, putative [Ricinus communis] >gi|223527056|gb|EEF29241.1| trehalose-6-phosphate synthase, putative [Ricinus communis]	TSA: Cajanus cajan cultivar Asha contig25365.Asha mRNA sequence
T1_Unigene_BMK.30402	--	--	--	--	Rho GTPase-activating protein gacGG OS=Dictyostelium discoideum GN=gacGG PE=3 SV=1	Putative uncharacterized protein GN=RCOM_0798450 OS=Ricinus communis (Castor bean) PE=4 SV=1	IPR012438: Protein of unknown function DUF1639	conserved hypothetical protein [Ricinus communis] >gi|223544295|gb|EEF45816.1| conserved hypothetical protein [Ricinus communis]	TSA: Arachis hypogaea CL1202Contig1.Arhy mRNA sequence
T1_Unigene_BMK.30409	--	--	Molecular Function: catalytic activity (GO:0003824);	--	Probable protein phosphatase 2C 33 OS=Arabidopsis thaliana GN=PPC6-1 PE=1 SV=1	Protein phosphatase 2c GN=npp2c1 OS=Medicago sativa (Alfalfa) PE=2 SV=1	IPR001932: Protein phosphatase 2C-like; IPR015655: Protein phosphatase 2C	protein phosphatase 2c [Medicago sativa]	Medicago sativa protein phosphatase 2c (npp2c1) mRNA, complete cds
T1_Unigene_BMK.30412	--	--	--	--	--	Putative uncharacterized protein GN=MTR_8g106580 OS=Medicago truncatula (Barrel medic) PE=4 SV=1	IPR004864: Late embryogenesis abundant protein, LEA-14	conserved hypothetical protein [Ricinus communis] >gi|223550898|gb|EEF52384.1| conserved hypothetical protein [Ricinus communis]	Medicago truncatula clone mth2-117i24, complete sequence
T1_Unigene_BMK.30418	--	--	--	--	GATA zinc finger domain-containing protein 14 OS=Dictyostelium discoideum GN=gtaN PE=4 SV=1	Putative uncharacterized protein GN=MTR_1g040010 OS=Medicago truncatula (Barrel medic) PE=4 SV=1	--	conserved hypothetical protein [Candida albicans WO-1]	Medicago truncatula chromosome 5 clone mth2-143k7, COMPLETE SEQUENCE
T1_Unigene_BMK.30442	--	--	Biological Process: protein dephosphorylation (GO:0006470);; Cellular Component: protein serine/threonine phosphatase complex (GO:0008287);; Molecular Function: catalytic activity (GO:0003824);; Molecular Function: protein serine/threonine phosphatase activity (GO:0004722);	K14497|1e-157|vvi:100242262|protein phosphatase 2C [EC:3.1.3.16]	Protein phosphatase 2C 77 OS=Arabidopsis thaliana GN=ABI2 PE=1 SV=1	Putative uncharacterized protein OS=Glycine max (Soybean) PE=2 SV=1	IPR000222: Protein phosphatase 2C, manganese/magnesium aspartate binding site; IPR001932: Protein phosphatase 2C-like; IPR015655: Protein phosphatase 2C	unknown [Glycine max]	TSA: Cajanus cajan cultivar Asha contig08150.Asha mRNA sequence
T1_Unigene_BMK.30462	--	--	Biological Process: regulation of transcription DNA-dependent (GO:0006355);; Cellular Component: nucleus (GO:0005634);; Molecular Function: hydrolase activity acting on acid anhydrides in phosphorus-containing anhydrides (GO:0016818);; Molecular Function: ATP binding (GO:0005524);; Molecular Function: protein binding (GO:0005515);	--	Probable serine/threonine-protein kinase roco5 OS=Dictyostelium discoideum GN=roco5 PE=3 SV=1	Putative uncharacterized protein GN=VIT_11s0016g01250 OS=Vitis vinifera (Grape) PE=4 SV=1	IPR014977: WRC; IPR014978: Glutamine-Leucine-Glutamine, QLQ	unnamed protein product [Vitis vinifera]	Soybean clone JCVI-FLGm-16O8 unknown mRNA
T1_Unigene_BMK.30467	--	--	--	--	--	Putative uncharacterized protein GN=MTR_7g034800 OS=Medicago truncatula (Barrel medic) PE=4 SV=1	IPR007700: Protein of unknown function DUF668	predicted protein [Populus trichocarpa] >gi|222868848|gb|EEF05979.1| predicted protein [Populus trichocarpa]	Lotus japonicus cDNA, clone: LjFL1-077-BD10, HTC
T1_Unigene_BMK.30468	--	--	Biological Process: DNA topological change (GO:0006265);; Cellular Component: chromosome (GO:0005694);; Molecular Function: DNA topoisomerase activity (GO:0003916);; Molecular Function: DNA topoisomerase type I activity (GO:0003917);; Molecular Function: DNA binding (GO:0003677);; Molecular Function: DNA topoisomerase type I activity (GO:0003917);	--	DNA topoisomerase 1 OS=Rickettsia felis GN=topA PE=3 SV=1	DNA topoisomerase GN=VIT_04s0008g02950 OS=Vitis vinifera (Grape) PE=3 SV=1	IPR000380: DNA topoisomerase, type IA; IPR003601: DNA topoisomerase, type IA, domain 2; IPR003602: DNA topoisomerase, type IA, DNA-binding; IPR005733: DNA topoisomerase I, bacterial-type; IPR006171: Toprim domain; IPR013497: DNA topoisomerase, type IA, central; IPR013498: DNA topoisomerase, type IA, zn finger; IPR013824: DNA topoisomerase, type IA, central region, subdomain 1; IPR013825: DNA topo…	prokaryotic DNA topoisomerase, putative [Ricinus communis] >gi|223532629|gb|EEF34415.1| prokaryotic DNA topoisomerase, putative [Ricinus communis]	Medicago truncatula clone mth2-164p8, complete sequence
T1_Unigene_BMK.30470	--	--	Biological Process: protein phosphorylation (GO:0006468);; Molecular Function: ATP binding (GO:0005524);; Molecular Function: protein binding (GO:0005515);; Molecular Function: protein kinase activity (GO:0004672);; Molecular Function: protein serine/threonine kinase activity (GO:0004674);; Molecular Function: protein tyrosine kinase activity (GO:0004713);; Molecular Function: transferase activit…	--	Probable inactive leucine-rich repeat receptor-like protein kinase At1g66830 OS=Arabidopsis thaliana GN=At1g66830 PE=1 SV=1	ATP binding protein, putative GN=RCOM_0576850 OS=Ricinus communis (Castor bean) PE=4 SV=1	IPR000719: Protein kinase, catalytic domain; IPR001611: Leucine-rich repeat; IPR002290: Serine/threonine-protein kinase, catalytic domain; IPR003591: Leucine-rich repeat, typical subtype; IPR008271: Serine/threonine-protein kinase, active site; IPR011009: Protein kinase-like domain; IPR013210: Leucine-rich repeat-containing N-terminal, type 2; IPR017442: Serine/threonine-protein kinase-like domai…	ATP binding protein, putative [Ricinus communis] >gi|223534364|gb|EEF36072.1| ATP binding protein, putative [Ricinus communis]	TSA: Cajanus cajan cultivar Asha contig32896.Asha mRNA sequence
T1_Unigene_BMK.30478	--	--	--	--	Monoglyceride lipase OS=Homo sapiens GN=MGLL PE=1 SV=2	Monoglyceride lipase GN=MTR_3g109870 OS=Medicago truncatula (Barrel medic) PE=4 SV=1	--	PREDICTED: hypothetical protein [Vitis vinifera] >gi|147865769|emb|CAN83251.1| hypothetical protein VITISV_034794 [Vitis vinifera]	Medicago truncatula clone mth2-34i10, complete sequence
T1_Unigene_BMK.30484	--	--	Molecular Function: electron carrier activity (GO:0009055);; Molecular Function: copper ion binding (GO:0005507);	--	Lamin-like protein OS=Arabidopsis thaliana GN=At5g15350 PE=1 SV=1	Blue copper-like protein GN=MTR_4g007250 OS=Medicago truncatula (Barrel medic) PE=4 SV=1	IPR003245: Plastocyanin-like; IPR008972: Cupredoxin	unknown [Glycine max]	TSA: Arachis duranensis DurSNP_c3405.Ardu mRNA sequence
T1_Unigene_BMK.30490	--	--	--	K13414|6e-80|pop:POPTR_1078383|mitogen-activated protein kinase kinase kinase 1, plant [EC:2.7.11.25]	Mitogen-activated protein kinase kinase kinase 1 OS=Arabidopsis thaliana GN=MEKK1 PE=1 SV=2	Mitogen-activated protein kinase kinase kinase GN=MTR_3g073250 OS=Medicago truncatula (Barrel medic) PE=4 SV=1	--	putative mitogen-activated protein kinase 1 [Medicago sativa]	M.truncatula DNA sequence from clone MTH2-54P7 on chromosome 3, complete sequence
T1_Unigene_BMK.30504	--	--	Biological Process: transmembrane transport (GO:0055085);; Biological Process: transport (GO:0006810);; Biological Process: water transport (GO:0006833);; Cellular Component: integral to membrane (GO:0016021);; Cellular Component: membrane (GO:0016020);; Molecular Function: transporter activity (GO:0005215);	--	Aquaporin PIP2-7 OS=Zea mays GN=PIP2-7 PE=2 SV=1	Aquaporin GN=PIP2-1 OS=Medicago falcata (Sickle medic) PE=2 SV=1	IPR000425: Major intrinsic protein; IPR012269: Aquaporin; IPR022357: Major intrinsic protein, conserved site; IPR023271: Aquaporin-like	aquaporin [Medicago sativa subsp. falcata]	Medicago sativa subsp. falcata aquaporin (PIP2-1) mRNA, complete cds
T1_Unigene_BMK.30513	--	--	Molecular Function: structural molecule activity (GO:0005198);	--	Vesicle-associated protein 4-1 OS=Arabidopsis thaliana GN=PVA41 PE=2 SV=1	Membrane associated protein GN=MTR_2g081140 OS=Medicago truncatula (Barrel medic) PE=4 SV=1	IPR000535: Major sperm protein; IPR008962: PapD-like	PREDICTED: hypothetical protein [Vitis vinifera] >gi|147780490|emb|CAN60507.1| hypothetical protein VITISV_002788 [Vitis vinifera] >gi|302143088|emb|CBI20383.3| unnamed protein product [Vitis vinifera]	Medicago truncatula clone mth2-26b4, complete sequence
T1_Unigene_BMK.30521	--	--	Molecular Function: zinc ion binding (GO:0008270);; Molecular Function: protein binding (GO:0005515);	--	RING finger protein 141 OS=Gallus gallus GN=RNF141 PE=2 SV=1	RING finger protein GN=MTR_084s0021 OS=Medicago truncatula (Barrel medic) PE=4 SV=1	IPR001841: Zinc finger, RING-type; IPR013083: Zinc finger, RING/FYVE/PHD-type; IPR017907: Zinc finger, RING-type, conserved site; IPR018957: Zinc finger, C3HC4 RING-type	hypothetical protein VITISV_005312 [Vitis vinifera] >gi|296084737|emb|CBI25878.3| unnamed protein product [Vitis vinifera]	TSA: Cajanus cajan cultivar Asha contig32302.Asha mRNA sequence
T1_Unigene_BMK.30527	--	--	Biological Process: rRNA processing (GO:0006364);; Cellular Component: nucleus (GO:0005634);; Molecular Function: protein binding (GO:0005515);	--	Ribosome biogenesis protein BOP1 homolog OS=Chlamydomonas reinhardtii GN=CHLREDRAFT_111274 PE=3 SV=2	Ribosome biogenesis protein bop1 GN=MTR_2g006020 OS=Medicago truncatula (Barrel medic) PE=4 SV=1	IPR001680: WD40 repeat; IPR011046: WD40 repeat-like-containing domain; IPR012953: BOP1, N-terminal; IPR015943: WD40/YVTN repeat-like-containing domain; IPR017986: WD40-repeat-containing domain; IPR019775: WD40 repeat, conserved site; IPR019781: WD40 repeat, subgroup; IPR019782: WD40 repeat 2	putative WD-40 repeat protein [Trifolium pratense]	Trifolium pratense RNA for putative WD-40 repeat protein, partial cds, clone: C692
T1_Unigene_BMK.30531	--	--	--	--	--	Putative uncharacterized protein GN=RCOM_0810690 OS=Ricinus communis (Castor bean) PE=4 SV=1	IPR006873: Protein of unknown function DUF620	conserved hypothetical protein [Ricinus communis] >gi|223542030|gb|EEF43574.1| conserved hypothetical protein [Ricinus communis]	Lotus japonicus cDNA, clone: LjFL3-016-BB11, HTC
T1_Unigene_BMK.30558	--	--	Biological Process: riboflavin biosynthetic process (GO:0009231);; Molecular Function: FMN adenylyltransferase activity (GO:0003919);	--	Riboflavin biosynthesis protein ribF OS=Buchnera aphidicola subsp. Acyrthosiphon pisum GN=ribF PE=3 SV=1	Putative uncharacterized protein GN=MTR_1g114560 OS=Medicago truncatula (Barrel medic) PE=4 SV=1	IPR014729: Rossmann-like alpha/beta/alpha sandwich fold; IPR015864: FAD synthetase	unnamed protein product [Vitis vinifera]	TSA: Cajanus cajan cultivar Asha contig11184.Asha mRNA sequence
T1_Unigene_BMK.30572	--	--	Molecular Function: hydrolase activity (GO:0016787);	K06130|1e-136|pop:POPTR_805764|lysophospholipase II [EC:3.1.1.5]	Acyl-protein thioesterase 1 OS=Cryptococcus neoformans GN=CNF02430 PE=3 SV=1	Acyl-protein thioesterase GN=MTR_4g132890 OS=Medicago truncatula (Barrel medic) PE=4 SV=1	IPR003140: Phospholipase/carboxylesterase/thioesterase	unknown [Glycine max]	Medicago truncatula clone MTYF5_F6_F7_F81G-E-12 unknown mRNA
T1_Unigene_BMK.30588	--	--	Biological Process: DNA replication (GO:0006260);; Biological Process: DNA-dependent DNA replication initiation (GO:0006270);; Cellular Component: nucleus (GO:0005634);; Molecular Function: ATP binding (GO:0005524);; Molecular Function: nucleoside-triphosphatase activity (GO:0017111);; Molecular Function: DNA binding (GO:0003677);; Molecular Function: nucleotide binding (GO:0000166);	K02541|0.0|rcu:RCOM_0633290|minichromosome maintenance protein 3	DNA replication licensing factor MCM3 homolog OS=Arabidopsis thaliana GN=MCM3 PE=2 SV=1	DNA replication licensing factor MCM3-like protein GN=MTR_4g096700 OS=Medicago truncatula (Barrel medic) PE=3 SV=1	IPR001208: Mini-chromosome maintenance, DNA-dependent ATPase; IPR003593: ATPase, AAA+ type, core; IPR008046: Mini-chromosome maintenance complex protein 3; IPR012340: Nucleic acid-binding, OB-fold; IPR016027: Nucleic acid-binding, OB-fold-like; IPR018525: Mini-chromosome maintenance, conserved site	mini-chromosome maintenance protein MCM3 [Pisum sativum]	Pisum sativum mini-chromosome maintenance protein MCM3 (mcm3) mRNA, complete cds
T1_Unigene_BMK.30595	--	--	Molecular Function: electron carrier activity (GO:0009055);; Molecular Function: heme binding (GO:0020037);; Molecular Function: iron ion binding (GO:0005506);	K00413|0.0|ath:AT3G27240|ubiquinol-cytochrome c reductase cytochrome c1 subunit [EC:1.10.2.2]	Cytochrome c1-1, heme protein, mitochondrial OS=Solanum tuberosum GN=CYCL PE=2 SV=1	Cytochrome c1 heme protein GN=MTR_6g023230 OS=Medicago truncatula (Barrel medic) PE=4 SV=1	IPR002326: Cytochrome c1; IPR009056: Cytochrome c domain; IPR021157: Cytochrome c1, transmembrane anchor, C-terminal	unknown [Glycine max]	Medicago truncatula clone MTYFD_FE_FF_FG1G-E-22 unknown mRNA
T1_Unigene_BMK.30599	--	--	--	--	--	Putative uncharacterized protein GN=MTR_5g078170 OS=Medicago truncatula (Barrel medic) PE=4 SV=1	--	conserved hypothetical protein [Ricinus communis] >gi|223528434|gb|EEF30468.1| conserved hypothetical protein [Ricinus communis]	Medicago truncatula chromosome 2 BAC clone mth2-33p21, complete sequence
T1_Unigene_BMK.30603	--	--	Biological Process: regulation of transcription DNA-dependent (GO:0006355);; Molecular Function: DNA binding (GO:0003677);; Molecular Function: sequence-specific DNA binding transcription factor activity (GO:0003700);	--	Pathogenesis-related genes transcriptional activator PTI6 OS=Solanum lycopersicum GN=PTI6 PE=2 SV=1	Ethylene-responsive transcription factor 1A GN=MTR_5g075570 OS=Medicago truncatula (Barrel medic) PE=4 SV=1	IPR001471: Pathogenesis-related transcriptional factor/ERF, DNA-binding; IPR016177: DNA-binding, integrase-type	AP2/ERF domain-containing transcription factor [Populus trichocarpa] >gi|222862509|gb|EEF00016.1| AP2/ERF domain-containing transcription factor [Populus trichocarpa]	Medicago truncatula clone mth2-7f19, complete sequence
T1_Unigene_BMK.30608	--	--	Molecular Function: cysteine-type peptidase activity (GO:0008234);; Biological Process: proteolysis (GO:0006508);	--	Probable ubiquitin-like-specific protease 2B OS=Arabidopsis thaliana GN=ULP2B PE=2 SV=2	Sentrin-specific protease GN=MTR_2g009580 OS=Medicago truncatula (Barrel medic) PE=4 SV=1	IPR003653: Peptidase C48, SUMO/Sentrin/Ubl1	sentrin/sumo-specific protease, putative [Ricinus communis] >gi|223538133|gb|EEF39744.1| sentrin/sumo-specific protease, putative [Ricinus communis]	Medicago truncatula chromosome 2 clone mth2-79e23, complete sequence
T1_Unigene_BMK.30614	--	--	Cellular Component: nucleus (GO:0005634);; Cellular Component: nucleus (GO:0005634);; Molecular Function: sequence-specific DNA binding transcription factor activity (GO:0003700);	--	Protein ETHYLENE INSENSITIVE 3 OS=Arabidopsis thaliana GN=EIN3 PE=1 SV=1	Ethylene insensitive 3-like protein GN=MTR_5g087790 OS=Medicago truncatula (Barrel medic) PE=4 SV=1	IPR006957: Ethylene insensitive 3; IPR023278: Ethylene insensitive 3-like protein, DNA-binding domain	unknown [Medicago truncatula]	Medicago truncatula clone MTYFL_FM_FN_FO1G-P-3 unknown mRNA
T1_Unigene_BMK.30617	--	--	Molecular Function: nucleotidyltransferase activity (GO:0016779);; Biological Process: biosynthetic process (GO:0009058);; Biological Process: glycogen biosynthetic process (GO:0005978);; Molecular Function: glucose-1-phosphate adenylyltransferase activity (GO:0008878);; Molecular Function: transferase activity (GO:0016740);	K00975|0.0|pop:POPTR_830057|glucose-1-phosphate adenylyltransferase [EC:2.7.7.27]	Glucose-1-phosphate adenylyltransferase large subunit, chloroplastic/amyloplastic OS=Beta vulgaris GN=AGPS1 PE=2 SV=1	Glucose-1-phosphate adenylyltransferase OS=Cicer arietinum (Chickpea) PE=2 SV=1	IPR005835: Nucleotidyl transferase; IPR005836: ADP-glucose pyrophosphorylase, conserved site; IPR011004: Trimeric LpxA-like; IPR011831: Glucose-1-phosphate adenylyltransferase	ADP-glucose pyrophosphorylase large subunit CagpL2 [Cicer arietinum]	Cicer arietinum ADP-glucose pyrophosphorylase large subunit CagpL2 mRNA, complete cds
T1_Unigene_BMK.30627	--	--	Biological Process: biosynthetic process (GO:0009058);; Biological Process: metabolic process (GO:0008152);; Molecular Function: catalytic activity (GO:0003824);	K09458|0.0|pop:POPTR_830876|3-oxoacyl-[acyl-carrier-protein] synthase II [EC:2.3.1.179]	3-oxoacyl-[acyl-carrier-protein] synthase I, chloroplastic OS=Arabidopsis thaliana GN=KAS1 PE=1 SV=2	3-oxoacyl-[acyl-carrier-protein] synthase GN=POPTRDRAFT_830876 OS=Populus trichocarpa (Western balsam poplar) PE=3 SV=1	IPR000794: Beta-ketoacyl synthase; IPR014030: Beta-ketoacyl synthase, N-terminal; IPR014031: Beta-ketoacyl synthase, C-terminal; IPR016038: Thiolase-like, subgroup; IPR016039: Thiolase-like; IPR018201: Beta-ketoacyl synthase, active site; IPR020841: Polyketide synthase, beta-ketoacyl synthase domain	predicted protein [Populus trichocarpa] >gi|222841093|gb|EEE78640.1| predicted protein [Populus trichocarpa]	TSA: Cajanus cajan cultivar Asha contig16963.Asha mRNA sequence
T1_Unigene_BMK.30669	--	--	Biological Process: protein phosphorylation (GO:0006468);; Molecular Function: ATP binding (GO:0005524);; Molecular Function: protein kinase activity (GO:0004672);; Molecular Function: protein serine/threonine kinase activity (GO:0004674);; Molecular Function: protein tyrosine kinase activity (GO:0004713);; Molecular Function: transferase activity transferring phosphorus-containing groups (GO:001…	K08830|0.0|rcu:RCOM_1416820|renal tumor antigen [EC:2.7.11.22]	Serine/threonine-protein kinase MHK OS=Arabidopsis thaliana GN=MHK PE=1 SV=2	Serine/threonine protein kinase MHK GN=MTR_8g012450 OS=Medicago truncatula (Barrel medic) PE=4 SV=1	IPR000719: Protein kinase, catalytic domain; IPR002290: Serine/threonine-protein kinase, catalytic domain; IPR008271: Serine/threonine-protein kinase, active site; IPR011009: Protein kinase-like domain; IPR017442: Serine/threonine-protein kinase-like domain; IPR020635: Tyrosine-protein kinase, catalytic domain	mak, putative [Ricinus communis] >gi|223529322|gb|EEF31290.1| mak, putative [Ricinus communis]	TSA: Cajanus cajan cultivar Asha contig33410.Asha mRNA sequence
T1_Unigene_BMK.30677	--	--	Biological Process: cellular metabolic process (GO:0044237);; Molecular Function: coenzyme binding (GO:0050662);; Molecular Function: catalytic activity (GO:0003824);; Molecular Function: nucleotide binding (GO:0000166);	K09753|1e-154|rcu:RCOM_0470860|cinnamoyl-CoA reductase [EC:1.2.1.44]	Bifunctional dihydroflavonol 4-reductase/flavanone 4-reductase OS=Malus domestica GN=DFR PE=1 SV=1	Cinnamoyl CoA reductase GN=MTR_4g006940 OS=Medicago truncatula (Barrel medic) PE=4 SV=1	IPR001509: NAD-dependent epimerase/dehydratase; IPR016040: NAD(P)-binding domain	unknown [Glycine max]	Medicago truncatula chromosome 4 clone mth2-179i3, complete sequence
T1_Unigene_BMK.30681	--	--	Biological Process: nucleosome assembly (GO:0006334);; Biological Process: regulation of transcription DNA-dependent (GO:0006355);; Cellular Component: nucleus (GO:0005634);; Molecular Function: DNA binding (GO:0003677);; Cellular Component: chromatin (GO:0000785);; Cellular Component: nucleosome (GO:0000786);; Molecular Function: DNA binding (GO:0003677);	--	HMG-Y-related protein A OS=Glycine max PE=2 SV=1	HMG-Y-related protein A GN=MTR_5g078330 OS=Medicago truncatula (Barrel medic) PE=2 SV=1	IPR000116: High mobility group, HMG-I/HMG-Y; IPR005818: Histone H1/H5; IPR011991: Winged helix-turn-helix transcription repressor DNA-binding; IPR017956: AT hook, DNA-binding motif; IPR020478: AT hook-like	High mobility group proteins HMG-I and HMG-Y; Linker histone, N-terminal [Medicago truncatula] >gi|217071498|gb|ACJ84109.1| unknown [Medicago truncatula]	Medicago truncatula clone MTYF1_F2_F3_F41G-D-18 unknown mRNA
T1_Unigene_BMK.30707	--	--	--	--	Vegetative cell wall protein gp1 OS=Chlamydomonas reinhardtii GN=GP1 PE=2 SV=1	Putative uncharacterized protein GN=MTR_8g085190 OS=Medicago truncatula (Barrel medic) PE=4 SV=1	--	hypothetical protein [Glycine max]	TSA: Cajanus cajan cultivar UPAS 120 contig19272.UPAS mRNA sequence
T1_Unigene_BMK.30711	--	--	Molecular Function: protein binding (GO:0005515);	--	WD repeat domain phosphoinositide-interacting protein 3 OS=Gallus gallus GN=WDR45L PE=2 SV=1	Predicted protein GN=POPTRDRAFT_1114972 OS=Populus trichocarpa (Western balsam poplar) PE=4 SV=1	IPR001680: WD40 repeat; IPR011046: WD40 repeat-like-containing domain; IPR015943: WD40/YVTN repeat-like-containing domain; IPR019781: WD40 repeat, subgroup	predicted protein [Populus trichocarpa] >gi|222871013|gb|EEF08144.1| predicted protein [Populus trichocarpa]	TSA: Cajanus cajan cultivar Asha contig25069.Asha mRNA sequence
T1_Unigene_BMK.30729	--	--	Biological Process: transcription DNA-dependent (GO:0006351);; Molecular Function: DNA-directed RNA polymerase activity (GO:0003899);; Molecular Function: protein dimerization activity (GO:0046983);; Molecular Function: DNA binding (GO:0003677);; Molecular Function: DNA-directed RNA polymerase activity (GO:0003899);	K03027|1e-176|vvi:100248046|DNA-directed RNA polymerases I and III subunit RPAC1	DNA-directed RNA polymerases I and III subunit RPAC1 OS=Mus musculus GN=Polr1e PE=1 SV=2	DNA-directed RNA polymerase subunit D GN=MTR_3g060690 OS=Medicago truncatula (Barrel medic) PE=4 SV=1	IPR001514: DNA-directed RNA polymerase, 30-40kDa subunit, conserved site; IPR009025: DNA-directed RNA polymerase, RBP11-like; IPR011261: DNA-directed RNA polymerase, dimerisation; IPR011262: DNA-directed RNA polymerase, insert domain; IPR011263: DNA-directed RNA polymerase, RpoA/D/Rpb3-type	unknown [Glycine max]	M.truncatula DNA sequence from clone MTH2-77J21 on chromosome 3, complete sequence
T1_Unigene_BMK.30758	--	--	Biological Process: metabolic process (GO:0008152);; Molecular Function: ATP citrate synthase activity (GO:0003878);; Molecular Function: succinate-CoA ligase (ADP-forming) activity (GO:0004775);; Molecular Function: transferase activity transferring acyl groups acyl groups converted into alkyl on transfer (GO:0046912);; Biological Process: cellular carbohydrate metabolic process (GO:0044262);; M…	K01648|0.0|vvi:100267071|ATP citrate (pro-S)-lyase [EC:2.3.3.8]	Probable ATP-citrate synthase OS=Dictyostelium discoideum GN=acly PE=1 SV=1	ATP-citrate lyase/succinyl-CoA ligase OS=Medicago truncatula (Barrel medic) PE=4 SV=1	IPR002020: Citrate synthase-like; IPR005810: Succinyl-CoA ligase, alpha subunit; IPR005811: ATP-citrate lyase/succinyl-CoA ligase; IPR016040: NAD(P)-binding domain; IPR016102: Succinyl-CoA synthetase-like; IPR016141: Citrate synthase-like, core; IPR016142: Citrate synthase-like, large alpha subdomain; IPR016143: Citrate synthase-like, small alpha subdomain; IPR017440: ATP-citrate lyase/succinyl-C…	ATP-citrate lyase/succinyl-CoA ligase [Medicago truncatula]	Glycine max cDNA, clone: GMFL01-41-J09
T1_Unigene_BMK.30763	--	--	Molecular Function: binding (GO:0005488);	K14288|0.0|rcu:RCOM_0651980|exportin-T	Exportin-T OS=Homo sapiens GN=XPOT PE=1 SV=2	Exportin-T, putative GN=RCOM_0651980 OS=Ricinus communis (Castor bean) PE=4 SV=1	IPR011989: Armadillo-like helical; IPR013598: Exportin-1/Importin-beta-like; IPR016024: Armadillo-type fold	Exportin-T, putative [Ricinus communis] >gi|223539397|gb|EEF40987.1| Exportin-T, putative [Ricinus communis]	TSA: Cajanus cajan cultivar UPAS 120 contig00952.UPAS mRNA sequence
T1_Unigene_BMK.30766	--	--	--	--	Putative DNA-binding protein ESCAROLA OS=Arabidopsis thaliana GN=ESC PE=2 SV=1	AT-hook DNA-binding protein GN=MTR_5g011520 OS=Medicago truncatula (Barrel medic) PE=4 SV=1	IPR005175: Domain of unknown function DUF296; IPR014476: Predicted AT-hook DNA-binding	ESC, putative [Ricinus communis] >gi|223549536|gb|EEF51024.1| ESC, putative [Ricinus communis]	Medicago truncatula chromosome 5 clone mth4-37c5, COMPLETE SEQUENCE
T1_Unigene_BMK.30767	--	--	--	--	--	Predicted protein GN=POPTRDRAFT_566710 OS=Populus trichocarpa (Western balsam poplar) PE=4 SV=1	--	predicted protein [Populus trichocarpa] >gi|222865017|gb|EEF02148.1| predicted protein [Populus trichocarpa]	Medicago truncatula chromosome 6 clone mth2-36l14, complete sequence
T1_Unigene_BMK.30774	--	--	--	--	Abhydrolase domain-containing protein FAM108C1 OS=Danio rerio GN=fam108c1 PE=2 SV=1	Putative uncharacterized protein GN=VIT_14s0006g02620 OS=Vitis vinifera (Grape) PE=4 SV=1	--	PREDICTED: hypothetical protein [Vitis vinifera] >gi|147856513|emb|CAN82502.1| hypothetical protein VITISV_029334 [Vitis vinifera]	Medicago truncatula clone MTYFL_FM_FN_FO1G-D-18 unknown mRNA
T1_Unigene_BMK.30786	--	--	Biological Process: oxidation-reduction process (GO:0055114);; Biological Process: isopentenyl diphosphate biosynthetic process mevalonate-independent pathway (GO:0019288);	K03527|0.0|pop:POPTR_557296|4-hydroxy-3-methylbut-2-enyl diphosphate reductase [EC:1.17.1.2]	4-hydroxy-3-methylbut-2-enyl diphosphate reductase OS=Cyanothece sp. (strain PCC 7425 / ATCC 29141) GN=ispH PE=3 SV=1	Hydroxymethylbutenyl diphosphate reductase GN=HDR OS=Camptotheca acuminata (Happy tree) PE=2 SV=1	IPR003451: LytB protein	hydroxymethylbutenyl diphosphate reductase [Camptotheca acuminata]	Glycine max cDNA, clone: GMFL01-21-J21
T1_Unigene_BMK.30815	--	--	--	--	F-box/kelch-repeat protein SKIP25 OS=Arabidopsis thaliana GN=SKIP25 PE=1 SV=1	F-box/kelch-repeat protein SKIP25 GN=MTR_5g026580 OS=Medicago truncatula (Barrel medic) PE=4 SV=1	IPR015916: Galactose oxidase, beta-propeller	predicted protein [Populus trichocarpa] >gi|222850628|gb|EEE88175.1| predicted protein [Populus trichocarpa]	Lotus japonicus genomic DNA, chromosome 2, clone: LjT12C04, TM1523, complete sequence
T1_Unigene_BMK.30854	--	--	Biological Process: protein phosphorylation (GO:0006468);; Molecular Function: ATP binding (GO:0005524);; Molecular Function: protein binding (GO:0005515);; Molecular Function: protein kinase activity (GO:0004672);; Molecular Function: protein serine/threonine kinase activity (GO:0004674);; Molecular Function: protein tyrosine kinase activity (GO:0004713);; Molecular Function: transferase activit…	K06276|0.0|vvi:100264394|3-phosphoinositide dependent protein kinase-1 [EC:2.7.11.1]	3-phosphoinositide-dependent protein kinase 1 OS=Arabidopsis thaliana GN=PDK1 PE=1 SV=1	Putative uncharacterized protein GN=VIT_13s0074g00100 OS=Vitis vinifera (Grape) PE=4 SV=1	IPR000719: Protein kinase, catalytic domain; IPR002290: Serine/threonine-protein kinase, catalytic domain; IPR008271: Serine/threonine-protein kinase, active site; IPR011009: Protein kinase-like domain; IPR011993: Pleckstrin homology-type; IPR017442: Serine/threonine-protein kinase-like domain; IPR020635: Tyrosine-protein kinase, catalytic domain	PREDICTED: hypothetical protein [Vitis vinifera]	TSA: Cajanus cajan cultivar UPAS 120 contig08447.UPAS mRNA sequence
T1_Unigene_BMK.30869	--	--	Molecular Function: catalytic activity (GO:0003824);; Molecular Function: nucleotide binding (GO:0000166);	K11996|0.0|rcu:RCOM_0753070|adenylyltransferase and sulfurtransferase	Adenylyltransferase and sulfurtransferase MOCS3 OS=Arabidopsis thaliana GN=MOCS3 PE=2 SV=1	Adenylyltransferase and sulfurtransferase MOCS3 GN=MTR_5g093580 OS=Medicago truncatula (Barrel medic) PE=4 SV=1	IPR000594: UBA/THIF-type NAD/FAD binding fold; IPR001763: Rhodanese-like; IPR007901: MoeZ/MoeB; IPR009036: Molybdenum cofactor biosynthesis, MoeB; IPR016040: NAD(P)-binding domain	unknown [Glycine max]	Soybean clone JCVI-FLGm-25M9 unknown mRNA
T1_Unigene_BMK.30896	--	--	Molecular Function: calcium ion binding (GO:0005509);	--	--	Putative uncharacterized protein OS=Glycine max (Soybean) PE=2 SV=1	IPR002048: Calcium-binding EF-hand; IPR011992: EF-hand-like domain; IPR018247: EF-Hand 1, calcium-binding site; IPR018249: EF-HAND 2	unknown [Glycine max]	Medicago truncatula clone MTYFH_FI_FJ_FK1G-D-1 unknown mRNA
T1_Unigene_BMK.30908	--	--	Molecular Function: ATP binding (GO:0005524);; Molecular Function: helicase activity (GO:0004386);; Molecular Function: zinc ion binding (GO:0008270);; Molecular Function: DNA binding (GO:0003677);; Molecular Function: nucleic acid binding (GO:0003676);; Molecular Function: protein binding (GO:0005515);	--	Uncharacterized ATP-dependent helicase C23E6.02 OS=Schizosaccharomyces pombe GN=SPBC23E6.02 PE=2 SV=1	Putative uncharacterized protein GN=VIT_10s0071g00780 OS=Vitis vinifera (Grape) PE=4 SV=1	IPR000330: SNF2-related; IPR001650: Helicase, C-terminal; IPR001841: Zinc finger, RING-type; IPR013083: Zinc finger, RING/FYVE/PHD-type; IPR014001: DEAD-like helicase; IPR017907: Zinc finger, RING-type, conserved site; IPR018957: Zinc finger, C3HC4 RING-type	chromatin remodeling complex subunit [Populus trichocarpa] >gi|222853265|gb|EEE90812.1| chromatin remodeling complex subunit [Populus trichocarpa]	TSA: Cajanus cajan cultivar Asha contig34207.Asha mRNA sequence
T1_Unigene_BMK.30933	--	--	--	--	Uncharacterized protein At1g14870 OS=Arabidopsis thaliana GN=At1g14870 PE=1 SV=1	Putative uncharacterized protein (Fragment) OS=Medicago truncatula (Barrel medic) PE=2 SV=1	IPR006461: Uncharacterised protein family Cys-rich	unknown [Medicago truncatula]	Medicago truncatula clone MTYF9_FA_FB_FC1G-I-3 unknown mRNA
T1_Unigene_BMK.30951	--	--	--	--	Transcription factor TCP7 OS=Arabidopsis thaliana GN=TCP7 PE=2 SV=1	Transcription factor PCF2 GN=MTR_1g114380 OS=Medicago truncatula (Barrel medic) PE=4 SV=1	IPR005333: Transcription factor, TCP; IPR017887: Transcription factor TCP subgroup	PREDICTED: hypothetical protein [Vitis vinifera]	Medicago truncatula clone mth2-45n18, complete sequence
T1_Unigene_BMK.30963	--	--	--	--	--	Putative uncharacterized protein GN=MTR_7g083080 OS=Medicago truncatula (Barrel medic) PE=4 SV=1	IPR006502: Protein of unknown function DUF506, plant	unknown [Glycine max]	Medicago truncatula chromosome 7 BAC clone mth2-60g7, complete sequence
T1_Unigene_BMK.30971	--	--	Biological Process: regulation of transcription DNA-dependent (GO:0006355);; Biological Process: transcription initiation DNA-dependent (GO:0006352);; Molecular Function: sequence-specific DNA binding transcription factor activity (GO:0003700);; Molecular Function: sigma factor activity (GO:0016987);; Molecular Function: DNA binding (GO:0003677);	--	RNA polymerase sigma factor rpoD OS=Nostoc sp. (strain PCC 7120 / UTEX 2576) GN=rpoD PE=3 SV=1	RNA polymerase sigma factor rpoD GN=MTR_3g118290 OS=Medicago truncatula (Barrel medic) PE=4 SV=1	IPR000943: RNA polymerase sigma-70 factor; IPR007624: RNA polymerase sigma-70 region 3; IPR007627: RNA polymerase sigma-70 region 2; IPR007630: RNA polymerase sigma-70 region 4; IPR009042: RNA polymerase sigma-70 region 1.2; IPR011991: Winged helix-turn-helix transcription repressor DNA-binding; IPR013324: RNA polymerase sigma factor, region 3/4; IPR013325: RNA polymerase sigma factor, region 2; …	unnamed protein product [Vitis vinifera]	M.truncatula DNA sequence from clone MTE1-27C22 on chromosome 3, complete sequence
T1_Unigene_BMK.30978	--	--	Cellular Component: proton-transporting ATP synthase complex catalytic core F(1) (GO:0045261);; Molecular Function: hydrogen ion transporting ATP synthase activity rotational mechanism (GO:0046933);; Molecular Function: proton-transporting ATPase activity rotational mechanism (GO:0046961);; Biological Process: ATP synthesis coupled proton transport (GO:0015986);	K02115|1e-152|rcu:RCOM_1256440|F-type H+-transporting ATPase subunit gamma [EC:3.6.3.14]	ATP synthase gamma chain, chloroplastic OS=Nicotiana tabacum GN=ATPC PE=1 SV=1	ATP synthase gamma chain GN=MTR_3g052270 OS=Medicago truncatula (Barrel medic) PE=3 SV=1	IPR000131: ATPase, F1 complex, gamma subunit; IPR023632: ATPase, F1 complex, gamma subunit conserved site; IPR023633: ATPase, F1 complex, gamma subunit domain	ATP synthase gamma chain 2, chloroplast, putative [Ricinus communis] >gi|223534945|gb|EEF36631.1| ATP synthase gamma chain 2, chloroplast, putative [Ricinus communis]	M.truncatula DNA sequence from clone MTH2-155F19 on chromosome 3, complete sequence
T1_Unigene_BMK.30979	--	--	--	--	--	Putative uncharacterized protein GN=RCOM_1248090 OS=Ricinus communis (Castor bean) PE=4 SV=1	--	conserved hypothetical protein [Ricinus communis] >gi|223532876|gb|EEF34648.1| conserved hypothetical protein [Ricinus communis]	Lotus japonicus cDNA, clone: LjFL3-016-CC08, HTC
T1_Unigene_BMK.30987	--	--	Biological Process: G-protein coupled receptor protein signaling pathway (GO:0007186);; Biological Process: transport (GO:0006810);; Cellular Component: integral to membrane (GO:0016021);; Cellular Component: membrane (GO:0016020);; Cellular Component: outer membrane-bounded periplasmic space (GO:0030288);; Molecular Function: extracellular-glutamate-gated ion channel activity (GO:0005234);; Mole…	--	Glutamate receptor 3.3 OS=Arabidopsis thaliana GN=GLR3.3 PE=2 SV=1	Glutamate receptor GN=MTR_3g115910 OS=Medicago truncatula (Barrel medic) PE=3 SV=1	IPR000337: GPCR, family 3; IPR001320: Ionotropic glutamate receptor; IPR001638: Extracellular solute-binding protein, family 3; IPR001828: Extracellular ligand-binding receptor; IPR002455: GPCR, family 3, gamma-aminobutyric acid receptor, type B; IPR017103: Ionotropic glutamate receptor, plant	glutamate receptor 3 plant, putative [Ricinus communis] >gi|223551404|gb|EEF52890.1| glutamate receptor 3 plant, putative [Ricinus communis]	M.truncatula DNA sequence from clone MTH2-52O4 on chromosome 3, complete sequence
T1_Unigene_BMK.30995	--	--	--	--	Vesicle-associated protein 2-2 OS=Arabidopsis thaliana GN=PVA22 PE=1 SV=1	Targeting protein for Xklp2 containing protein expressed GN=MTR_7g013070 OS=Medicago truncatula (Barrel medic) PE=4 SV=1	IPR009675: Xklp2 targeting protein	unknown [Medicago truncatula]	Medicago truncatula clone MTYF9_FA_FB_FC1G-P-2 unknown mRNA
T1_Unigene_BMK.31027	--	--	--	--	Enolase-phosphatase E1 OS=Aedes aegypti GN=AAEL000109 PE=3 SV=1	Seed specific protein Bn15D14A GN=MTR_1g012530 OS=Medicago truncatula (Barrel medic) PE=4 SV=1	IPR009675: Xklp2 targeting protein	predicted protein [Populus trichocarpa] >gi|222855603|gb|EEE93150.1| predicted protein [Populus trichocarpa]	Medicago truncatula clone mth2-8o7, complete sequence
T1_Unigene_BMK.31046	--	--	Biological Process: transmembrane transport (GO:0055085);; Biological Process: transport (GO:0006810);; Cellular Component: membrane (GO:0016020);; Molecular Function: transporter activity (GO:0005215);	--	Nucleobase-ascorbate transporter 3 OS=Arabidopsis thaliana GN=NAT3 PE=2 SV=2	Nucleobase-ascorbate transporter GN=MTR_1g021120 OS=Medicago truncatula (Barrel medic) PE=4 SV=1	IPR006043: Xanthine/uracil/vitamin C permease	purine permease, putative [Ricinus communis] >gi|223550981|gb|EEF52467.1| purine permease, putative [Ricinus communis]	TSA: Cajanus cajan cultivar Asha contig26664.Asha mRNA sequence
T1_Unigene_BMK.31107	--	--	Biological Process: carbohydrate metabolic process (GO:0005975);; Molecular Function: hydrolase activity hydrolyzing O-glycosyl compounds (GO:0004553);	K05349|0.0|pop:POPTR_755637|beta-glucosidase [EC:3.2.1.21]	Putative beta-D-xylosidase (Fragment) OS=Prunus persica PE=2 SV=1	Beta xylosidase GN=MTR_1g087240 OS=Medicago truncatula (Barrel medic) PE=4 SV=1	IPR001764: Glycoside hydrolase, family 3, N-terminal; IPR002772: Glycoside hydrolase, family 3, C-terminal; IPR017853: Glycoside hydrolase, superfamily	predicted protein [Populus trichocarpa] >gi|222844484|gb|EEE82031.1| predicted protein [Populus trichocarpa]	Medicago truncatula clone mth2-43g18, complete sequence
T1_Unigene_BMK.31117	--	--	Molecular Function: protein binding (GO:0005515);	--	Angio-associated migratory cell protein OS=Bos taurus GN=AAMP PE=2 SV=1	Predicted protein GN=POPTRDRAFT_826268 OS=Populus trichocarpa (Western balsam poplar) PE=4 SV=1	IPR001680: WD40 repeat; IPR011046: WD40 repeat-like-containing domain; IPR015943: WD40/YVTN repeat-like-containing domain; IPR017986: WD40-repeat-containing domain; IPR019775: WD40 repeat, conserved site; IPR019781: WD40 repeat, subgroup; IPR019782: WD40 repeat 2; IPR020472: G-protein beta WD-40 repeat	predicted protein [Populus trichocarpa] >gi|222862888|gb|EEF00395.1| predicted protein [Populus trichocarpa]	TSA: Cajanus cajan cultivar Asha contig04235.Asha mRNA sequence
T1_Unigene_BMK.31143	--	--	Biological Process: glucan biosynthetic process (GO:0009250);; Biological Process: biosynthetic process (GO:0009058);; Molecular Function: starch synthase activity (GO:0009011);	--	Glycogen synthase OS=Protochlamydia amoebophila (strain UWE25) GN=glgA PE=3 SV=1	Starch synthase, isoform V OS=Vigna unguiculata (Cowpea) PE=2 SV=1	IPR001296: Glycosyl transferase, family 1; IPR011835: Glycogen/starch synthases, ADP-glucose type; IPR013534: Starch synthase, catalytic domain	starch synthase, isoform V [Vigna unguiculata]	Vigna unguiculata mRNA for starch synthase, isoform V
T1_Unigene_BMK.31145	--	--	Cellular Component: integral to membrane (GO:0016021);	--	Transmembrane protein 87A OS=Xenopus tropicalis GN=tmem87a PE=2 SV=1	Ptm1, putative GN=RCOM_0392150 OS=Ricinus communis (Castor bean) PE=4 SV=1	IPR009637: Transmembrane receptor, eukaryota	ptm1, putative [Ricinus communis] >gi|223527536|gb|EEF29659.1| ptm1, putative [Ricinus communis]	Medicago truncatula clone mth2-181l8, complete sequence
T1_Unigene_BMK.31146	--	--	Biological Process: proteolysis (GO:0006508);; Molecular Function: ATP binding (GO:0005524);; Molecular Function: nucleoside-triphosphatase activity (GO:0017111);; Molecular Function: ATP binding (GO:0005524);; Molecular Function: metalloendopeptidase activity (GO:0004222);; Molecular Function: nucleotide binding (GO:0000166);	--	ATP-dependent zinc metalloprotease FtsH OS=Thermotoga lettingae (strain ATCC BAA-301 / DSM 14385 / TMO) GN=ftsH PE=3 SV=1	Predicted protein GN=POPTRDRAFT_751194 OS=Populus trichocarpa (Western balsam poplar) PE=4 SV=1	IPR000642: Peptidase M41; IPR003593: ATPase, AAA+ type, core; IPR003959: ATPase, AAA-type, core	predicted protein [Populus trichocarpa] >gi|222846721|gb|EEE84268.1| predicted protein [Populus trichocarpa]	TSA: Arachis hypogaea CL5559Contig1.Arhy mRNA sequence
T1_Unigene_BMK.31162	--	--	Molecular Function: protein binding (GO:0005515);	--	WD repeat domain phosphoinositide-interacting protein 3 OS=Xenopus tropicalis GN=wdr45l PE=2 SV=1	WD repeat domain phosphoinositide-interacting protein GN=MTR_7g108520 OS=Medicago truncatula (Barrel medic) PE=4 SV=1	IPR001680: WD40 repeat; IPR011046: WD40 repeat-like-containing domain; IPR015943: WD40/YVTN repeat-like-containing domain; IPR019781: WD40 repeat, subgroup	WD-repeat protein, putative [Ricinus communis] >gi|223528474|gb|EEF30503.1| WD-repeat protein, putative [Ricinus communis]	TSA: Cajanus cajan cultivar UPAS 120 contig12542.UPAS mRNA sequence
T1_Unigene_BMK.31176	--	--	Cellular Component: chloroplast (GO:0009507);; Molecular Function: structural molecule activity (GO:0005198);	--	Probable plastid-lipid-associated protein 8, chloroplastic OS=Arabidopsis thaliana GN=PAP8 PE=2 SV=1	Putative uncharacterized protein GN=VIT_04s0008g02640 OS=Vitis vinifera (Grape) PE=4 SV=1	IPR006843: Plastid lipid-associated protein/fibrillin conserved domain	PREDICTED: hypothetical protein [Vitis vinifera] >gi|296081777|emb|CBI20782.3| unnamed protein product [Vitis vinifera]	Medicago truncatula clone MTYF1_F2_F3_F41G-A-17 unknown mRNA
T1_Unigene_BMK.31179	--	--	Molecular Function: nucleic acid binding (GO:0003676);; Molecular Function: nucleotide binding (GO:0000166);	K14411|0.0|vvi:100257917|RNA-binding protein Musashi	Heterogeneous nuclear ribonucleoprotein A3 homolog 1 OS=Xenopus laevis PE=2 SV=1	Putative uncharacterized protein GN=VIT_05s0049g01660 OS=Vitis vinifera (Grape) PE=4 SV=1	IPR000504: RNA recognition motif domain; IPR012677: Nucleotide-binding, alpha-beta plait	PREDICTED: hypothetical protein [Vitis vinifera]	Soybean clone JCVI-FLGm-24F6 unknown mRNA
T1_Unigene_BMK.31189	--	--	--	--	--	Putative uncharacterized protein GN=VITISV_032980 OS=Vitis vinifera (Grape) PE=4 SV=1	--	hypothetical protein VITISV_032980 [Vitis vinifera]	M.truncatula DNA sequence from clone MTH2-62G7 on chromosome 3, complete sequence
T1_Unigene_BMK.31190	--	--	Biological Process: carbohydrate metabolic process (GO:0005975);; Molecular Function: carbohydrate binding (GO:0030246);; Molecular Function: isomerase activity (GO:0016853);; Biological Process: carbohydrate metabolic process (GO:0005975);; Molecular Function: catalytic activity (GO:0003824);	K01792|0.0|vvi:100259893|glucose-6-phosphate 1-epimerase [EC:5.1.3.15]	Putative glucose-6-phosphate 1-epimerase OS=Cenchrus ciliaris PE=2 SV=1	Putative uncharacterized protein GN=MTR_2g036810 OS=Medicago truncatula (Barrel medic) PE=4 SV=1	IPR008183: Aldose 1-epimerase; IPR011013: Glycoside hydrolase-type carbohydrate-binding; IPR014718: Glycoside hydrolase-type carbohydrate-binding, subgroup	PREDICTED: hypothetical protein [Vitis vinifera] >gi|297735418|emb|CBI17858.3| unnamed protein product [Vitis vinifera]	TSA: Cajanus cajan cultivar UPAS 120 contig04573.UPAS mRNA sequence
T1_Unigene_BMK.31191	--	--	Biological Process: signal transduction (GO:0007165);; Cellular Component: intracellular (GO:0005622);; Biological Process: defense response (GO:0006952);; Molecular Function: ADP binding (GO:0043531);; Molecular Function: protein binding (GO:0005515);	--	TMV resistance protein N OS=Nicotiana glutinosa GN=N PE=1 SV=1	TMV resistance protein N GN=MTR_7g090660 OS=Medicago truncatula (Barrel medic) PE=4 SV=1	IPR000157: Toll/interleukin-1 receptor homology (TIR) domain; IPR000767: Disease resistance protein; IPR002182: NB-ARC	CMR1 [Phaseolus vulgaris]	Medicago truncatula chromosome 7 clone mth2-73i16, complete sequence
T1_Unigene_BMK.31218	--	--	Cellular Component: chloroplast (GO:0009507);; Molecular Function: structural molecule activity (GO:0005198);	--	Plastoglobulin-1, chloroplastic OS=Pisum sativum GN=PG1 PE=1 SV=1	Plastoglobulin-1 GN=MTR_5g029590 OS=Medicago truncatula (Barrel medic) PE=4 SV=1	IPR006843: Plastid lipid-associated protein/fibrillin conserved domain	unknown [Medicago truncatula]	Medicago truncatula clone MTYF5_F6_F7_F81G-O-14 unknown mRNA
T1_Unigene_BMK.31230	--	--	--	--	SCF E3 ubiquitin ligase complex F-box protein grrA OS=Emericella nidulans GN=grrA PE=2 SV=1	F-box/LRR-repeat protein GN=MTR_5g088250 OS=Medicago truncatula (Barrel medic) PE=4 SV=1	IPR006553: Leucine-rich repeat, cysteine-containing subtype	Leucine-rich repeat; Leucine-rich repeat, cysteine-containing [Medicago truncatula]	Medicago truncatula clone mth2-10g3, complete sequence
T1_Unigene_BMK.31244	--	--	Biological Process: glycerol metabolic process (GO:0006071);; Molecular Function: ATP binding (GO:0005524);; Molecular Function: glycerone kinase activity (GO:0004371);	--	Putative 3,4-dihydroxy-2-butanone kinase OS=Solanum lycopersicum GN=DHBK PE=2 SV=1	Putative uncharacterized protein GN=VIT_17s0119g00350 OS=Vitis vinifera (Grape) PE=4 SV=1	IPR004006: Dak kinase; IPR004007: Dak phosphatase; IPR012734: Dihydroxyacetone kinase	PREDICTED: hypothetical protein [Vitis vinifera] >gi|297742797|emb|CBI35477.3| unnamed protein product [Vitis vinifera]	TSA: Cajanus cajan cultivar Asha contig00975.Asha mRNA sequence
T1_Unigene_BMK.31264	--	--	Cellular Component: membrane (GO:0016020);	--	Uncharacterized vacuolar membrane protein YML018C OS=Saccharomyces cerevisiae GN=YML018C PE=1 SV=1	Putative uncharacterized protein GN=VITISV_001627 OS=Vitis vinifera (Grape) PE=4 SV=1	IPR000620: Drug/metabolite transporter	hypothetical protein VITISV_001627 [Vitis vinifera]	TSA: Cajanus cajan cultivar Asha contig29776.Asha mRNA sequence
T1_Unigene_BMK.31280	--	--	Biological Process: carbohydrate metabolic process (GO:0005975);; Molecular Function: polygalacturonase activity (GO:0004650);	--	Probable polygalacturonase OS=Vitis vinifera GN=GSVIVT00026920001 PE=1 SV=1	Polygalacturonase GN=MTR_7g110710 OS=Medicago truncatula (Barrel medic) PE=4 SV=1	IPR000743: Glycoside hydrolase, family 28; IPR006626: Parallel beta-helix repeat; IPR011050: Pectin lyase fold/virulence factor; IPR012334: Pectin lyase fold	unknown [Glycine max]	Medicago truncatula clone MTYFD_FE_FF_FG1G-I-19 unknown mRNA
T1_Unigene_BMK.31281	--	--	Molecular Function: phosphatase activity (GO:0016791);; Molecular Function: protein tyrosine/serine/threonine phosphatase activity (GO:0008138);; Biological Process: dephosphorylation (GO:0016311);; Biological Process: protein dephosphorylation (GO:0006470);	--	Uncharacterized protein ynbD OS=Escherichia coli (strain K12) GN=ynbD PE=1 SV=1	Putative uncharacterized protein GN=VIT_13s0147g00190 OS=Vitis vinifera (Grape) PE=4 SV=1	IPR000340: Dual specificity phosphatase, catalytic domain; IPR000387: Protein-tyrosine/Dual-specificity phosphatase; IPR020422: Dual specificity phosphatase, subgroup, catalytic domain	PREDICTED: hypothetical protein [Vitis vinifera] >gi|296080990|emb|CBI18588.3| unnamed protein product [Vitis vinifera]	Glycine max clone gmw1-105h23, complete sequence
T1_Unigene_BMK.31286	--	--	--	--	UPF0497 membrane protein At5g40300 OS=Arabidopsis thaliana GN=At5g40300 PE=1 SV=1	Putative uncharacterized protein GN=VIT_14s0066g01300 OS=Vitis vinifera (Grape) PE=4 SV=1	IPR006702: Uncharacterised protein family UPF0497, trans-membrane plant	PREDICTED: hypothetical protein [Vitis vinifera]	Lotus japonicus cDNA, clone: LjFL1-015-BG05, HTC
T1_Unigene_BMK.31287	--	--	Biological Process: oxidation-reduction process (GO:0055114);; Molecular Function: flavin adenine dinucleotide binding (GO:0050660);; Molecular Function: oxidoreductase activity acting on the CH-CH group of donors (GO:0016627);; Biological Process: metabolic process (GO:0008152);; Molecular Function: acyl-CoA dehydrogenase activity (GO:0003995);; Molecular Function: oxidoreductase activity acting…	K00253|0.0|vvi:100265639|isovaleryl-CoA dehydrogenase [EC:1.3.99.10]	Isovaleryl-CoA dehydrogenase 2, mitochondrial (Fragment) OS=Solanum tuberosum GN=IVD2 PE=1 SV=1	Isovaleryl-CoA dehydrogenase GN=MTR_4g060480 OS=Medicago truncatula (Barrel medic) PE=3 SV=1	IPR006089: Acyl-CoA dehydrogenase, conserved site; IPR006090: Acyl-CoA oxidase/dehydrogenase, type 1; IPR006091: Acyl-CoA oxidase/dehydrogenase, central domain; IPR006092: Acyl-CoA dehydrogenase, N-terminal; IPR009075: Acyl-CoA dehydrogenase/oxidase C-terminal; IPR009100: Acyl-CoA dehydrogenase/oxidase; IPR013786: Acyl-CoA dehydrogenase/oxidase, N-terminal	Isovaleryl-CoA Dehydrogenase [Pisum sativum]	Pisum sativum mRNA for Isovaleryl-CoA dehydrogenase/auxin binding protein (abp44/ivdh gene)
T1_Unigene_BMK.31297	--	--	Biological Process: oligopeptide transport (GO:0006857);; Cellular Component: membrane (GO:0016020);; Molecular Function: transporter activity (GO:0005215);	--	Nitrate transporter 1.5 OS=Arabidopsis thaliana GN=NRT1.5 PE=1 SV=2	Peptide transporter PTR2 GN=MTR_4g023910 OS=Medicago truncatula (Barrel medic) PE=4 SV=1	IPR000109: Oligopeptide transporter; IPR016196: Major facilitator superfamily domain, general substrate transporter	hypothetical protein VITISV_026382 [Vitis vinifera]	Medicago truncatula clone mth2-119h6, complete sequence
T1_Unigene_BMK.31310	--	--	Molecular Function: pectinesterase activity (GO:0030599);; Molecular Function: enzyme inhibitor activity (GO:0004857);	--	21 kDa protein OS=Daucus carota PE=2 SV=1	Pectinesterase inhibitor OS=Medicago truncatula (Barrel medic) PE=4 SV=1	IPR006501: Pectinesterase inhibitor	21 kDa protein precursor, putative [Ricinus communis] >gi|223532815|gb|EEF34590.1| 21 kDa protein precursor, putative [Ricinus communis]	Populus trichocarpa predicted protein, mRNA
T1_Unigene_BMK.31314	--	--	Biological Process: protein phosphorylation (GO:0006468);; Molecular Function: ATP binding (GO:0005524);; Molecular Function: ATP binding (GO:0005524);; Molecular Function: protein kinase activity (GO:0004672);; Molecular Function: protein serine/threonine kinase activity (GO:0004674);; Molecular Function: protein tyrosine kinase activity (GO:0004713);; Molecular Function: transferase activity tr…	--	Probable receptor-like protein kinase At5g47070 OS=Arabidopsis thaliana GN=At5g47070 PE=1 SV=1	NAK-type protein kinase OS=Glycine max (Soybean) PE=2 SV=1	IPR000719: Protein kinase, catalytic domain; IPR002290: Serine/threonine-protein kinase, catalytic domain; IPR008271: Serine/threonine-protein kinase, active site; IPR011009: Protein kinase-like domain; IPR017441: Protein kinase, ATP binding site; IPR017442: Serine/threonine-protein kinase-like domain; IPR020635: Tyrosine-protein kinase, catalytic domain	NAK-type protein kinase [Glycine max]	Glycine max clone cw71 NAK-type protein kinase mRNA, complete cds
T1_Unigene_BMK.31325	--	--	Molecular Function: catalytic activity (GO:0003824);	K05956|0.0|pop:POPTR_806754|geranylgeranyl transferase type-2 subunit beta [EC:2.5.1.60]	Geranylgeranyl transferase type-2 subunit beta OS=Homo sapiens GN=RABGGTB PE=1 SV=2	Putative uncharacterized protein OS=Glycine max (Soybean) PE=2 SV=1	IPR001330: Prenyltransferase/squalene oxidase; IPR008930: Terpenoid cylases/protein prenyltransferase alpha-alpha toroid	unknown [Glycine max]	Lotus japonicus cDNA, clone: LjFL1-029-BB09, HTC
T1_Unigene_BMK.31329	--	--	Molecular Function: zinc ion binding (GO:0008270);; Cellular Component: intracellular (GO:0005622);	--	--	C2H2 zinc finger protein OS=Medicago truncatula (Barrel medic) PE=4 SV=1	IPR007087: Zinc finger, C2H2	unknown [Glycine max]	Medicago truncatula clone mth2-5p10, complete sequence
T1_Unigene_BMK.31334	--	--	Biological Process: proteolysis (GO:0006508);; Cellular Component: cell wall (GO:0005618);; Cellular Component: membrane (GO:0016020);; Molecular Function: serine-type endopeptidase activity (GO:0004252);	--	Subtilisin-like protease OS=Arabidopsis thaliana GN=ARA12 PE=1 SV=1	Subtilisin-like serine protease GN=MTR_4g127480 OS=Medicago truncatula (Barrel medic) PE=3 SV=1	IPR000209: Peptidase S8/S53, subtilisin/kexin/sedolisin; IPR003137: Protease-associated domain, PA; IPR010435: Peptidase S8A, DUF1034 C-terminal; IPR015500: Peptidase S8, subtilisin-related; IPR023827: Peptidase S8, subtilisin, Asp-active site; IPR023828: Peptidase S8, subtilisin, Ser-active site	predicted protein [Populus trichocarpa] >gi|222854095|gb|EEE91642.1| predicted protein [Populus trichocarpa]	TSA: Cajanus cajan cultivar Asha contig00929.Asha mRNA sequence
T1_Unigene_BMK.31339	--	--	Molecular Function: zinc ion binding (GO:0008270);; Molecular Function: protein binding (GO:0005515);; Molecular Function: zinc ion binding (GO:0008270);	K11968|1e-137|pop:POPTR_832209|ariadne-1	Probable E3 ubiquitin-protein ligase ARI7 OS=Arabidopsis thaliana GN=ARI7 PE=2 SV=1	Putative uncharacterized protein GN=MTR_2g098580 OS=Medicago truncatula (Barrel medic) PE=4 SV=1	IPR001841: Zinc finger, RING-type; IPR002867: Zinc finger, C6HC-type; IPR013083: Zinc finger, RING/FYVE/PHD-type	predicted protein [Populus trichocarpa] >gi|222853346|gb|EEE90893.1| predicted protein [Populus trichocarpa]	M.truncatula DNA sequence from clone MTH2-154J16 on chromosome 3, complete sequence
T1_Unigene_BMK.31342	--	--	Biological Process: multicellular organismal development (GO:0007275);; Biological Process: protein ubiquitination (GO:0016567);; Biological Process: ubiquitin-dependent protein catabolic process (GO:0006511);; Molecular Function: zinc ion binding (GO:0008270);; Cellular Component: nucleus (GO:0005634);; Molecular Function: protein binding (GO:0005515);; Molecular Function: ubiquitin-protein liga…	K04506|0.0|rcu:RCOM_1242610|E3 ubiquitin-protein ligase SIAH1 [EC:6.3.2.19]	E3 ubiquitin-protein ligase SINAT3 OS=Arabidopsis thaliana GN=SINAT3 PE=2 SV=1	Ubiquitin ligase SINAT3 GN=MTR_1g008120 OS=Medicago truncatula (Barrel medic) PE=2 SV=1	IPR001841: Zinc finger, RING-type; IPR004162: Seven-in-absentia protein, sina; IPR008974: TRAF-like; IPR013010: Zinc finger, SIAH-type; IPR013083: Zinc finger, RING/FYVE/PHD-type; IPR013322: TRAF-type; IPR013323: Seven In Absentia Homolog-type; IPR018121: Seven-in-absentia protein, TRAF-like domain	SINA1 [Medicago truncatula]	Medicago truncatula clone MTYFD_FE_FF_FG1G-L-20 unknown mRNA
T1_Unigene_BMK.31348	--	--	Molecular Function: phosphatase activity (GO:0016791);; Molecular Function: protein binding (GO:0005515);	--	Carboxy-terminal domain RNA polymerase II polypeptide A small phosphatase 1 OS=Mus musculus GN=Ctdsp1 PE=1 SV=1	CTD small phosphatase-like protein GN=MTR_5g082660 OS=Medicago truncatula (Barrel medic) PE=4 SV=1	IPR004274: NLI interacting factor; IPR011948: Dullard phosphatase domain, eukaryotic; IPR023214: HAD-like domain	unknown [Glycine max]	Soybean clone JCVI-FLGm-20P14 unknown mRNA
T1_Unigene_BMK.31371	--	--	Biological Process: protein folding (GO:0006457);; Biological Process: response to heat (GO:0009408);; Molecular Function: heat shock protein binding (GO:0031072);; Molecular Function: unfolded protein binding (GO:0051082);; Biological Process: protein folding (GO:0006457);; Molecular Function: ATP binding (GO:0005524);; Molecular Function: heat shock protein binding (GO:0031072);	K09503|0.0|rcu:RCOM_0940570|DnaJ homolog subfamily A member 2	DnaJ protein homolog OS=Cucumis sativus GN=DNAJ1 PE=2 SV=1	DnaJ GN=MTR_4g050420 OS=Medicago truncatula (Barrel medic) PE=3 SV=1	IPR001305: Heat shock protein DnaJ, cysteine-rich domain; IPR001623: Heat shock protein DnaJ, N-terminal; IPR002939: Chaperone DnaJ, C-terminal; IPR003095: Heat shock protein DnaJ; IPR008971: HSP40/DnaJ peptide-binding; IPR012724: Chaperone DnaJ; IPR018253: Heat shock protein DnaJ, conserved site	seed maturation protein PM37 [Glycine max]	Medicago truncatula clone MTYFL_FM_FN_FO1G-J-3 unknown mRNA
T1_Unigene_BMK.31379	--	--	Biological Process: transcription DNA-dependent (GO:0006351);; Molecular Function: RNA-directed RNA polymerase activity (GO:0003968);; Molecular Function: RNA binding (GO:0003723);	--	RNA-directed RNA polymerase OS=White clover cryptic virus 1 (isolate Boccardo/2004) PE=4 SV=1	--	IPR001795: RNA-directed RNA polymerase, luteovirus	--	--
T1_Unigene_BMK.31382	--	--	--	--	Probable transporter MCH1 OS=Yarrowia lipolytica GN=MCH1 PE=3 SV=1	Putative uncharacterized protein GN=MTR_5g026350 OS=Medicago truncatula (Barrel medic) PE=4 SV=1	IPR010658: Nodulin-like; IPR016196: Major facilitator superfamily domain, general substrate transporter	predicted protein [Populus trichocarpa] >gi|222841828|gb|EEE79375.1| predicted protein [Populus trichocarpa]	Medicago truncatula chromosome 5 clone mth2-85j9, COMPLETE SEQUENCE
T1_Unigene_BMK.31414	--	--	Molecular Function: isomerase activity (GO:0016853);; Cellular Component: chloroplast (GO:0009507);	--	Allene oxide cyclase 4, chloroplastic OS=Arabidopsis thaliana GN=AOC4 PE=2 SV=1	Allene oxide cyclase (Precursor) GN=aoc OS=Medicago truncatula (Barrel medic) PE=2 SV=1	IPR009410: Allene oxide cyclase	allene oxide cyclase [Medicago truncatula] >gi|217072286|gb|ACJ84503.1| unknown [Medicago truncatula]	Medicago truncatula mRNA for allene oxide cyclase (aoc gene)
T1_Unigene_BMK.31417	--	--	Molecular Function: pyridoxal phosphate binding (GO:0030170);; Molecular Function: catalytic activity (GO:0003824);; Molecular Function: transaminase activity (GO:0008483);	--	Uncharacterized aminotransferase y4uB OS=Rhizobium sp. (strain NGR234) GN=NGR_a01380 PE=3 SV=1	Aminotransferase y4uB GN=MTR_4g076100 OS=Medicago truncatula (Barrel medic) PE=3 SV=1	IPR005814: Aminotransferase class-III; IPR015421: Pyridoxal phosphate-dependent transferase, major region, subdomain 1; IPR015422: Pyridoxal phosphate-dependent transferase, major region, subdomain 2; IPR015424: Pyridoxal phosphate-dependent transferase, major domain	predicted protein [Populus trichocarpa] >gi|222853889|gb|EEE91436.1| predicted protein [Populus trichocarpa]	Glycine max cDNA, clone: GMFL01-02-K12
T1_Unigene_BMK.31419	--	--	--	--	Myb-like protein X OS=Dictyostelium discoideum GN=mybX PE=3 SV=1	Putative uncharacterized protein GN=MTR_3g084030 OS=Medicago truncatula (Barrel medic) PE=4 SV=1	--	PREDICTED: hypothetical protein [Vitis vinifera] >gi|298205228|emb|CBI17287.3| unnamed protein product [Vitis vinifera]	Medicago truncatula clone mth2-101f3, complete sequence
T1_Unigene_BMK.31436	--	--	--	--	Nuclear ribonuclease Z OS=Arabidopsis thaliana GN=NUZ PE=2 SV=3	Putative uncharacterized protein GN=VIT_17s0000g05770 OS=Vitis vinifera (Grape) PE=4 SV=1	--	PREDICTED: hypothetical protein isoform 1 [Vitis vinifera]	TSA: Cajanus cajan cultivar UPAS 120 contig09526.UPAS mRNA sequence
T1_Unigene_BMK.31466	--	--	--	--	UPF0420 protein OS=Dictyostelium discoideum GN=DDB_G0277179 PE=3 SV=1	Putative uncharacterized protein GN=MTR_7g058500 OS=Medicago truncatula (Barrel medic) PE=4 SV=1	IPR006968: Protein of unknown function DUF647	mRNA, complete cds, clone: rafl24-09-C04, putative [Ricinus communis] >gi|223538449|gb|EEF40055.1| mRNA, complete cds, clone: rafl24-09-C04, putative [Ricinus communis]	TSA: Cajanus cajan cultivar Asha contig28409.Asha mRNA sequence
T1_Unigene_BMK.31477	--	--	Molecular Function: nucleic acid binding (GO:0003676);; Molecular Function: nucleotide binding (GO:0000166);	--	Cell wall integrity protein scw1 OS=Schizosaccharomyces pombe GN=scw1 PE=1 SV=1	RNA-binding protein with multiple splicing GN=MTR_4g005900 OS=Medicago truncatula (Barrel medic) PE=4 SV=1	IPR000504: RNA recognition motif domain; IPR012677: Nucleotide-binding, alpha-beta plait	proline rich protein 3 [Cicer arietinum]	Cicer arietinum partial mRNA for proline rich protein 3 (prp3 gene)
T1_Unigene_BMK.31493	--	--	Biological Process: exocytosis (GO:0006887);; Cellular Component: exocyst (GO:0000145);	K07195|0.0|vvi:100268151|exocyst complex component 7	Exocyst complex component 7 OS=Rattus norvegicus GN=Exoc7 PE=2 SV=1	Exocyst complex component GN=MTR_4g103540 OS=Medicago truncatula (Barrel medic) PE=4 SV=1	IPR004140: Exo70 exocyst complex subunit; IPR016159: Cullin repeat-like-containing domain	PREDICTED: hypothetical protein [Vitis vinifera]	Medicago truncatula chromosome 8 clone mth2-50f20, complete sequence
T1_Unigene_BMK.31500	--	--	--	K06066|0.0|rcu:RCOM_0867880|CBF1 interacting corepressor	Uncharacterized zinc finger CCHC domain-containing protein At4g19190 OS=Arabidopsis thaliana GN=At4g19190 PE=2 SV=1	Zinc finger CCHC domain-containing protein, putative GN=MTR_2g040410 OS=Medicago truncatula (Barrel medic) PE=4 SV=1	IPR019339: CBF1-interacting co-repressor CIR, N-terminal	cir, putative [Ricinus communis] >gi|223540989|gb|EEF42547.1| cir, putative [Ricinus communis]	TSA: Cajanus cajan cultivar UPAS 120 contig06542.UPAS mRNA sequence
T1_Unigene_BMK.31516	--	--	Molecular Function: zinc ion binding (GO:0008270);; Molecular Function: protein binding (GO:0005515);	K11982|1e-132|vvi:100251284|E3 ubiquitin-protein ligase RNF115/126 [EC:6.3.2.19]	E3 ubiquitin-protein ligase RING1-like OS=Arabidopsis thaliana GN=At3g19950 PE=2 SV=1	Thioredoxin-related protein GN=MTR_5g088720 OS=Medicago truncatula (Barrel medic) PE=4 SV=1	IPR001841: Zinc finger, RING-type; IPR013083: Zinc finger, RING/FYVE/PHD-type; IPR018957: Zinc finger, C3HC4 RING-type	unknown [Glycine max]	Medicago truncatula chromosome 5 clone mth4-20m5, COMPLETE SEQUENCE
T1_Unigene_BMK.31522	--	--	Molecular Function: binding (GO:0005488);	--	Apoptosis inhibitor 5 OS=Gallus gallus GN=API5 PE=2 SV=1	Putative uncharacterized protein GN=VIT_10s0003g00670 OS=Vitis vinifera (Grape) PE=4 SV=1	IPR008383: Apoptosis inhibitory 5; IPR011989: Armadillo-like helical; IPR016024: Armadillo-type fold	unnamed protein product [Vitis vinifera]	Glycine max cDNA, clone: GMFL01-38-I17
T1_Unigene_BMK.31544	--	--	--	--	T-complex protein 11 homolog OS=Homo sapiens GN=TCP11 PE=2 SV=1	Putative uncharacterized protein GN=MTR_2g006520 OS=Medicago truncatula (Barrel medic) PE=4 SV=1	IPR008862: T-complex 11	conserved hypothetical protein [Ricinus communis] >gi|223529777|gb|EEF31715.1| conserved hypothetical protein [Ricinus communis]	Medicago truncatula clone mth2-17i21, complete sequence
T1_Unigene_BMK.31555	--	--	--	--	--	Putative uncharacterized protein GN=MTR_2g098080 OS=Medicago truncatula (Barrel medic) PE=4 SV=1	--	transcription factor, putative [Ricinus communis] >gi|223547382|gb|EEF48877.1| transcription factor, putative [Ricinus communis]	Medicago truncatula chromosome 2 BAC clone mth2-83p17, complete sequence
T1_Unigene_BMK.31564	--	--	--	--	Afadin- and alpha-actinin-binding protein OS=Homo sapiens GN=SSX2IP PE=1 SV=3	Afadin-and alpha-actinin-binding protein GN=MTR_4g127970 OS=Medicago truncatula (Barrel medic) PE=4 SV=1	IPR021622: Afadin/alpha-actinin-binding	unknown [Glycine max]	Soybean clone JCVI-FLGm-21B6 unknown mRNA
T1_Unigene_BMK.31565	--	--	Biological Process: glycolysis (GO:0006096);; Molecular Function: magnesium ion binding (GO:0000287);; Molecular Function: phosphopyruvate hydratase activity (GO:0004634);; Cellular Component: phosphopyruvate hydratase complex (GO:0000015);	K01689|0.0|vvi:100265663|enolase [EC:4.2.1.11]	Cytosolic enolase 3 OS=Arabidopsis thaliana GN=ENO3 PE=2 SV=1	Enolase GN=MTR_5g096970 OS=Medicago truncatula (Barrel medic) PE=3 SV=1	IPR000941: Enolase; IPR020810: Enolase, C-terminal; IPR020811: Enolase, N-terminal	unknown [Glycine max]	Soybean clone JCVI-FLGm-25D23 unknown mRNA
T1_Unigene_BMK.31568	--	--	Biological Process: oxidation-reduction process (GO:0055114);; Molecular Function: electron carrier activity (GO:0009055);; Molecular Function: heme binding (GO:0020037);; Molecular Function: oxidoreductase activity acting on paired donors with incorporation or reduction of molecular oxygen (GO:0016705);; Molecular Function: iron ion binding (GO:0005506);; Molecular Function: oxidoreductase activ…	K04122|0.0|vvi:100255742|ent-kaurene oxidase [EC:1.14.13.78]	Ent-kaurene oxidase, chloroplastic OS=Arabidopsis thaliana GN=KO1 PE=1 SV=2	Ent-kaurene oxidase GN=MTR_080s0016 OS=Medicago truncatula (Barrel medic) PE=3 SV=1	IPR001128: Cytochrome P450; IPR002401: Cytochrome P450, E-class, group I; IPR017972: Cytochrome P450, conserved site	ent-kaurene oxidase [Pisum sativum]	Pisum sativum ent-kaurene oxidase (LH) mRNA, complete cds
T1_Unigene_BMK.31593	--	--	--	--	UPF0497 membrane protein 3 OS=Ricinus communis GN=RCOM_0464280 PE=2 SV=1	Integral membrane family protein GN=ARALYDRAFT_485965 OS=Arabidopsis lyrata subsp. lyrata (Lyre-leaved rock-cress) PE=4 SV=1	IPR006702: Uncharacterised protein family UPF0497, trans-membrane plant	PREDICTED: hypothetical protein [Vitis vinifera] >gi|296086253|emb|CBI31694.3| unnamed protein product [Vitis vinifera]	Lotus japonicus genomic DNA, chromosome 5, clone: LjT03D07, TM0180a, complete sequence
T1_Unigene_BMK.31618	--	--	--	--	Uncharacterized methyltransferase WBSCR22 OS=Homo sapiens GN=WBSCR22 PE=1 SV=2	Putative uncharacterized protein GN=MTR_5g008210 OS=Medicago truncatula (Barrel medic) PE=4 SV=1	--	hypothetical protein VOLCADRAFT_103561 [Volvox carteri f. nagariensis] >gi|300266997|gb|EFJ51182.1| hypothetical protein VOLCADRAFT_103561 [Volvox carteri f. nagariensis]	Medicago truncatula chromosome 5 clone mth2-146m15, COMPLETE SEQUENCE
T1_Unigene_BMK.31656	--	--	Molecular Function: zinc ion binding (GO:0008270);	K06874|0.0|rcu:RCOM_0112080| K06874	Zinc finger protein ZPR1 OS=Mus musculus GN=Znf259 PE=1 SV=1	Zinc finger protein, putative GN=RCOM_0112080 OS=Ricinus communis (Castor bean) PE=4 SV=1	IPR004457: Zinc finger, ZPR1-type	zinc finger protein, putative [Ricinus communis] >gi|223532065|gb|EEF33874.1| zinc finger protein, putative [Ricinus communis]	TSA: Cajanus cajan cultivar Asha contig05171.Asha mRNA sequence
T1_Unigene_BMK.31665	--	--	Biological Process: RNA processing (GO:0006396);; Cellular Component: nucleus (GO:0005634);; Cellular Component: ribonucleoprotein complex (GO:0030529);; Molecular Function: RNA binding (GO:0003723);	--	La-related protein 1B OS=Homo sapiens GN=LARP1B PE=1 SV=2	La-related protein 1B GN=MTR_3g114450 OS=Medicago truncatula (Barrel medic) PE=4 SV=1	IPR002344: Lupus La protein; IPR006630: RNA-binding protein Lupus La; IPR011991: Winged helix-turn-helix transcription repressor DNA-binding	JHL20J20.1 [Jatropha curcas]	M.truncatula DNA sequence from clone MTH2-45F3 on chromosome 3, complete sequence
T1_Unigene_BMK.31667	--	--	Molecular Function: protein binding (GO:0005515);	--	Ankyrin repeat domain-containing protein 2 OS=Arabidopsis thaliana GN=AKR2 PE=1 SV=2	Putative uncharacterized protein OS=Medicago truncatula (Barrel medic) PE=2 SV=1	IPR002110: Ankyrin repeat; IPR020683: Ankyrin repeat-containing domain	unknown [Medicago truncatula]	Medicago truncatula clone MTYFD_FE_FF_FG1G-H-14 unknown mRNA
[truncated: 820 more rows]
