# Supplementary material for: Global Transcriptome Sequencing Using the Illumina Platform and the Development of EST-SSR Markers in Autotetraploid Alfalfa
Source: PLoS One. 2013 Dec 12;8(12):e83549. doi: 10.1371/journal.pone.0083549 (PMC3861513; doi:10.1371/journal.pone.0083549)
Supplement: Table S6 — Nei's genetic identity (above diagonal) and genetic distance (below diagonal) between accessions. (XLSX) [file pone.0083549.s006.xlsx]

## Sheet: Sheet1
Accessions	AmeriStand 403T	Ladak DL	AmeriStand 801S	WL363HQ	Longdong I	Algonquin	Xinjiangdaye	Longdong III	Qingyang	Queen
AmeriStand 403T	****	0.9352	0.9388	0.9299	0.8593	0.8602	0.9295	0.932	0.9054	0.9635
Ladak DL	0.067	****	0.9654	0.9572	0.9323	0.9327	0.9569	0.9747	0.9423	0.9386
AmeriStand 801S	0.0632	0.0353	****	0.9773	0.9244	0.9154	0.9632	0.9729	0.9357	0.953
WL363HQ	0.0727	0.0437	0.023	****	0.9144	0.9254	0.9638	0.9707	0.9295	0.9322
Longdong I	0.1517	0.0701	0.0786	0.0895	****	0.936	0.9542	0.9324	0.9144	0.8758
Algonquin	0.1506	0.0696	0.0884	0.0776	0.0662	****	0.9552	0.9387	0.8947	0.8789
Xinjiangdaye	0.0731	0.044	0.0375	0.0369	0.0469	0.0458	****	0.9732	0.9338	0.9368
Longdong III	0.0704	0.0257	0.0275	0.0297	0.07	0.0633	0.0271	****	0.9606	0.968
Qingyang	0.0994	0.0594	0.0665	0.0731	0.0895	0.1113	0.0685	0.0402	****	0.9255
Queen	0.0372	0.0634	0.0482	0.0702	0.1326	0.1291	0.0653	0.0325	0.0775	****
